# Supplementary material for: Diverse motif ensembles specify non-redundant DNA binding activities of AP-1 family members in macrophages
Source: Nat Commun. 2019 Jan 24;10:414. doi: 10.1038/s41467-018-08236-0 (PMC6345992; doi:10.1038/s41467-018-08236-0)
Supplement: Supplementary file 5 — Source Data [file 41467_2018_8236_MOESM5_ESM.xlsx]

## Sheet: Fig 1A
RPKM	Gene	Treatment	Log2 RPKM
163.41	JUNB	Veh	7.36115
85.823	JUNB	Veh	6.44001
1100.67	JUNB	KLA-1h	10.1055
606.499	JUNB	KLA-1h	9.24674
259.641	ATF3	Veh	8.02592
259.004	ATF3	Veh	8.02239
270.942	ATF3	KLA-1h	8.08716
261.012	ATF3	KLA-1h	8.03349
87.474	JUND	Veh	6.46718
107.54	JUND	Veh	6.76208
74.997	JUND	KLA-1h	6.24787
114.708	JUND	KLA-1h	6.85434
25.078	FOS	Veh	4.70476
8.063	FOS	Veh	3.17999
406.746	FOS	KLA-1h	8.67153
152.35	FOS	KLA-1h	7.26068
11.128	FOSL2	Veh	3.60027
16.094	FOSL2	Veh	4.09542
15.704	FOSL2	KLA-1h	4.06212
32.692	FOSL2	KLA-1h	5.07433
77.636	JUN	Veh	6.29712
71.051	JUN	Veh	6.17095
177.984	JUN	KLA-1h	7.48369
171.146	JUN	KLA-1h	7.42749

## Sheet: Fig. 1B
Gene	Atf3KO_iBMDM_Veh_GJF_17-12-03-rep1	Atf3KO_iBMDM_Veh_GJF_18-02-18-rep2	JunKO_iBMDM_Veh_GJF_17-12-03-rep1	JunKO_iBMDM_Veh_GJF_17-12-03-rep2	JunDKO_iBMDM_Veh_GJF_17-12-03-rep1	JunDKO_iBMDM_Veh_GJF_17-12-03-rep2
TRAPPC5	1.468	2.33717	0.516778	-0.0877205	0.585447	0.436278
CD86	0.955991	0.158855	-0.310961	-0.166985	1.32626	1.29823
TIMM9	-1.40513	-0.979903	-0.273116	0.276418	0.233779	0.0751999
PTBP3	-0.542917	-1.30067	-0.324858	-0.0400486	0.39897	0.682325
ALDOC	0.10691	0.215671	-0.111605	-0.0839585	-0.568123	-0.936033
CRAT	1.65287	2.02871	0.838219	0.880306	0.856775	0.733132
MOCS2	-1.43632	-1.89094	0.177079	0.496511	-0.153971	0.0912739
TMED4	-1.31517	-0.923445	-0.148724	0.15309	0.252519	0.340168
THOC1	-0.503654	-1.43164	-0.291931	0.0786787	-0.00778523	0.315765
TMEM134	1.68452	2.28138	0.285513	-0.703774	-0.204328	-0.423583
YME1L1	-1.49723	-2.08183	-0.551457	0.00400993	-0.221882	0.146782
ACSS2	-2.91741	-2.6733	-1.20444	-1.38692	-2.6838	-3.40532
TMEM87A	-0.516771	-0.815572	0.131793	0.124549	0.508752	0.417751
RCHY1	-1.27814	-1.61656	-0.241266	0.205689	0.0423267	0.424397
SNRPC	-2.23363	-0.998193	0.795421	-0.110882	0.244867	0.246541
USF2	1.40021	2.48423	0.437114	0.391977	1.29097	0.681775
NUSAP1	1.63636	1.10769	0.734461	1.28003	2.03872	2.25978
RPS6	-0.965527	-1.98015	0.293961	0.677377	0.198355	0.713021
MIRLET7D	4.11169	3.2429	0.931352	0.924712	1.94422	1.15993
SREBF2	1.728	2.46845	0.995798	0.198149	1.54367	1.32211
MIR6418	1.2012	1.52661	0.764086	-0.680877	0.350122	-0.271871
XRCC6	-0.928616	-1.34723	0.25814	0.250756	0.788687	0.175446
DRAM2	-0.451287	-2.03129	0.253703	0.727937	0.400347	0.370029
S100A4	-0.465942	-0.913151	-0.338202	-0.243894	-0.941652	-0.999504
ENTPD1	0.417995	-0.217846	-0.0837486	-0.280997	3.14351	3.06188
RUSC2	0.961232	1.7154	0.523865	-0.104625	-0.488196	-0.410619
ATP13A1	0.998558	1.65953	0.563728	-0.0428485	0.678492	0.285992
ARAF	-0.220112	-0.00106562	-0.0841236	-0.217721	-0.11766	-0.0153752
SEC11C	0.289	0.0655118	-0.225004	0.20354	-1.32675	-1.00883
MIR1981	-4.75462	-4.75462	-0.802007	-4.75462	-0.67601	-1.81107
SNORA81	-3.39732	-3.39732	0.16278	-0.368931	0.28626	0.407143
CD72	-0.917741	-0.836673	-0.230221	-0.179198	-0.737316	-0.953442
MLX	-0.650291	-0.896874	0.501583	0.361304	0.144216	0.111475
WDR26	-0.697195	-0.743811	-0.0996247	0.0484837	0.543284	0.654789
ESD	-2.51921	-2.95215	-0.683027	-0.680949	-2.34332	-2.38579
YIF1B	1.40845	2.36276	0.394277	0.620003	0.44789	0.227589
NHP2L1	-1.54255	-0.903452	0.353412	0.0342142	-0.556551	0.210704
PIGT	0.904233	1.65565	0.564965	0.295956	1.46064	1.03854
KIF3A	0.858	0.321457	0.579703	0.505766	1.15266	1.23234
MADD	-0.0185023	-0.0284993	-0.500265	-0.615103	0.67318	0.582233
HMMR	0.525798	-0.182545	0.391975	0.568604	2.22011	2.02509
ACBD5	-1.00634	-1.32898	-0.304411	0.184278	0.196767	0.420895
COQ9	1.07272	1.58793	0.374673	0.420032	1.05433	0.679776
CDR2	-1.92692	-1.13583	-0.288705	-0.179286	-0.886797	-1.22011
1110012L19RIK	1.36223	0.537719	-0.184551	-0.536598	-0.226315	-0.739471
STARD4	2.45884	1.92443	1.33382	1.25029	1.32033	1.6917
NDC80	0.160304	-0.143598	0.218127	0.997636	1.23277	0.983273
MAPKAPK3	0.00486001	-0.181605	0.220757	-0.461314	2.04071	1.98704
PSMD11	-0.933761	-1.2452	-0.291435	-0.104952	-0.565573	-0.470355
MIR7061	-4.34579	-4.34579	0.423139	-0.142899	1.27022	1.18765
GINS1	-0.0651259	-0.654103	0.634482	1.12662	0.425581	0.247073
COX6B1	-1.49275	-0.867734	0.0807195	-0.053402	0.389672	0.407533
TAGLN2	0.361719	0.744826	0.172578	0.129827	-0.908382	-0.741715
SAV1	-0.424089	-0.687349	-0.0193653	0.216113	0.46043	0.569515
SLC43A3	1.66266	1.26705	0.766501	0.308612	-0.302943	-0.513344
RASSF2	0.973522	1.17913	0.259434	-0.279711	1.46523	1.58901
SDC3	1.02683	1.49607	0.518183	0.14536	-0.326292	-0.613375
MAPK7	1.23385	1.64584	0.370808	0.0678939	0.0129214	0.394934
SPP1	-0.609979	-1.12878	0.820515	0.640645	-1.79976	-2.00896
YIPF1	-1.19767	-1.29484	-0.00814031	-0.36101	-0.318291	0.0514185
KCTD12	-0.658381	-0.366302	-1.35687	-0.749121	-1.67099	-1.29307
APMAP	-1.58987	-0.899246	0.347253	-0.069552	0.230699	0.288515
TTYH3	1.11031	2.16471	0.415393	-0.0742731	1.24037	0.913165
SERINC1	-1.00669	-1.63879	-0.414249	-0.130606	-0.176507	-0.0829332
RNF187	0.63395	1.3173	-0.116216	-0.243079	0.216557	0.411985
MIF4GD	2.57482	2.4705	0.642562	0.419506	1.52852	0.930195
THOC7	-1.48992	-1.86749	-0.00576857	0.388166	0.551172	0.883876
PURA	0.757396	1.64913	0.237455	-0.295462	-0.046886	0.0891683
SEC23B	-0.843626	-0.912852	0.00522572	0.0240476	-0.614121	-0.672202
ANLN	0.766616	0.332571	0.302225	0.383201	1.2348	1.109
PRKX	0.266298	-0.545183	-0.641453	-0.349508	-0.953561	-0.841723
MIR6936	3.79421	7.09355	0	0	0	1.0165
PICALM	-0.95523	-1.5352	-0.223439	0.0327114	0.134858	0.243393
GSTZ1	1.166	0.530839	0.137912	-0.33834	0.667276	0.548943
NCAPD2	1.0974	1.27951	0.696432	0.401376	1.5473	1.31663
SLC2A8	2.02418	2.72228	0.655448	0.130537	0.848401	0.736626
EMC4	0.665863	1.44549	0.153223	0.0380174	0.282451	-0.0410071
IGFBP4	1.71869	2.58338	0.833363	0.845521	2.2182	2.17835
LEO1	-1.74441	-0.988898	-0.235356	-0.242521	-0.136597	0.292045
ACTR3	-1.41218	-1.57505	-0.354144	-0.0257131	-0.170041	-0.0248807
MIR6357	-4.31401	-4.31401	0.257609	-0.690024	-0.559013	-0.786937
MBD6	1.40233	2.32568	0.960596	0.42218	1.04936	0.768933
CCDC115	-0.813814	-0.574696	0.0187331	0.430118	-0.059868	0.223393
PNPLA7	0.796909	0.998479	0.29861	-0.234665	1.36104	1.32886
CHAF1A	1.00576	1.23948	0.606454	0.390193	0.552697	0.295898
CDC34	0.233748	1.0661	-0.256898	-0.29109	-0.664709	-0.825442
PTPN18	1.64936	2.98257	0.310044	0.30286	0.436126	0.719904
FBXO6	2.29477	2.29911	0.468325	-0.61113	1.66789	1.04398
2310033P09RIK	1.49884	1.59574	0.33176	-0.406714	0.378191	0.423456
THBS1	-1.597	-1.53164	-0.401737	-0.943791	2.3297	2.09171
NQO2	-0.674325	-1.53642	-0.286673	-0.137456	-0.121897	-0.416415
ANP32E	-0.386645	-0.367662	-0.282731	0.161324	0.552934	0.867862
TMX1	-0.579361	-0.823222	-0.285942	0.53697	0.239852	0.628201
FRA10AC1	-4.05858	-3.57315	-0.631641	-0.159207	-0.509277	-0.225686
SLC35E4	-0.298967	0.826046	0.16213	-0.0400568	-0.74332	-0.835969
VCP	0.821225	0.894966	0.0434715	-0.0866096	-0.852787	-0.79891
ZFP787	1.60327	2.20321	0.796462	0.298328	1.18717	0.55624
RPL14	-1.00458	-0.599143	-0.199943	0.479737	-0.167198	0.071357
APRT	1.18513	1.82572	0.764027	-0.0681996	0.340035	-0.226303
TAP1	1.24328	1.78436	0.421119	0.442991	0.359529	0.147624
RAB21	-0.697163	-1.00019	-0.0429134	0.146907	-0.129103	0.133863
TCF19	1.84909	1.7913	0.751627	0.0359366	0.872266	-0.00635921
MARCKSL1	1.32207	1.99872	0.40236	0.174373	0.257581	0.118505
USO1	-0.71669	-1.25189	-0.0889276	0.121816	-1.27939	-1.05084
DHX16	0.540405	1.14106	-0.0863283	-0.357374	0.504879	0.094407
ID3	1.92939	3.02549	0.31844	0.433528	2.17216	1.95452
PSMA6	-0.934757	-1.4343	0.0992037	0.0482121	-0.185656	-0.243316
TOMM40	0.949192	2.17097	0.60287	-0.114457	0.463461	-0.0395033
C1QA	2.92324	3.55419	1.75556	1.15961	3.27712	2.75575
IRG1	-2.74639	-2.98617	-1.37412	-1.5987	-5.88667	-6.29734
FURIN	1.25083	2.05139	0.462948	-0.116364	0.589665	0.641141
HSPA8	0.235103	-0.00398231	0.154296	-0.230908	-0.766439	-1.03747
ORC6	-0.60133	-1.00803	0.112804	0.226865	0.361769	0.541823
PGM2	-0.158289	-0.104789	0.0830112	-0.0779065	-2.10413	-1.8086
IRF9	-0.659948	-0.509319	0.297936	0.356074	-0.125471	-0.142871
MTR	0.583999	0.471347	0.393244	0.497925	1.52509	1.30694
GTF2F2	-2.6994	-1.9655	-0.231992	0.492383	-0.333624	0.481994
RAPGEF5	-0.840055	-1.23417	-0.229163	-0.200392	-0.950969	-0.756672
VMP1	0.0474172	-0.494896	-0.262389	-0.0106037	-1.09608	-1.04132
H2AFZ	-3.64334	-2.2265	-0.341749	0.432538	1.44688	1.33988
IL2RG	0.595533	0.371219	0.0342534	-0.357316	-0.82519	-0.919939
PARVG	1.34753	1.35938	0.251359	0.0150396	1.23759	1.02514
CCNB1	1.80684	0.997869	0.129648	0.33556	1.98906	1.65009
OGFR	0.994276	1.64712	0.0844556	-0.056752	0.188467	0.0519145
SIGMAR1	0.542551	1.02352	0.217563	-0.15336	-0.332632	-0.392418
PRDX5	0.117394	0.64687	0.196681	0.0937809	-2.16586	-2.13564
RBFA	0.623991	1.53069	0.643063	0.36087	1.22767	0.976229
ACADSB	-1.49957	-1.63186	-0.0289012	0.0912416	0.0801415	0.435048
CXCR4	0.192827	0.216714	-0.327398	-0.157182	1.02196	0.936808
LILR4B	-0.571391	-1.21521	-0.388136	-0.399454	-1.46537	-1.48059
LOC100038947	-0.480253	-0.611251	0.229797	0.658525	-2.8248	-3.14183
TRF	1.22552	1.30648	0.0698971	-0.136882	2.30214	2.3869
MIRLET7I	3.86166	5.55646	0	0	0	0
PWWP2B	0.874746	1.40225	0.189258	-0.199613	0.912152	0.961398
FBXO33	-1.41571	-1.39971	-0.2878	0.14371	0.154996	0.196563
BCL2L11	0.94303	1.14602	-0.118673	-0.0658517	0.345522	0.384817
DNPEP	0.749238	1.35691	0.359484	-0.3083	0.0908407	0.091794
EMC8-1190005I06RIK	1.9414	3.75654	0.716546	-1.02503	0.525379	-0.0431761
TOR2A	1.1902	1.44113	0.313896	0.436113	0.440324	0.244186
CNEP1R1	-0.988263	-0.799758	-0.0406033	0.154563	-0.150712	0.0424454
ATG9A	0.810341	1.41089	0.172911	-0.0866201	0.667592	0.33175
CCL12	1.44149	0.697216	0.708413	0.183719	-3.75023	-3.61011
LIG1	1.51495	1.53761	0.62063	0.568337	0.886154	0.826394
H2-D1	0.541217	1.31698	0.0814359	-0.28646	-0.477033	-0.576775
TSPO	1.31963	2.13303	0.584063	-0.21551	-0.337987	-0.848862
GMPPB	-0.694865	0.0155101	0.884015	0.305763	-0.648523	-0.559509
MAN2A1	-0.345658	-0.629762	0.0687606	0.182866	0.809741	0.717699
MAEA	0.874913	1.1933	-0.0902613	-0.235626	0.0281719	0.0924959
RN45S	1.5483	2.60978	0.341447	0.345141	-0.0687642	0.0465171
TCOF1	1.22361	1.85023	-0.0667141	-0.106114	0.738521	0.764903
SPC25	1.66003	0.254359	0.709467	0.870827	1.1575	1.45252
LAPTM5	1.06158	1.28743	0.215952	-0.316882	0.901534	0.704894
GCLM	-2.18146	-1.68317	-1.41143	-1.07592	-3.18255	-3.05899
HSPA13	-0.573763	-0.959663	0.268846	0.394625	-0.444454	0.0153829
ZCRB1	-2.54204	-3.33494	-0.305045	-0.0549771	-0.610283	-0.133468
MRPL2	0.877725	1.60501	0.310595	-0.378124	0.520782	-0.112828
PHAX	-0.552919	-0.732503	-0.0843856	-0.393657	0.361899	0.442946
PDRG1	0.851241	0.839191	0.0760136	0.321576	-0.13674	-0.19961
CDK5RAP3	1.3246	1.65371	0.0139786	0.0665829	-0.0795038	-0.319241
UBE2L6	-0.513486	-0.664107	0.44743	0.315563	0.744904	1.11068
ANXA1	-1.89489	-2.52161	-0.479468	-0.172925	-1.1477	-1.05609
ZFR	-1.37711	-1.44122	-0.337647	-0.117883	0.098538	0.254209
RBM19	1.04865	1.19229	0.407999	-0.507553	0.156796	0.128992
LDHA	-0.330341	-0.339759	0.375694	0.10476	-1.16064	-1.34822
GUK1	1.26087	1.14415	0.610297	0.352962	-0.197943	-0.347773
FAS	-0.34437	-1.15371	-0.487883	-0.495045	-2.55434	-2.7194
TXNDC12	-0.381769	-0.650345	0.577753	0.451417	0.42397	0.264124
ABI1	-1.22011	-1.44171	-0.133244	0.156784	0.268289	0.23779
EIF2B3	-1.72507	-2.05162	-0.0863093	-0.369911	-0.305998	-0.48255
TRP53INP2	1.06606	1.09645	-0.123633	-0.241181	0.288977	0.295715
TRADD	1.47761	2.00362	0.193551	-0.222324	0.15453	0.158823
CDK4	1.07587	1.2193	0.579011	0.207184	0.623131	0.254722
NFIC	0.751486	1.66316	-0.200621	-0.0545432	0.0128482	-0.122083
NCLN	0.760353	1.71018	0.564774	0.079874	0.480644	-0.229428
EEF1E1	-0.801064	-0.94417	0.153077	0.251345	-0.148708	-0.263404
ZFP414	1.15557	1.70319	0.311709	0.392198	0.824829	0.465624
H2AFY	1.03096	1.32153	-0.0215082	0.093983	0.704157	0.424734
LEMD2	0.767707	1.5217	0.548506	0.448892	0.428975	0.275565
NME4	2.82886	2.47292	0.894109	0.0582979	1.392	1.04482
SCAMP3	0.897553	1.40161	0.25811	-0.17308	0.260291	0.109266
MAPK8IP3	0.913986	1.43228	0.303287	0.152571	0.0281123	-0.186366
COQ7	-1.67803	-2.03385	-0.106742	-1.01122	-1.13732	-0.24871
SERINC3	1.28107	0.72997	0.301618	0.351733	1.64249	1.65509
RSAD2	-1.50998	-2.07541	0.203911	0.588604	-1.77453	-1.75608
TACO1	1.04881	1.4957	0.534801	0.116753	0.304701	-0.18113
KLHL21	0.691355	2.16348	-0.129391	0.0627541	-0.0526029	0.514315
HYOU1	0.620706	0.691331	0.30421	0.212649	-1.99764	-2.0005
TLR13	-0.602407	-1.50453	-0.344274	-0.324697	-0.28397	-0.164456
NAGLU	1.08607	1.82095	0.351839	-0.202441	1.1191	0.57677
BROX	-2.61921	-2.67341	-0.245047	-0.07578	-0.177053	0.114482
TMSB10	-0.162131	1	1.305	0.400555	0.274821	-1.04245
MESDC2	-1.6196	-1.10966	0.0475331	0.223841	-0.11514	0.0330672
AGAP3	0.548912	1.58055	-0.118513	-0.775988	0.067543	-0.00995549
D130020L05RIK	1.72724	3.49391	-0.38915	-0.746373	0.434001	-0.0668272
ABCA7	0.906203	1.57231	-0.0658387	-0.255131	-0.441309	-0.220561
TPM1	-1.69769	-1.31793	-0.129855	-0.510808	-0.420256	-0.429104
ISYNA1	1.54916	2.76973	0.968165	0.376254	0.347448	0.198378
TRMT1	0.903152	1.49785	-0.0218545	-0.340372	0.86326	0.449111
CLEC7A	-1.3336	-2.19308	-1.51401	-1.25271	0.406942	0.346223
LGALS3BP	0.955836	1.31403	0.541854	0.116229	0.603061	0.388799
FBLIM1	0.985487	1.43464	0.31892	0.254613	1.38442	1.66179
PDIA5	0.632148	0.841504	0.27856	0.304606	-1.12944	-1.08481
CFH	0.506992	0.170459	0.181292	1.15572	2.47646	2.72795
CASP2	0.671305	0.121265	0.101689	-0.00296984	1.01227	1.23241
POU2F2	0.689969	1.45639	-0.130737	-0.111166	-1.30438	-0.946569
DIS3	-0.775404	-0.938928	-0.110075	0.0619987	-0.0617516	-0.00525464
AAAS	1.14517	0.875423	0.165818	-0.325677	0.145597	0.243184
CXCL14	0.705483	0.840571	-0.0161128	-0.191335	2.27663	2.55564
2018-03-07	-0.954707	-1.56724	-0.313215	-0.337577	0.0651034	0.283087
RNF25	-0.902749	-0.886771	-0.112859	-0.883057	0.483525	-0.0306275
AI839979	1.39341	0.809461	-0.00492668	-0.496825	0.110993	0.477795
RNASEL	0.0285316	-0.0914736	0.432564	0.664544	0.991225	1.21829
SIPA1	1.49406	2.3173	0.406046	-0.143617	0.949382	0.514721
ITGB5	1.32616	1.71817	0.171036	0.172447	2.26047	2.22987
CHP1	-1.22041	-1.56531	-0.211356	-0.178628	-0.137855	-0.192066
SFSWAP	0.877278	1.28521	0.0464214	0.449467	0.325604	0.525824
PKM	-0.478075	-0.0565198	-0.0260018	-0.292018	-1.5026	-1.58374
VPS9D1	1.57195	2.18359	1.01331	0.24326	0.619369	0.575804
MAST3	1.80174	2.3783	0.447659	-0.102094	0.939485	0.478273
SRPRB	0.0408087	0.309206	0.511517	0.0652951	-0.290087	-0.582739
PCYOX1L	1.52068	2.39032	0.319603	-0.0933451	1.46195	0.89977
CD300A	-0.624281	-1.13534	-0.788278	-0.666485	0.284512	0.311865
CDK19	0.17909	0.329397	-0.00602185	0.24727	1.13252	1.50326
CEBPG	-1.33056	-1.51125	0.14326	-0.0354877	0.93407	1.08261
CKS1B	1.30928	1.62034	1.22036	1.14804	0.821009	1.11327
SLC24A5	-0.358049	-0.98889	-0.0870535	-0.105628	0.431005	0.566627
PIK3CB	-1.58607	-1.87756	-0.257247	-0.153071	-0.602374	-0.718333
RPP30	0.706711	0.0214455	-1.0399	0.348046	-0.749048	-0.649935
MRPL55	1.66332	2.00909	0.236517	0.313859	0.0681589	0.364867
QTRT1	1.40254	1.68345	0.043671	0.0371031	0.421613	0.0554602
FARSA	1.12192	1.63516	0.249424	0.0117226	0.311966	0.406205
PPP2CA	-1.37382	-1.30036	-0.0507467	-0.122586	0.0668641	-0.190362
EBI3	0.713436	1.41546	-0.188223	-0.702577	-0.863148	-0.86061
APP	-0.370747	0.234328	0.062597	-0.0164606	-0.988948	-1.12711
ACAT2	2.85032	2.59007	1.8404	1.58928	1.88531	1.81365
TOP1	-0.832131	-1.146	-0.303843	0.104287	0.251525	0.354622
TES	-0.759274	-1.00095	-0.270475	-0.30693	-1.1476	-1.09376
SERF2	1.18151	0.375532	0.179981	0.36135	0.0204934	-0.31869
NARS	-0.48332	-0.666275	-0.272028	-0.0723797	0.464711	0.589093
MTAP	-0.852887	-1.27711	-0.557256	0.174831	-0.377214	-0.16877
ZBTB7B	0.257195	1.55298	0.213121	-0.477267	-0.031567	0.208021
B4GALT7	1.58332	1.58879	0.46824	0.422442	0.0994398	-0.287738
BORCS6	1.99008	2.5512	0.589197	0.246762	0.0214143	0.604741
BNIP3L	-1.87244	-2.32404	0.0714057	0.40931	-0.214269	-0.0875037
ASB6	0.966005	1.61973	0.70038	-0.0955671	0.322267	-0.0468332
GDI1	-0.857118	-0.795528	0.122285	0.281943	0.650675	0.00290634
ZCCHC10	-3.71188	-3.71188	-0.272789	0.618821	-0.587718	-0.146893
YIPF6	-1.52142	-1.46873	-0.166678	0.313952	-0.068709	-0.312461
PGK1	0.0183695	-0.50907	-0.205673	-0.130758	-2.46961	-1.47354
TMEM115	0.681703	1.54547	-0.0187633	-0.303263	0.312095	0.116538
ESRRA	1.12561	2.39526	0.81116	-0.407992	0.550034	0.529194
PPID	-1.23002	-2.14649	-0.394993	-0.108915	-0.0750061	0.0335052
EML3	0.661947	1.33766	0.190548	-0.369116	0.813541	0.495008
TIFAB	0.390505	0.241959	-0.852114	-0.737	-0.304934	-0.116516
BACH2OS	2.12134	1.38083	1.54372	0.456121	0.413322	0.181081
ATP5J	0.736294	0.135343	0.269513	0.0366098	-0.111277	0.27145
HAVCR2	-3.74121	-3.03969	-1.80614	-1.3472	-0.940979	-1.00945
PDIA4	0.760403	0.390624	0.79625	0.683163	-1.06647	-1.1436
NUCB1	0.619597	1.10055	0.345586	-0.0916294	-0.0691487	-0.321119
GPN2	1.05806	1.74913	0.162744	0.0643197	-0.135545	-0.112993
MIR27B	2.10597	1.54523	-0.623758	-1.54953	-1.42234	-4.73587
PRPF38A	-2.97326	-2.65752	-0.181937	0.190253	0.550175	0.856865
SYNCRIP	-1.01028	-1.30659	-0.396464	0.0582056	-0.0641138	0.269011
CMPK2	-0.392729	-0.510993	0.511277	0.285547	-1.67037	-1.43854
FAM58B	1.32794	1.15285	0.337948	-0.78798	0.399468	0.228527
CD300LF	-0.47299	-0.277096	-0.349367	0.0629792	-0.717235	-0.778943
CAPN15	0.952518	2.05724	-0.172204	-0.0502239	0.289567	0.328341
PINK1	2.0626	2.54648	0.711412	0.398087	1.84004	1.50135
MED4	-0.814425	-0.71435	0.440523	-0.0359091	0.568343	0.200801
PARP14	-0.860729	-1.03659	0.0556883	0.218865	-0.622345	-0.606328
SYNGR1	0.621186	1.56981	0.846097	0.0154425	2.14675	1.8138
FBXO22	-1.31169	-1.01802	0.157539	0.0530583	-0.322796	-0.254535
CCND1	0.0399899	0.240959	0.254467	0.319196	-0.663599	-0.542351
SMEK2	-0.632253	-1.2408	-0.165137	0.298607	0.537339	0.598088
RPS2	1.74698	2.52446	0.760371	0.200201	0.628892	0.228151
HGH1	1.72074	2.1379	-0.173198	0.0636982	0.63382	0.219849
OXA1L	1.26347	1.31385	0.153853	-0.126702	0.710616	0.347229
PRKAG1	1.07368	1.08222	-0.0325942	0.392624	1.00367	0.816479
AKR1C13	-0.976835	-1.62381	-0.824218	-0.619383	-0.9715	-0.731969
TUBB5	0.925077	0.966654	0.559394	0.127715	0.0366425	-0.20776
SETD1B	0.456302	1.40507	-0.0653691	-0.572444	0.373734	0.0865942
NFKBIA	0.156036	0.762316	0.113958	0.0801892	-0.648591	-0.687613
MDH2	0.674032	0.835517	0.470709	-0.279096	-0.035418	-0.423998
TWISTNB	-3.42787	-2.17397	-0.260178	0.359274	0.200111	0.293598
HLX	0.599158	2.02175	0.931559	-0.301367	1.48395	1.11016
SYS1	1.17195	2.2832	0.31688	0.150944	0.583339	0.803482
SCAND1	4.43834	6.42289	0.963504	-0.497703	0.506768	0.961728
VAV3	-0.397541	-0.731638	-0.0163848	0.362695	0.472852	0.94277
RNF8	1.68529	1.22782	-0.0566452	-0.223564	0.252999	0.707452
NSMCE1	-1.37183	-0.715986	0.045313	0.160755	0.215118	0.253673
FAM104A	0.80331	1.63262	0.10859	0.101627	0.495423	-0.185787
PSMB5	0.0263885	0.744804	-0.00753719	-0.0593449	-0.983903	-0.52827
SETD3	-0.706159	-0.744465	-0.0588502	0.171797	-0.00198445	0.618168
HAUS1	-0.297636	-0.118219	0.0700016	0.0631083	1.12244	0.89679
PRPS1	1.34977	0.695725	0.20173	0.513967	0.860773	1.0321
SIGLEC1	1.29556	1.62828	1.04986	0.506205	-0.418042	-0.670674
SF3A2	0.389058	1.93184	-0.178965	-0.528302	0.0474933	0.148738
KIF15	-0.00756547	-0.389559	0.705598	1.16716	2.12879	2.1298
LNPEP	-1.11036	-1.9354	-0.93735	-0.887955	-0.343292	0.041523
ATP5D	0.693994	1.52169	0.686456	-0.00992738	0.685024	-0.0285487
1110008P14RIK	0.603442	1.16783	0.267796	-0.55827	-1.62683	-2.11667
FMR1	-0.381792	-0.78158	-0.210801	0.0782774	0.224645	0.66126
FMNL3	0.768136	1.06451	-0.61521	-0.00628893	0.371115	0.383258
PNRC2	-1.38424	-1.88063	-0.262942	-0.203447	-0.300787	0.0801884
PCIF1	1.616	1.93999	0.527649	-0.186945	1.09647	0.910687
SAMD9L	-0.403507	-1.39428	-0.366961	0.198392	-1.23413	-1.0443
SPSB3	1.22476	1.30681	-0.476307	-0.829069	0.538945	-0.00181281
POLD3	1.35702	0.805008	0.0542778	0.0761383	0.413539	0.394135
IRAK3	-0.742451	-1.09928	-0.43377	-0.65214	-2.28817	-2.46458
RNF26	1.49232	1.78581	0.683439	0.0663472	1.23409	1.07691
PFKL	-0.305333	0.262524	0.193042	-0.0855016	-1.43749	-1.53823
JDP2	1.03829	1.14816	0.0555232	0.0486265	-0.125842	-0.27269
MAFK	0.637827	1.1351	-0.293014	-0.204285	-0.0764239	-0.37092
TBC1D10B	0.464105	0.963559	0.241808	-0.232336	-0.0976556	-0.282071
LRRC41	1.16295	1.09883	0.303052	0.0981439	0.696739	0.611471
NEURL3	-0.351008	-0.555067	-0.170412	-0.5407	1.30273	1.2245
PPT2	0.945953	1.14337	0.159557	-0.0243211	-0.133157	-0.114887
GPR162	1.41462	2.52797	-0.688877	-0.139935	-0.0479409	0.191513
PCK2	0.601709	0.954438	0.932437	0.858089	2.5051	2.43436
LPL	-0.730718	-1.12867	0.0870918	0.374295	0.571175	0.7775
GNAI3	-1.06454	-1.45261	-0.407406	-0.254183	-0.225672	-0.168868
MACROD1	1.44594	2.20839	0.31	0.303614	0.0432322	0.690888
FCRLS	3.75887	3.38915	2.27899	1.83628	4.69869	4.5198
NUMB	-0.00150646	-0.111071	0.273463	0.151144	1.00933	1.18975
GGH	-1.05567	-0.945728	-0.26084	0.367522	-0.299902	0.0219447
PET117	-2.91143	-2.78801	-0.98397	0.83234	-0.869515	-0.0973545
JUN	-0.00960977	1.30927	0.511299	0.175747	-0.38941	-0.397167
CLDND1	-1.70395	-2.2695	0.0336365	0.837406	0.597244	0.449022
COPS7A	1.49713	1.74245	0.204046	-0.223159	0.717229	0.130007
RIN2	-0.0867248	-0.359121	0.266948	0.265341	1.80858	1.8323
TRABD	0.697085	1.26129	0.647627	0.152839	-0.33046	-0.214969
TNF	-1.98913	-2.13136	-0.577623	-0.559309	-1.22194	-0.863549
SECISBP2L	-0.83745	-0.908182	-0.497559	-0.0471936	-0.158925	0.0959487
REEP3	-0.752068	-1.20488	-0.213885	0.00166497	-0.315504	-0.357055
ABCB7	-0.689034	-1.17792	-0.466088	0.0603822	-0.0708199	0.211716
SLC45A4	1.31665	1.69112	0.00957775	0.128626	0.435418	0.224718
1810043G02RIK	1.3926	1.79834	0.463646	0.0829707	0.708676	0.332691
TMEM176A	1.55294	1.61099	0.781974	0.528955	0.834167	0.433965
ZCCHC7	-1.27807	-1.54106	-0.50845	-0.102655	-0.297952	-0.192317
STAP1	-1.20438	-2.05126	-0.826631	-0.432879	-0.547035	-0.259054
PCDH7	-1.58569	-1.32273	-0.320921	-0.360326	-1.21046	-1.45153
PYGL	-0.0999552	-0.00108579	-0.38243	-0.35979	-2.84597	-2.71138
PITHD1	0.827296	1.39563	0.202479	-0.178937	1.08402	1.16707
CAMK1	1.17451	1.81202	0.762298	0.403477	1.88838	1.75436
LRWD1	0.802092	1.59436	0.836901	0.0315379	0.413549	0.680833
PGAP2	1.62318	1.51813	0.252101	1.03114	0.503005	0.52738
ZRANB2	-1.71045	-2.08714	-0.325524	0.0445886	-0.387309	-0.0727997
SLC4A7	-0.959258	-1.81157	-0.691043	-0.346793	-0.868328	-0.643955
SAMD1	0.826862	1.89567	-0.125869	-0.178514	0.13033	0.288244
MIR6946	4.30488	4.30433	-2.4049	-2.4049	-2.4049	-2.4049
GAS8	0.527053	0.846124	-0.378359	-0.543564	0.318358	0.0564111
OST4	-0.41342	-0.707051	0.667037	0.659483	0.390738	0.519243
CLN6	1.63163	2.46296	0.492711	-0.0918634	1.21777	1.54711
GM38431	0.879624	1.74281	0.329662	-0.417782	0.507098	0.00726385
IPO7	-0.865045	-1.44109	-0.311986	0.117125	-0.227198	0.0552434
ATF1	-1.18063	-0.566253	-0.10875	0.41489	0.307636	0.55353
D330050I16RIK	1.4971	3.15753	0.282781	-0.209896	-0.497105	0.157361
STX7	-0.408331	-0.756639	-0.0961235	0.265417	0.748783	0.908859
SESN2	1.3538	1.56374	0.515104	0.264039	0.142758	-0.650354
NT5C3	-1.47184	-1.88671	-0.211973	0.323198	-0.22876	-0.0108934
RPL35A	-2.39646	-2.16489	0.343935	0.285561	0.423513	-0.213371
HIPK2	-0.773421	-0.150222	-0.427982	-0.700976	-1.01255	-0.962137
TBC1D17	1.03132	1.58889	0.613205	-0.0341132	1.33069	0.749515
UGT1A5	-1.0874	-1.29248	-0.596187	-0.37366	-0.320259	0.135526
ITGB2	-0.411347	-0.434067	-0.342595	-0.59093	-1.73278	-1.95399
MED11	0.886957	1.15814	-0.106139	-0.273983	0.553474	-0.159471
CTR9	-1.02742	-0.878182	-0.0703366	0.0131341	0.201791	0.198398
SART1	0.757731	1.33675	0.0583614	-0.177989	-0.108198	0.299378
MTIF2	-0.345642	-1.10623	0.0604623	0.532282	0.316811	0.353593
PRPF18	-0.264464	-1.0927	-0.311359	-0.412943	0.491896	0.469519
ACOT9	-1.11163	-1.83212	-0.23653	-0.0122682	-0.142359	0.156756
DCUN1D2	-0.78444	-0.602334	0.572217	0.154513	0.03812	0.0500827
MAFB	0.131044	1.16279	-0.384472	-0.604095	0.412155	0.180116
POLR1B	-0.83048	-0.785312	-0.238258	-0.37769	0.266982	0.355188
SEC61A1	0.274388	0.591012	0.38958	0.0962815	-0.507611	-0.753928
SEC24D	-0.331317	-0.114288	0.188009	0.173703	-1.05661	-1.13777
FGFR1OP2	-0.852822	-1.09158	-0.215039	0.101325	0.521213	0.0858269
MNT	0.827644	2.13544	0.39853	0.0913415	0.261266	0.552169
MRPS2	1.33363	1.13397	0.0373054	-0.2553	0.438086	0.0763379
AGGF1	-0.450203	-0.488764	-0.121654	-0.0349032	0.624386	0.549835
HK1	-0.91967	-0.349292	-0.121052	-0.153574	-0.933495	-0.979303
RPS17	1.82299	2.27008	1.37241	-0.141558	1.49728	0.819483
PGAM1	-0.619967	-0.505439	-0.239132	0.0841833	-1.75148	-1.42354
SLC25A43	2.16442	1.57242	0.511344	0.0240632	-0.0157504	-0.0730794
PIK3AP1	-1.22682	-0.752145	-0.311263	-0.213859	0.119351	0.00753563
ARHGEF10L	0.297123	1.27082	0.492567	0.0969673	1.76297	1.51161
ITGB1	-1.07974	-1.18261	-0.302845	0.0231108	-0.519709	-0.295931
RPL3	-0.993486	-0.921193	-0.181005	-0.122326	0.132681	0.257047
PIGYL	1.22514	1.65628	0.31433	-0.455209	0.756495	-0.00319706
TSC22D4	0.956585	2.03161	0.520248	0.332312	0.67437	0.598587
MIR1198	3.45433	2.81111	1.12189	0.552473	-3.848	-0.130787
FGFR1OP	1.34661	0.931951	-0.223011	0.1496	0.55049	0.610023
SDF2L1	1.54185	2.32334	0.880211	0.673848	-1.50283	-1.54142
DDX3Y	-0.873206	-1.84398	-0.283619	0.132242	0.236746	0.570967
IKBKE	0.00615112	-0.00165857	0.296773	-0.071138	-0.53467	-0.889308
DMPK	2.24424	2.88964	1.22152	0.529118	2.02738	2.2386
WSB2	-0.407687	-0.125718	0.0462522	-0.60255	-0.466621	-0.962029
RACGAP1	1.6232	1.82311	0.85197	0.715994	1.88223	1.55715
GPALPP1	-0.101889	-0.708565	-0.390714	-0.0911534	0.678421	0.719216
POP7	0.961559	0.924869	0.243836	0.236552	0.467794	-0.619153
TMEM219	1.19427	1.43284	0.687353	0.105921	-0.0626165	-0.346426
HACD4	-0.246944	-0.873245	-0.0679321	0.13128	0.855235	0.950653
COG4	-0.791601	-0.706818	0.336001	0.312755	0.463718	0.720597
DUSP6	-0.798146	-0.55423	-0.263888	-0.370229	-1.40131	-1.3433
CETN2	-1.61365	-2.02897	-0.319579	0.0880012	0.117822	0.596724
CENPE	1.35119	0.691613	0.317024	0.889679	1.71586	1.6226
C330006A16RIK	1.44451	2.16683	-0.108246	0.0816657	1.01369	0.66044
PRIM1	-0.539337	-1.27563	0.284642	0.659296	0.171889	0.160525
MRPL4	0.852522	1.71031	0.358096	-0.358661	0.713118	0.134547
PYCR2	0.866358	1.52669	0.012453	0.0497184	0.14132	0.113604
STFA3	-1.79826	-2.87963	0.910083	1.16431	-6.70684	-7.89518
HMG20B	1.47536	2.39971	0.60791	0.237603	0.698179	0.228694
BC029722	0.952833	1.51652	0.231829	0.0747331	0.695557	0.873629
VAT1	-0.00934214	0.644985	-0.0292228	-0.232116	-0.569602	-0.890579
PALD1	1.45022	1.66365	0.155215	0.288001	2.00378	1.59697
MRGBP	0.962108	0.859827	-0.826743	0.165041	-0.26299	-0.257814
1810022K09RIK	-5.23278	-5.23278	-0.224504	0.120583	-1.12016	-0.644271
IFI204	-0.684762	-1.29542	-0.0404547	0.383049	0.0237347	0.11299
ANAPC13	-0.765734	-0.513588	0.143462	0.360507	0.76542	0.817451
RGS2	0.314303	-0.263374	-0.164121	-0.134292	1.15741	1.17652
BORCS8	1.204	1.4804	0.242031	-0.407331	0.218315	0.373046
LYPLA2	0.943798	1.90308	0.503271	0.186733	0.271523	0.327493
BST2	1.02952	1.43776	0.555654	0.395364	-0.323651	-0.457604
BC028528	-5.94739	-5.94739	-0.0201529	-0.383465	-0.835687	-0.948242
MMP12	-3.81021	-4.32699	-2.56197	-2.40903	-4.89669	-4.91981
RPL34	1.73766	1.93118	0.673411	0.238755	0.458606	-0.0949535
RNPEP	0.640552	1.04901	-0.203833	-0.140434	0.315578	0.493589
EMC2	-1.11259	-1.67057	0.206113	0.0429466	-0.0656926	-0.206923
2610020C07RIK	-1.03237	-1.92627	0.216494	0.262481	0.0425757	0.578422
MIR130C	-3.86888	-3.86888	-3.86888	-0.832733	-3.86888	1.44661
ITM2C	1.05639	1.56643	0.782291	0.320361	0.168242	0.209966
FANCE	2.36305	2.59162	1.33298	0.295749	1.76374	1.02952
VIMP	0.897325	0.526318	0.348773	0.239989	-0.472854	-0.579729
IL7R	-3.87086	-3.87086	-0.690551	-0.726811	-0.2307	0.0772757
MMP9	-1.03934	-1.48712	2.69787	2.51619	-1.40797	-1.68884
MCUR1	-1.16699	-1.10733	0.025725	-0.246306	0.632727	0.759022
KLHDC3	0.765308	1.50001	0.584688	-0.238319	0.893362	0.767092
ORAI3	0.89212	1.23713	0.0644552	-0.785636	0.365355	0.439547
HPGDS	0.801189	0.0235899	0.557745	0.314241	1.8831	1.90005
PHPT1	1.12426	1.59246	0.524888	-0.861799	0.41228	0.264215
BUB1B	1.2948	0.906282	-0.050177	0.255474	1.49475	1.65749
SHMT2	1.39088	1.65676	0.479157	0.257067	1.98688	1.67213
VGLL4	0.843644	1.62111	-0.228654	0.0512391	1.11283	1.18623
DDX50	-0.796607	-0.832696	0.0915459	0.111851	-0.475384	-0.308181
ADM	-2.92647	-2.92647	1.43971	0.712411	-1.97339	-1.77462
IL15	-3.80171	-4.0405	0.213718	-0.14937	-0.930469	-0.781678
SEPP1	1.32137	0.653726	0.785069	0.874614	2.27003	2.23733
SDC1	0.41518	0.871027	-0.105251	-0.517636	-2.02528	-1.98234
0610010K14RIK	0.939009	1.21957	1.37186	0.25885	1.65783	1.6807
GBE1	-1.08505	-1.73216	-0.623915	-0.743465	-2.88752	-3.14735
CRELD1	0.849663	1.35846	0.368053	0.136419	-0.247292	-0.476206
FGD2	1.08246	1.71323	0.706516	0.0583158	1.71789	1.21262
ABCC4	-0.272367	-0.67183	-0.948922	-1.08591	-0.66779	-0.9283
GAB2	0.0797327	-0.119145	0.280052	0.261226	1.19057	1.02347
INTS1	0.592421	1.52198	0.0417637	-0.343141	0.474766	0.164174
RTN4	-1.99163	-2.55121	-0.326489	-0.118101	-0.698707	-0.565709
HIST1H1C	1.2791	1.65208	0.139693	0.513686	0.94883	1.95944
MSN	-0.134717	-0.371196	-0.312506	-0.207724	-1.08691	-0.995524
CCNG2	1.62904	1.25746	0.055254	0.767223	0.688448	0.972041
NIPA2	-1.41031	-1.6146	-0.512864	-0.193019	-0.245484	-0.0293931
WFDC17	0.302142	-0.486927	0.497758	0.537471	-0.90335	-0.732755
C330027C09RIK	-0.650877	-1.32412	0.115061	0.564219	0.946198	1.55109
TBC1D9B	0.914906	1.25895	0.302387	0.206434	0.80763	0.597071
KLRA2	-1.05129	-1.52583	-0.55979	0.0934348	-3.67964	-3.40095
FXYD5	0.719077	0.895679	0.262645	0.0161269	0.101136	-0.336807
TMED3	0.954936	0.794159	0.616097	0.236767	-0.164258	-0.280074
PRKCB	-0.157164	-0.514029	-0.627844	-0.598206	-1.74055	-1.52135
TCF3	1.11671	2.34196	0.483448	-0.0276582	0.837958	0.511959
PRPS1L3	-1.03733	-1.22134	-0.421975	-0.0941847	0.403126	0.505817
FAIM	-1.64595	-1.75846	-0.765348	-0.0955272	-0.198219	0.0957511
FAM98C	2.33804	3.54063	1.64748	0.938286	2.29816	1.63943
CLPTM1	0.894689	1.2876	0.320281	-0.515218	0.494914	0.372311
PTDSS1	-0.928194	-1.25512	0.0700718	-0.413884	0.186174	0.258973
2700029M09RIK	-1.10455	-2.11287	-0.411681	0.0927855	0.154098	0.57996
INSIG1	1.23389	1.23531	1.1352	1.38713	0.904987	1.02742
S100A6	-1.45396	-1.95731	0.180559	0.000783496	-3.81747	-4.2537
CMPK1	-0.986506	-0.944563	-0.326249	0.475288	0.325634	0.792525
CLEC4A3	0.786837	-0.243427	0.611104	0.642017	-0.127513	-0.4237
AURKB	0.880136	1.25592	1.02634	0.83367	1.60145	1.31081
ANKRD52	0.711741	1.12742	-0.055617	-0.15422	-0.153992	-0.272543
CHAF1B	1.68612	1.79163	0.627774	0.346664	0.72135	0.337314
GMDS	0.722438	0.45815	0.784072	0.705817	0.094072	-0.455433
CCDC109B	1.48583	0.900958	0.0525703	-0.224104	-1.26633	-1.05405
WTAP	-0.954331	-1.38615	-0.0719353	-0.134564	0.0851035	0.244655
CHERP	0.509797	1.28194	-0.101058	-0.368181	0.471988	0.188645
SPR	1.02731	2.44607	0.564557	0.160424	0.7863	1.05345
MARK4	0.768098	1.6024	-0.22853	-0.904611	0.693085	0.191113
STAT5B	1.15442	1.27825	0.2413	-0.239538	0.782692	0.427616
RPL36AL	-0.53989	-0.648578	0.823223	0.0271423	0.201741	-0.389015
EIF1AX	-0.716066	-1.45658	-0.286408	0.125411	-0.0256198	0.0315047
ADGRL2	-0.866361	-1.10764	-0.991176	-1.15763	-2.02338	-1.71311
EIF4EBP1	0.972989	1.50851	0.849821	-0.0306264	0.455797	-0.407787
CYB5R4	-1.02178	-1.03056	-0.0725067	0.233872	0.383632	0.282425
HP	2.98039	3.28856	2.12698	2.00006	-1.9586	-1.92882
TMEM87B	-0.411249	-1.00549	0.189322	0.288242	0.837563	1.14548
ATP5E	1.33161	1.6992	0.082054	0.215393	-0.137199	0.17591
DLD	-1.14656	-1.81437	-0.108405	0.0713334	0.060853	0.337767
IFITM2	1.5264	1.69357	0.918607	0.203764	1.0092	0.699248
ZFP715	-0.426867	-1.2038	0.214917	0.358211	0.932406	0.792665
METRNL	-0.634933	0.69849	0.410672	0.0395277	-0.470925	-0.851883
TBL1X	1.38538	0.920294	0.2317	0.00690701	0.753915	0.30739
UQCR11	0.734948	1.86771	0.386926	-0.497424	0.316601	0.362613
MIR5107	1.30902	2.50754	0.0560236	-0.268173	-0.317884	-1.88441
FDX1	1.89011	2.39387	0.901195	-0.0178123	0.386001	0.604695
MAT2B	-1.23245	-1.27676	-0.053665	0.329912	-0.0536162	0.498894
PBK	-0.457131	-0.684801	1.22424	1.51803	1.42235	2.18043
DNAJC10	0.178121	-0.364305	-0.156469	-0.0592909	-1.09646	-0.836465
MAX	-0.950681	-0.778404	-0.0235863	0.188093	0.126741	0.495627
DAP	-0.224394	-0.0707712	-0.159881	-0.190699	-1.0483	-1.17724
TOMM5	-1.80233	-1.35814	0.668958	-0.335142	0.0213182	-0.0962023
MRPL32	-0.745378	-1.46011	-0.0726994	-0.33307	0.0954188	0.389834
KRTCAP2	1.07967	1.36397	0.604235	0.241411	0.283256	-0.0229106
TMEM68	-1.07584	-1.19547	-0.370724	-0.0660465	-0.442923	-0.119414
VPS51	0.633152	1.53493	0.55466	-0.0911506	0.719368	0.0115514
MSR1	-0.430063	-1.15166	0.173582	0.232567	-0.307458	-0.299574
ABL1	0.999231	1.54171	0.269327	-0.0622368	0.627054	0.579363
TMEM176B	1.50144	1.46053	0.668969	0.356229	0.944246	0.868086
TMEM159	-0.703788	-0.386744	0.822373	0.496914	1.01922	0.933246
RAB2A	-1.77101	-1.4151	-0.231554	0.123473	-0.181452	-0.0469948
CDC42EP3	-2.86732	-1.94821	-0.558945	0.054331	1.07188	0.855093
STXBP3	-0.828811	-1.05857	-0.388715	-0.229003	-0.213626	0.251077
ATP8B4	-0.531098	-1.08765	-0.304511	-0.168851	-1.35267	-1.24047
FARSB	-0.757991	-1.33052	-0.145634	-0.153195	-0.353344	-0.275784
ZFP52	-3.41468	-3.23708	0.143101	0.287205	0.593416	0.896899
VKORC1	0.621295	1.13166	-0.765954	-0.516032	0.922759	0.754765
TPD52	-1.08392	-0.976358	-0.356436	0.0417516	0.186783	0.453535
CCNE2	-0.873865	-1.84375	0.556332	0.895564	-0.371076	-0.204873
MIF	1.29977	1.90342	1.03553	-0.124736	0.055087	-0.59165
RASGEF1B	-0.248335	-0.226654	0.000937061	0.11183	0.891432	1.00988
DPCD	-3.51438	-3.50769	-0.246185	0.125454	-0.210656	-0.0776628
H3F3A	-2.0562	-1.34778	-0.709337	0.350035	-0.492092	0.0469339
DNAJB4	-3.31057	-3.74168	-0.609935	-0.421907	-1.42977	-0.96826
YIPF3	0.84433	1.30219	-0.133024	-0.425519	-0.00483294	0.100204
LACTB2	-0.990871	-1.54587	0.280273	0.398133	0.120147	0.245717
RAB7B	-1.36866	-1.42376	-0.394315	-0.639452	0.26841	0.225495
KIF11	0.0733752	-0.535241	0.296187	0.620229	1.74935	1.78866
ECHS1	0.471471	0.533707	0.692807	0.420628	1.25516	1.29854
BOD1L	-1.11864	-1.32436	-0.127577	0.0312826	0.578175	0.328623
2310039H08RIK	1.40107	2.90241	-0.947472	-0.434127	1.01205	-0.062915
LAS1L	-1.06147	-1.42325	-0.115789	-0.154966	0.245927	0.0838196
TCEA1	-1.01969	-1.26818	-0.443565	0.139499	-0.424106	-0.0272146
DMXL1	-0.304552	-1.08773	-0.357159	0.0375839	0.37403	0.661047
CDC20	1.98	2.5279	0.0158515	0.409214	2.05596	1.85972
RNF181	0.893234	1.20014	0.257235	0.284391	0.240076	-0.338764
HECTD1	-0.605363	-0.990948	-0.210271	-0.196566	0.333466	0.421589
PON3	0.597824	-0.194563	0.0164099	-0.0826707	-0.572617	-0.726213
IMPA2	1.76321	2.02947	0.402158	0.805859	0.014809	-0.324546
LTC4S	-0.178204	1.19307	0.732556	-0.300081	2.9684	2.10594
MAGT1	-0.44478	-1.3339	0.104964	0.363123	-0.355788	-0.176992
XRCC6BP1	1.61283	2.33793	-0.0649275	-0.671047	0.472624	-0.343367
MFSD6	-0.840215	-1.0405	-0.88918	-0.752958	-0.575632	-0.453342
GPR137B-PS	-1.07238	-1.0162	-0.690108	-0.612489	-0.409589	-0.599972
HIST1H2BC	2.31363	2.12011	0.88066	0.64032	1.3321	1.08743
MRC1	3.06352	2.66578	2.84467	2.87968	4.93335	4.94485
MEPCE	0.646756	1.32468	0.258152	0.177695	0.722501	0.536358
APOC2	3.8389	4.20742	1.48372	1.0018	6.11527	5.81761
CHID1	1.41239	1.28271	0.432675	0.122273	0.101366	0.0401577
EZH2	-0.871298	-1.27104	0.515422	0.915211	0.914629	1.08228
FAM64A	1.83876	1.81697	1.04449	-0.151542	2.307	1.70132
TRIM59	-2.29881	-1.61555	0.197147	0.859424	1.14593	1.37048
NSF	-0.934997	-1.05907	-0.358434	-0.62679	0.0803239	-0.0922459
SSR2	0.636807	0.776026	0.437374	0.103838	-0.291932	-0.277031
PLGRKT	-0.852329	-1.91067	-0.129587	-0.27691	-0.141545	-0.0278571
FKBP11	1.8777	2.39201	0.708496	1.04283	-0.288798	-0.680599
MIR6376	4.76771	4.94308	0	0	0	0
TNS3	-0.630513	-0.527487	-0.316984	-0.353546	0.45899	0.50287
FH1	-0.497554	-0.352276	0.34026	0.181624	0.941212	0.870234
APBA3	0.998199	1.80991	0.787068	-0.567712	0.680576	0.49109
MAPK9	-1.01073	-0.803619	-0.425969	-0.206979	-0.808424	-0.662463
LACTB	0.266386	0.313256	-0.213842	-0.516193	-0.837914	-0.508575
MIR6961	-3.14576	-3.14576	1.08491	-3.14576	0.281043	0.58998
MARK2	0.815658	1.53861	0.4304	-0.0874796	0.728777	0.601521
ZSWIM8	0.540904	1.32174	0.0480599	-0.667232	0.656877	0.424312
SGSH	2.12319	2.234	0.935919	0.551312	2.42077	1.87457
MORF4L2	-1.50907	-1.43254	-0.23614	0.00388134	-0.694233	-0.610992
PDE6D	0.864482	0.415606	0.0957513	0.0377091	0.00518042	-0.575307
ZFP36L1	1.69532	1.79311	0.763684	0.666539	1.95646	2.09818
SMARCA5	-1.5054	-1.09567	-0.242936	0.197836	0.0862501	0.386883
PRELID1	0.457559	0.974788	0.545687	0.01172	-0.286886	-0.435349
MIR2861	4.15753	7.01062	0	0	0	0
YTHDF3	-0.825358	-1.08271	-0.298777	0.119547	0.134131	0.306334
NUDT2	-1.16816	-2.0452	-0.0887233	0.180181	-0.67059	0.233176
YDJC	1.78849	2.67007	0.594061	-0.453181	0.869629	0.0650871
SERF1	1.27965	0.733131	-0.118945	0.486772	-0.273956	-0.577859
SH2B1	0.844351	1.6177	0.571167	0.0304108	0.65503	0.563938
RPL8	0.469603	1.37779	0.277397	-0.00755893	0.233228	-0.0751728
CTDSP1	0.848929	1.42954	0.287798	0.0898313	1.124	0.953241
HDGFRP2	1.39134	1.89832	0.433454	-0.056004	0.743422	0.61046
ZEB2	-0.579994	-0.961547	-0.324952	-0.039705	0.306504	0.411196
BC048507	-3.55548	-3.07438	0.128244	-0.877372	-0.750809	-2.6217
LIMA1	0.394222	0.457685	0.0166959	-0.1355	-0.424157	-0.458716
TECR	1.6717	2.05848	0.879991	0.384284	1.11526	0.956045
OGT	-0.842255	-1.62028	-0.550206	-0.519003	-0.52997	-0.47392
TXNRD1	-1.6743	-2.031	-1.21289	-1.31524	-2.05019	-1.97129
CD53	-0.537019	-1.68361	-0.0783564	-0.170973	-0.914199	-1.22621
EIF2S1	-0.610987	-1.24565	-0.162606	-0.100065	-0.0723993	-0.103146
RBPJ	-1.55809	-2.15227	-0.157005	0.0128417	-0.619505	-0.712497
LRRC75A	2.24091	2.6535	0.206814	1.17822	2.26887	1.96718
PPP1CB	-0.954048	-1.71172	-0.386845	0.103784	-0.180424	0.0881719
EMP2	-1.86116	-1.61715	-0.222773	-0.13122	-2.47068	-2.51956
C1D	-0.752905	-1.71748	-0.109981	0.370848	0.221545	0.525332
AMPD2	0.588212	1.03735	0.127394	-0.315075	-0.0448353	-0.35197
RNASEH2C	0.887895	2.30889	0.152223	-0.299043	1.37066	0.607201
CSNK1E	0.547431	1.34661	-0.0283336	-0.8249	1.01718	0.881652
CBR2	1.61023	1.91578	0.487852	-0.0627358	1.97818	1.5207
GCDH	1.37482	1.04679	-0.464505	-0.0164382	0.157487	0.198523
TARM1	-0.826754	-0.782692	-0.529453	-1.29183	-3.38262	-2.81612
CDK2AP2	1.15594	2.07683	0.811515	0.176729	-0.340816	-0.900042
MOB4	-2.81395	-3.01626	-0.117781	0.105727	-0.453054	0.0442605
MRI1	1.63604	2.50482	0.667425	0.528201	1.1303	0.672149
IPO11	-1.12404	-1.74453	-0.0200851	-0.000528785	0.295493	0.197803
PLEKHA3	-0.935021	-1.33213	-0.365489	0.0158316	0.228357	-0.0719004
RNF40	-1.05642	-0.304534	0.282785	0.0180322	0.617275	0.531184
2410006H16RIK	1.16067	1.15163	1.11918	0.872924	1.2939	1.34401
TSG101	-2.14426	-1.87614	-0.19023	0.0685226	-0.0617116	0.0638045
TRIM56	1.31828	1.22088	0.0341808	0.219361	-0.0376803	0.228754
HOMER3	-0.528524	-0.036549	-0.192621	-0.181523	-0.927757	-0.800311
NDRG3	-0.626053	-1.03282	-0.0428952	-0.369828	-0.171318	0.060605
CMC1	-0.279012	-1.839	0.360356	0.255786	0.322421	0.667268
TBC1D5	-0.602046	-0.494414	-0.425849	-0.262337	0.404488	0.67004
SNORA34	7.07809	6.01739	0	0	4.52419	0
SMC6	-0.614546	-1.50018	-0.0170466	0.176386	0.534408	0.635134
PLK2	-1.67971	-2.26265	-0.488599	-0.545433	-0.818538	-0.708549
NAA40	1.54338	1.09516	0.496422	0.332348	0.924292	0.981109
DPM3	1.9424	2.95815	0.885538	-1.67722	0.869228	0.370869
MIR6904	-4.18622	-4.18622	-4.18622	0.596185	1.45104	1.09132
PDCD10	-0.77842	-1.67616	-0.242726	-0.0847487	0.0475886	-0.179801
MPHOSPH8	-0.658542	-1.07291	-0.128271	-0.203968	-0.232302	-0.405619
FEM1A	0.584613	1.39438	0.303985	-0.124139	0.577179	0.327916
RAB18	-2.8039	-2.72367	-0.194723	-0.0656197	-0.177322	-0.204576
AKTIP	-0.934307	-1.11974	-0.226463	0.191188	0.0899158	-0.17548
PILRB1	1.13397	0.394138	0.0134967	-0.081828	-3.32334	-3.39507
RPLP2	2.41525	3.41572	0.643671	0.398049	0.819833	-0.109372
MED27	0.330017	0.953369	0.315048	-0.627983	-0.624225	-0.345055
UNC119	-0.422999	-0.132414	0.234836	-0.0227189	0.0299946	-0.88984
BTBD1	-1.52394	-0.949893	0.310613	0.169267	0.230363	0.623876
MERTK	1.78251	1.5647	0.804207	0.498965	2.09915	2.12862
PTGR1	-2.29698	-2.27027	-1.27381	-0.849669	-2.83697	-2.60476
AIMP2	-0.315215	-0.454243	0.624725	-0.0144561	-0.546234	-0.646776
KLHL24	0.675079	0.10179	-0.368038	-0.209132	1.23635	1.42833
MIR7009	-4.44436	-3.90251	0.647388	-1.25297	0.125012	-1.28798
H2-T24	0.879396	0.396706	0.241695	0.0481096	-0.699741	-0.704019
ERO1L	-1.14504	-1.64579	-0.218853	0.284701	-1.35207	-1.71499
CADM1	0.00652881	-0.347451	-0.163136	0.04884	2.27077	2.31125
ISG15	0.789363	0.902328	0.525941	0.32644	-0.475799	-0.715793
TOR3A	0.438264	0.578085	0.189611	0.0151742	-0.418906	-0.71644
CNOT8	-0.972458	-1.25649	0.386071	-0.121695	0.688431	0.304945
SLC2A1	-1.64992	-1.25759	-0.391977	-0.426837	-2.43288	-2.20133
RPSA	-1.73558	-1.38044	0.395784	-0.267263	0.098421	-0.337393
SNORD19	3.04992	2.02092	-3.96943	1.52352	-0.252765	-3.96943
CYB561D2	0.881827	1.05501	-0.296875	-0.414577	0.114885	-0.0761463
TRMT1L	1.202	1.47012	0.220924	0.235247	0.623547	0.452381
PANX1	-0.922654	-1.20172	-0.949233	-1.60248	-2.5805	-2.73664
ARRDC1	1.41816	1.90591	0.274712	0.090236	0.652015	0.365506
DXO	1.21739	2.08619	0.727492	0.586092	1.14032	0.0934191
ZC3H18	0.704848	1.05683	-0.0452172	-0.376243	0.268256	0.393004
SNORA28	-1.65947	-1.65947	-1.65947	0.891925	1.01069	2.48759
MIR5114	1.13711	1.51369	1.91155	0.69551	-1.64341	-0.581188
VPS37C	1.45687	1.67102	0.315227	0.37529	0.504527	0.171888
MIS18BP1	0.392625	-0.416342	-0.558927	0.6452	1.14607	1.05084
CAMK2D	-0.588094	-1.12721	-0.203047	-0.241316	-0.264693	-0.43222
FOXRED1	1.32916	1.22512	0.262031	0.0618519	0.732263	0.631355
SLC38A6	1.57919	0.607845	0.32046	0.418138	0.704385	0.615822
TMEM184C	-1.32215	-1.03327	0.458318	0.394127	0.310319	-0.014493
RBCK1	0.752612	1.55388	0.461673	-0.0108461	0.913816	0.558278
TREM3	0.55605	0.211299	0.388264	0.877501	-1.49388	-1.59584
RCBTB2	-0.153334	-0.715887	0.308788	0.511692	2.4749	2.77076
ATF5	0.696237	1.33102	0.29511	0.180723	-0.237628	-0.602266
TLE1	0.273568	2.14972	-0.579443	-0.453831	0.868632	0.570906
HAUS3	-1.16267	-1.43619	0.26967	0.436588	0.530347	0.694219
BACH1	-1.46901	-1.58332	-0.515194	-0.392482	0.0272184	0.0462848
D1ERTD622E	-1.55098	-1.32507	-0.498914	-0.220932	-0.202975	-0.0327596
LRRC27	-1.36081	-1.08416	0.607724	0.137688	0.174745	0.273312
2410016O06RIK	0.507403	2.19622	1.14277	0.322389	1.16447	1.34571
MRPL52	0.0788313	1.68948	0.883882	0.8205	-0.561398	0.0619862
CDK17	-3.90166	-3.3014	-0.965438	-0.758014	-0.674331	-0.670188
RALGAPA2	-1.22727	-1.41674	-0.593089	-0.639266	-1.41424	-1.49276
LRRFIP2	-2.81138	-1.8955	-0.24014	-0.260819	-0.0989873	-0.440788
IMPDH1	0.127803	0.721778	0.255992	0.248501	-0.966637	-0.961046
TXNDC5	0.910145	1.09824	0.405912	0.273127	-0.117353	-0.202978
SNORD22	-1.73855	-1.73855	2.17573	3.52226	1.75983	1.4695
SLC10A3	1.61253	1.12471	0.419807	0.597047	-0.268026	0.203563
ILF3	0.796184	0.79814	-0.05273	-0.180232	0.709097	0.55018
RASGRP3	0.970427	0.448324	0.788461	1.12333	3.31703	3.30711
EXOC1	-2.52445	-2.86067	-0.32777	-0.077969	0.0803682	0.0977609
NFKBIB	1.43918	2.44732	0.518911	0.0699981	0.594724	0.553984
PCNXL3	0.786767	1.32822	0.0990042	-0.0751797	0.587491	0.169039
SEMA3E	-2.91584	-3.10878	-1.27796	-0.948083	-4.05723	-3.72141
EGLN3	-2.38535	-1.47421	-0.416727	-0.107639	-3.79463	-3.6438
PHLDA3	1.39557	2.35069	0.410118	0.273095	-1.15929	-1.87823
GOLPH3L	-1.11498	-0.944231	-0.122202	0.258752	-0.0774265	-0.0111031
MEF2C	-0.103334	-0.605277	-0.0697465	0.379895	2.02989	2.05392
MIR6919	6.71958	6.48133	0	0	0	3.42988
SLC37A2	0.750734	0.522632	0.303704	-0.0123343	1.65709	1.79593
SEPHS2	1.55799	1.41457	0.156504	0.357193	0.57345	0.791069
GNA12	1.50929	1.99286	0.666518	0.236482	1.24077	0.939287
GAS2L1	1.42514	2.28908	0.177076	-0.518522	-0.4477	-0.0715545
ADSS	-0.758331	-1.27175	-0.489217	0.0586993	0.260823	0.418876
NAP1L1	-0.651055	-1.08721	-0.0837812	0.460595	0.256322	0.707146
ALDOART1	0.101324	0.582751	0.221079	-0.112486	-1.64189	-1.341
MB21D1	1.14413	0.952431	0.0577335	0.100807	0.516828	0.499929
ZMPSTE24	-0.669038	-1.11866	-0.260029	0.0354536	0.0421588	0.0345389
SAMSN1	-1.22389	-1.64974	-0.610672	-0.227567	-0.184181	-0.384025
RAD9A	1.08417	1.47232	-0.0979708	-0.0443124	0.610081	0.578648
MCOLN2	0.528878	-0.00661619	-0.242209	-0.34593	-1.09915	-0.82013
RPF2	-0.698681	-1.482	-0.432502	-0.358106	-0.304386	-0.0990385
TCP11L2	-1.16354	-0.189843	0.158519	-0.480751	1.37927	1.20626
LMF2	0.914657	1.48888	0.00675285	0.183186	0.876718	0.550254
PLK1	1.28695	2.10281	0.333299	0.155266	2.68255	2.34144
CD2AP	-1.1089	-1.70011	-0.3204	0.192612	-0.19342	0.0546024
SHISA5	1.29777	1.48051	0.108758	-0.177497	0.347019	0.465645
EIF4E	-0.989505	-1.55672	0.0947008	-0.0168602	-0.0310208	-0.0700884
HIF1A	-0.974829	-1.69866	-0.567866	-0.19035	0.004134	0.108843
INO80B	0.650332	1.75939	-0.344133	-0.426059	0.272465	0.26035
CCDC134	0.669681	0.122703	1.13195	0.788255	-0.228731	0.051256
EPN1	0.961724	1.97397	0.187012	-0.200496	0.349807	0.00135822
SLC16A10	0.0464122	-0.120206	0.0160002	0.0536101	0.923622	1.08819
RPLP2-PS1	-1.98874	-0.943396	0.30397	0.137387	0.231022	-0.0982168
VAC14	1.32931	1.18326	0.448003	-0.0701372	0.68153	0.32607
KDM7A	-1.50595	-2.19323	-0.33426	-0.317505	0.172867	0.072671
CFLAR	-1.11784	-1.24349	-0.162845	0.046915	-0.660345	-0.505786
CD300LD	-0.71226	-1.20461	-0.218453	-0.372228	-1.78835	-1.92318
DDRGK1	0.851257	1.34744	0.528387	0.251293	0.735201	0.320428
MTPN	-1.07994	-1.34822	-0.585614	-0.298417	-0.44731	-0.0670901
NR2F6	1.40714	3.33632	0.569721	-0.0286625	0.878175	0.710839
PYHIN1	-2.56226	-2.48871	0.573951	0.801974	-1.18846	-0.906628
CDK2	1.45508	1.09255	0.183036	0.761588	1.07913	0.452717
MRPL34	1.23257	1.88599	0.860309	-1.05296	0.0728356	-0.292981
SURF4	0.511669	0.615897	0.263124	0.0639178	-0.829069	-0.980223
GLB1	1.01313	1.2958	0.155702	0.0502892	0.720408	0.334033
PSMC1	-0.882349	-1.08067	-0.195163	-0.105279	-0.559234	-0.253696
TRAFD1	0.246991	0.741625	0.333245	-0.00885177	-0.548979	-0.554183
MRPL53	-2.09019	-1.05216	0.0244203	-0.266153	-0.484747	-0.282206
CRIPT	-0.988858	-1.44366	-0.444949	-0.0372929	-0.494473	-0.402204
ANAPC11	0.608687	1.29708	0.624473	-0.151068	0.238657	-0.0220074
CD44	-0.905587	-1.12861	-0.412188	-0.153918	0.516348	0.684319
CTSF	0.717445	1.15389	1.16089	0.053494	2.64175	2.19759
SNAPIN	-1.08287	-0.94869	-0.110647	-0.258426	0.0844673	-0.104397
PLOD3	0.0942204	0.72077	0.0822718	-0.225606	-0.275578	-0.655829
LENG8	1	1.62045	0.123765	-0.141214	0.33346	-0.00146371
IDH2	0.316156	0.903192	0.546979	0.32518	1.32036	1.19264
POLD1	0.563775	1.63106	0.48658	0.166093	0.885951	0.447662
S1PR1	-1.33877	-1.21291	-0.0962342	0.171609	1.9271	1.77084
MORC3	-1.00319	-1.23582	0.103635	-0.00644487	-0.333722	-0.197316
HLTF	-0.291093	-1.54915	-0.245985	0.128751	0.344588	0.498203
MAK16	-0.688461	-1.33075	-0.218014	0.0816119	-0.150803	0.0226127
TRIOBP	0.856518	2.02144	0.32955	0.0400433	0.556653	0.203182
PLA2G4A	-0.729124	-1.55321	-0.147717	0.214015	-0.522775	-0.334992
PKMYT1	1.63896	2.58529	0.801708	0.424214	0.743395	0.494977
KIF21B	0.766068	1.24026	0.130627	0.10476	0.0580755	-0.241686
POLRMT	0.904972	1.83334	0.593356	-0.124169	0.653831	0.452232
CAPG	0.118788	0.610008	0.220216	-0.00921385	-0.489925	-0.615578
TMEM259	0.445375	1.88257	0.440468	-0.361583	0.0685255	-0.183652
NCAPH	1.43004	1.23166	0.385996	0.623313	1.11832	1.22458
SFXN5	1.26438	0.900103	0.371334	0.414025	-0.0230477	-0.0346075
PIK3C2A	-0.742012	-1.58118	-0.446506	-0.174867	-0.577476	-0.40714
IER3IP1	-1.50429	-0.664447	-0.0611456	0.200684	-0.480953	-0.29835
RBM18	-1.57523	-1.97171	-0.0409586	0.329025	0.783076	0.0693059
SRXN1	-1.74107	-1.86669	-1.3432	-1.38677	-3.10051	-3.1523
NIPBL	-1.20933	-1.28297	-0.451009	-0.00824213	0.554686	0.452064
DNAJC3	-0.414728	-0.717135	0.292044	0.439777	-1.71622	-1.778
CSF2RA	0.666276	1.94115	0.47634	-0.247089	-0.113458	-0.648807
RCE1	0.890708	1.81796	0.329779	-0.506664	0.0773297	-0.187178
SELK	1.22105	0.945624	-0.0780434	0.662736	-0.634861	-0.403509
RBM15B	1.32642	2.03515	0.248269	-0.235745	0.546292	-0.0477128
DNAJB11	0.767309	0.827771	0.268554	0.382373	-0.834801	-0.919519
FBXL6	2.22924	2.80813	0.891295	0.175765	0.965655	0.697953
NELFE	0.754048	1.68605	0.323307	0.189237	0.453362	0.19952
POLR3H	1.19322	1.57948	-0.0454211	0.184218	0.572028	0.0604624
RNASEH2A	0.956866	1.14262	0.789417	0.502871	0.770148	0.921348
TMED5	-1.5212	-1.7612	-0.394739	0.522194	-0.710589	-0.432196
ABCA1	-1.51663	-1.79658	-0.499225	-0.547812	-0.460356	-0.536209
FXR1	-1.1459	-1.33513	-0.317781	-0.033033	0.163096	0.0705635
SLC11A2	-0.104512	-0.0257852	0.388043	0.242144	-0.561609	-0.695067
FLRT2	-0.962999	-1.76786	-0.152682	0.139477	-1.39707	-1.00826
ATXN2L	1.08562	1.79216	0.326795	0.113258	0.470322	0.305757
PNKP	0.589994	1.3807	-0.342337	-0.168934	0.430818	-0.497307
PGD	-1.05812	-0.729691	-0.48564	-0.719167	-1.49373	-1.73759
GM5483	-5.04225	-5.04225	0.828238	1.63767	-3.676	-5.04225
NDUFC2	1.22173	1.41636	0.463941	0.159621	0.494561	0.325665
2310022A10RIK	0.264452	1.0699	0.00517261	-0.392147	0.545761	0.968011
DOK2	1.02431	1.44501	0.603164	0.393522	0.217231	-0.0651526
CD81	-0.337849	-0.235723	-0.522422	-1.00802	-0.84697	-1.09312
KLHL6	1.06264	1.08266	0.318217	1.36148	3.36813	3.31031
1810043H04RIK	2.94204	3.12426	0.93603	1.39675	1.38757	1.11622
SLC37A1	0.596638	1.29979	-0.257119	-0.0694117	0.0157201	0.0569482
ANKLE2	1.09871	0.737514	-0.507955	0.125073	0.247027	0.149637
TBC1D23	-1.10339	-1.5451	-0.256564	-0.0320096	0.0845665	-0.264225
IFIT1BL1	-0.471289	-1.09786	0.214586	0.542993	-2.25526	-2.80865
PPA1	-1.5331	-0.868784	0.350307	0.0641859	-0.658326	-0.588377
UHMK1	-1.80732	-1.27643	-0.854004	-0.764784	-0.0285477	0.404366
GATM	-0.136329	0.124152	0.593378	0.982996	1.83926	1.99615
CREBRF	0.265983	-0.608702	-0.13451	0.352655	0.896658	1.23375
VPS4B	-0.821527	-1.386	-0.254907	-0.0487247	0.0956124	0.289424
IRF2	-0.743784	-0.926368	-0.094058	0.238457	-0.094058	0.0213923
TESK1	0.297627	1.19584	-0.33121	-0.103812	-0.717074	-0.553572
IVD	-0.520276	0.0334597	0.179242	-0.37833	1.34052	1.01175
PARP3	-0.413479	-0.092141	0.254011	-0.0820861	-0.55619	-0.811804
RRM2	1.73306	1.64266	0.901677	1.14943	1.50378	1.39103
PPP1R7	-0.714897	-1.18686	-0.310623	-0.00331225	0.260072	0.430719
ASNS	0.206327	-0.213867	0.276026	-0.000294879	1.36952	1.20304
TMUB1	2.09084	2.92384	1.14463	-0.0503213	0.62352	0.924241
MIR1306	-4.98825	-4.98825	0.756957	-4.98825	-4.98825	-0.0392317
SUMO1	-1.49954	-2.65963	0.0793572	0.407179	0.400579	0.210411
TARS2	0.970565	1.60279	0.155636	0.0692958	0.473945	0.59025
DUSP22	-1.44988	-0.727155	0.220395	0.214199	1.85359	1.93684
H2-L	0.820717	1.93761	0.0166358	-0.286033	-0.448807	-0.475568
GPBP1	-0.530882	-1.30898	-0.338369	0.0817462	0.0678521	0.220231
COX6A1	0.921752	1.42845	0.369643	0.00950547	0.278016	0.182699
THAP11	0.472162	1.37251	-0.230468	-1.01614	0.112654	0.0853678
CCDC58	-1.21134	-1.64297	0.242736	0.604763	-0.708018	-0.304527
ROCK1	-1.33433	-1.58637	-0.535334	-0.272066	-0.066026	0.0812844
NT5M	1.01786	0.855508	-0.755808	-0.108805	0.228675	0.332594
TCIRG1	0.767109	1.38726	0.384877	-0.230655	-0.0109754	-0.332913
PHKG2	1.20104	1.49306	0.92193	0.353615	0.31276	0.134993
MIR7116	-2.38791	-2.38791	0.860165	0.853316	0.980854	2.27646
GTF2B	-0.691719	-0.83941	-0.0609419	0.273178	0.520118	0.394388
SNX21	2.90067	3.3369	-0.566136	0.334125	0.744362	0.401378
COX20	-4.78463	-4.78463	0.131603	-0.233734	-0.365635	0.343741
MTHFR	0.788948	1.01146	0.980938	0.813615	1.49253	1.31984
B630005N14RIK	-0.573084	-1.25331	-0.289561	0.134526	-0.105123	0.129433
SCARNA13	3.74953	4.71238	0	0	1.74416	0
POM121	0.630594	1.35775	0.127375	-0.127668	0.373942	0.539237
2010005H15RIK	-6.63643	-6.63643	0.908621	2.03822	-5.47551	-5.46715
PLEK	-1.23938	-1.87593	-0.264133	-0.035159	0.233643	0.507696
GPR84	0.193642	0.770181	0.355678	-0.494185	-1.77489	-1.64232
PSME2	-2.08468	-2.47089	0.0652201	-0.0606328	-0.329842	0.0279944
LAMP2	-0.624861	-1.31521	-0.192515	0.200437	-0.329115	-0.121007
DBNL	0.992413	1.69609	0.55915	0.127515	0.363388	0.272479
ALDOA	-0.301667	0.23558	-0.0537576	-0.310402	-1.56228	-1.69535
PRDX1	-2.28079	-3.17752	-1.09141	-1.12201	-3.09547	-3.18936
LAIR1	-0.836015	-1.56366	-0.370108	-0.655787	-1.17822	-1.36117
LONRF3	0.523769	0.25941	0.0518435	0.460576	1.18332	1.3137
PTMS	1.68547	2.53017	-0.155794	0.22519	0.977125	1.19807
ANKRD46	-1.62408	-1.08853	0.528976	0.108312	0.317924	0.120438
CLEC4A2	-1.28918	-1.87212	-0.00218362	0.147435	-1.45191	-1.15518
4930599N23RIK	-2.28666	-0.890578	0.143253	-1.16626	1.08482	0.077464
PCNA	-0.681593	-0.913984	0.205	0.40741	-0.199171	-0.0999289
SQSTM1	-1.01049	-0.553866	-0.531827	-0.877708	-1.41666	-1.51688
FTH1	-0.720228	-0.388557	-0.257496	-0.495348	-3.75065	-3.99113
AP5M1	1.09348	0.712305	-0.429474	-0.263781	0.0751926	0.176033
BRE	-0.483525	-0.300794	0.627665	0.408379	0.648596	0.648334
POLR2D	0.409056	0.101064	1.10734	0.534835	0.297976	0.0299173
SART3	0.724836	1.3968	0.189686	0.0307552	0.48249	0.306503
ZFP207	-1.18778	-1.35398	-0.337676	-0.304438	-0.863818	-0.856812
MIR1902	-5.00847	-5.00847	-5.00847	-0.0757508	-1.81486	0.161492
TAF8	1.13699	1.17224	0.239951	-0.151271	0.581004	0.567859
SPC24	2.84725	3.36683	0.93297	0.821837	1.82059	1.34546
LYL1	2.14522	3.04044	0.613295	0.12159	1.89657	1.47146
UQCRQ	0.455516	1.94688	1.02612	-0.177743	0.589433	-0.475672
KLF16	0.766524	1.77259	-0.646596	-0.52994	-0.354541	0.145762
HCLS1	-0.696021	-0.26913	-0.547849	-0.594859	-1.23882	-1.24291
GM11974	-4.20371	-4.20371	0.377822	1.10728	0.380831	0.117785
CAPN7	-1.37521	-1.43428	0.0691385	-0.0685959	0.125385	0.268835
2310011J03RIK	0.724083	1.7006	-0.107185	-0.686252	0.35644	-0.0202238
USP18	0.152629	-0.201105	0.0924106	0.135034	-1.55493	-1.71521
PEA15A	-0.376935	-0.69725	-0.339813	-0.56227	-0.74839	-0.922635
ARHGAP5	-1.42435	-2.05295	-0.642967	-0.416813	-0.212194	-0.0917999
XDH	-0.864822	-0.821089	-0.370108	-0.573133	-0.709616	-0.888218
MIR7081	1.93391	1.95195	0.413533	0.148965	0.545223	1.0686
HAUS4	2.04387	2.098	0.771592	0.288323	0.596484	1.192
REPS2	0.753993	-0.010979	-0.189141	0.412662	2.23469	2.34693
GINS2	1.7597	1.96544	0.818653	0.811312	1.09522	0.533088
MAP2K3	-0.509831	-0.0850453	-0.254709	-0.213522	0.768529	0.833638
MMGT1	1.29348	0.492427	0.251894	-0.0109688	-0.19196	0.163659
UGT1A1	-1.08713	-1.29212	-0.596066	-0.365444	-0.320205	0.13175
VBP1	-3.63301	-2.5723	-0.338208	0.158243	-0.107914	0.00305109
SDHAF4	1.01952	0.492228	-1.03116	-1.17376	-0.283113	-0.146956
VASP	0.700866	1.19664	-0.24076	-0.100599	-0.0733795	-0.114772
CCNA2	1.40927	0.919646	0.299747	0.382984	1.30245	1.38642
MRPL17	0.931803	1.13107	0.432383	0.416632	0.22825	-0.0700105
MIR7118	5.18334	4.92532	-2.55311	1.80077	1.93617	2.25979
MIR6934	6.66762	6.00962	0	0	3.53032	0.917623
H2-Q4	0.364452	1.08107	-0.0151793	-0.291113	-0.694035	-0.817015
USP47	-0.635351	-1.21227	-0.274136	-0.226806	-0.0387597	0.129274
MRPS12	1.58824	2.8319	0.737873	0.48088	0.807529	0.0633551
NOA1	0.236808	1.2496	-0.391312	-0.546675	0.0485415	0.280835
TPX2	1.15149	0.659087	0.49214	0.471561	1.48849	1.50869
NDUFA5	-0.74187	-0.592775	0.846624	0.459849	1.08523	0.765185
PNPLA2	-0.742306	0.0257555	-0.397503	-0.270823	0.922368	0.58115
RPS6KA3	-0.775897	-1.39804	-0.359986	-0.0952829	-0.109475	0.0301048
IKBKG	-1.67936	-2.00007	-0.599329	-0.555754	-1.55761	-1.50533
GTSE1	0.798757	1.5011	0.464014	0.436593	0.323718	0.149066
TRIM12C	-0.573645	-1.1036	-0.287142	0.135601	-0.438343	-0.0905185
ZBTB11OS1	0.870099	2.98526	0.464982	-0.682282	-0.23489	0.444842
ST6GALNAC4	0.966093	1.46091	-0.0817719	-0.220573	0.113039	-0.243809
CRK	-0.951713	-1.0993	-0.245572	0.151969	-0.103692	-0.135409
SMG5	1.07159	1.234	0.480573	0.247942	0.767456	0.613785
ALDH16A1	1.14195	1.92575	0.432441	0.195735	0.889333	1.07999
HSP90AA1	-1.76526	-2.3758	-0.343804	-0.247174	-0.855786	-0.728465
FYB	-0.538961	-0.629706	-0.449334	-0.229382	-0.950757	-0.84567
RASSF8	-1.69611	-1.37095	-1.03115	-0.994993	-0.953104	-1.74138
CPNE1	-0.425636	-0.731357	-0.145456	0.0640615	0.581338	0.507257
SYNJ1	-0.644982	-0.588114	0.137834	-0.0114586	0.581778	0.479921
TMEM55B	1.1863	1.23913	1.00949	0.332848	1.06894	0.827064
LCN2	0.00785724	0.131457	0.349382	-0.0762558	-8.10914	-10.1264
APOC4-APOC2	3.74378	4.11201	1.50477	0.992583	6.06936	5.77043
CRLF2	1.63214	2.93988	0.437148	0.268098	-0.337186	-0.467021
FAM122A	0.77473	2.01891	0.0276744	0.702982	-0.324068	0.327165
SLC39A10	-0.597038	-1.08727	-0.714084	-0.289481	-0.90917	-0.89491
BMYC	0.939813	2.20347	-0.662573	0.421052	1.66836	1.29768
UNC93B1	1.10452	1.88512	0.615521	0.0636611	1.32745	1.07583
IRF2BPL	0.489444	1.64824	-0.00572133	-0.464424	-0.60014	-0.322364
SLC25A10	1.92984	2.49669	0.836695	-0.152937	0.299401	0.292974
GTF3C6	-1.04545	-1.33449	-0.377043	0.0550396	-0.982913	-0.1162
SIGLECE	0.257323	0.158095	-0.467562	-0.188256	-1.64278	-1.40555
CAR13	0.300438	-0.392773	0.367812	0.850266	-0.394786	-0.69232
RPS12	1.32816	1.7324	-0.654241	-0.228749	0.21999	0.128676
WBP2	1.13978	1.25733	0.418029	-0.33002	-0.0749347	0.0408146
SHARPIN	1.31386	1.78775	0.127233	-0.165565	0.828426	0.0874174
TFG	-0.440751	-0.586546	-0.0365604	0.373715	-0.599612	-0.599191
GNG5	1.13315	1.74761	0.50327	0.744394	-0.123584	0.441877
RPL31	-2.72083	-2.72083	0.6146	0.832781	0.815849	1.44661
ASF1B	0.0984078	-0.174253	0.742427	0.0906047	1.07487	0.986382
ELOVL1	1.23335	1.48531	0.336193	0.0174759	0.113618	0.25
MED15	0.556988	0.708354	-0.187109	-0.1644	-0.0988429	-0.323839
TADA1	-0.459733	-0.648125	0.256168	0.0247769	0.925072	0.772593
POR	-1.13269	-0.820028	0.149764	-0.482471	-0.273609	-0.295114
CCND3	0.607829	1.45157	0.453589	0.0831546	-0.457954	-0.7475
EXOSC8	-3.03274	-2.70676	-0.0645699	-0.191795	0.253481	0.109856
DPY19L1	-0.858241	-0.77699	0.0525755	0.106279	0.50487	0.403094
UGT1A6B	-0.957391	-1.21728	-0.606042	-0.390996	-0.337164	0.104726
LDLR	1.39509	1.69108	1.21994	0.663855	1.1027	0.770504
MED25	1.48117	2.74796	0.887874	-0.159956	1.17808	1.44164
1110032A03RIK	2.47028	1.93208	-0.146186	-0.151517	1.04307	0.470359
SLC29A1	1.82274	1.77702	0.507327	-0.0356091	0.715042	0.682087
BLOC1S4	1.43841	3.47928	0.932943	0.828391	0.143739	1.13955
WDR46	0.557487	1.2538	0.0136609	-0.612375	0.55986	0.187633
DDIT3	0.840483	1.0399	0.659287	1.18094	0.146805	-0.509344
2018-03-02	0.834992	1.46029	0.493005	0.72417	0.820604	0.561745
BAG3	0.363957	0.95458	0.0574678	-0.101048	-0.240139	-0.280757
SLC40A1	-0.333677	-1.00953	-0.601937	-0.68236	1.0565	1.14996
RAP2A	0.864617	0.676004	0.945354	0.938216	1.41358	1.6859
ALG10B	-1.1086	-0.578635	-0.636152	-0.539323	0.233732	0.430478
POLG	1.0102	1.44403	0.526309	0.370477	0.896534	1.05664
XAF1	0.795866	0.289303	0.364464	-0.144907	-0.488519	-0.863828
SLC11A1	-0.807709	-0.382994	-0.548786	-0.867783	-1.5867	-1.66324
RPL17	2.07268	1.24501	0.441286	1.11424	0.555296	0.626055
ZFP36L2	0.716653	1.70531	-0.564546	-0.560934	-0.0278082	0.0770627
DNAJC7	-0.988714	-1.25048	-0.0880901	0.225009	0.0508183	0.0362024
COMTD1	-0.123371	1.30344	0.126833	-0.0458352	-0.270022	-0.537935
GM5424	-0.484947	-1.08084	-0.180766	-0.996177	-2.9256	-2.85087
ENO1B	-0.115216	0.377223	0.341769	-0.0211192	-1.07064	-1.22897
MRPL24	-2.44872	-2.55424	0.267273	0.0464863	0.701473	0.419447
HMGA1-RS1	0.760217	1.17405	-0.628611	-0.254517	-0.876774	-1.18504
UGP2	-0.477342	-1.4496	-0.408921	-0.158666	-1.1434	-0.860177
H2-T23	-0.357947	0.295533	-0.311535	-0.375086	-0.872755	-1.54182
DHODH	1.7851	2.48898	0.540681	0.0095062	1.09033	0.743465
HMBS	0.987204	1.14062	0.69583	0.401471	0.300837	-0.0628115
MIR1903	2.4049	2.01197	0.797695	-4.45493	-4.45493	-2.3073
SNHG20	2.24146	2.68946	0.186977	-0.359706	-0.521923	0.00740193
SERGEF	2.12404	2.436	0.456231	0.338726	0.453586	0.615457
LMAN1	-1.08788	-0.617692	-0.105656	-0.113204	-1.03987	-0.882928
ARHGAP18	0.405013	-0.204703	-0.411244	-0.174403	0.693004	0.988509
RNF14	-1.03334	-1.69127	-0.166157	-0.173369	-0.43478	0.0900985
LMAN2	0.550046	0.907767	0.289314	-0.212496	-0.240805	-0.332219
CYP51	2.14342	1.931	1.38697	1.57077	1.61482	1.86976
RPS29	3.67965	4.60461	0	0	0	0.989866
OASL2	0.979219	0.466215	0.506416	0.4899	-0.309185	-0.308177
CDKN1A	0.895469	0.880574	0.251554	-0.148811	-1.18127	-1.36211
CHMP6	0.648403	1.35792	0.306242	-0.73233	0.0981596	-0.0359854
TPST1	1.14215	0.936284	-0.0176535	0.522381	-0.477212	-0.739502
IFRD2	1.1502	1.72728	0.221656	0.135469	0.669944	0.534408
SLC10A7	0.939671	0.685439	0.0788625	0.134114	0.019694	-0.254592
SAP30	0.130794	0.56352	-0.408834	-0.144735	-0.456826	-0.667681
EMD	1.34323	1.41622	0.313001	0.0875935	0.688164	0.395708
DST	-0.238552	-0.299676	-0.497448	-0.521652	-1.38025	-1.51434
DPY19L4	-0.178932	-0.808393	-0.242518	0.181801	0.760442	0.810989
CITED2	-0.690836	0.980915	-0.0614699	-0.278328	1.20295	1.08348
HSP90B1	0.0019384	-0.693308	0.111874	0.579468	-1.44909	-1.1333
CASP1	-0.525519	-1.52792	-0.679438	-0.106692	-0.583351	-0.510725
2018-09-07	-1.14137	-2.03462	-0.310907	-0.184837	-0.0256898	0.032894
DCTD	-0.638061	-0.852344	-0.469485	0.0843051	1.0594	0.259247
SCRIB	0.957278	1.8072	0.428459	0.100789	0.466552	0.2438
SURF2	-0.754839	-0.984489	-0.297351	-0.0561352	0.189255	0.0774124
NGRN	1.74909	1.70646	0.377611	-0.0392971	0.237515	0.404724
CHMP3	-1.81748	-2.33505	-0.225039	0.0558588	0.00147284	0.130471
PYGB	1.40227	1.4995	0.549457	0.251599	0.583435	0.499671
SLC7A5	1.07039	1.41705	0.0625198	-0.185594	1.35857	1.50562
SLC20A1	-0.0546981	-0.393337	0.268336	0.363453	-0.599767	-0.374641
NANS	0.791577	0.978108	0.782693	0.49115	0.157932	-0.48442
UCP2	0.870933	1.40256	0.35371	0.145565	1.34589	1.09144
GIT1	0.982494	1.59772	0.334094	-0.47275	0.497104	-0.168614
EIF2A	-0.638756	-1.01313	-0.211482	0.153312	0.282442	0.426859
VPS35	-0.527619	-1.46851	-0.104588	0.0184604	-0.0302045	0.0532213
PLTP	0.934467	1.39964	0.772401	0.0292446	-1.2003	-2.44619
ACSL4	-0.651121	-1.42454	-0.478514	0.0813158	-0.595712	-0.546462
BST1	-0.53063	-0.428977	0.785512	0.655204	-1.91417	-1.65017
ANXA4	-1.15034	-1.26522	-0.478642	-0.272972	-0.426792	-0.452419
PEF1	1.01325	0.951988	0.559377	-0.589667	0.336783	-0.21462
SNAPC5	-1.65572	-1.65802	-0.0373609	0.497076	0.373719	0.380529
NAA50	-0.616191	-1.36998	-0.34302	0.380608	-0.147993	0.40523
RAB22A	-2.67039	-1.27046	-0.0407801	0.232584	-0.0635783	-0.0131376
FAM89B	0.506534	1.96293	0.754666	-0.275057	1.01278	0.00974521
TMEM109	1.28367	1.55244	0.403659	0.185329	0.598319	0.739205
HNRNPUL1	0.81415	1.33104	-0.0477249	-0.0319662	0.708198	0.770554
KITL	-1.08128	-1.50542	-0.548197	0.0493047	0.0836551	0.436984
P4HA1	0.131364	-0.619976	-0.0556412	-0.0159576	-1.33243	-1.19687
PRKAB1	1.36219	1.3568	-0.150639	-0.258682	0.661866	0.774624
FASTKD3	0.771255	0.711045	-0.0544897	-0.0615506	-0.654562	0.0930413
KCTD17	1.51617	2.2749	1.29027	0.0162144	0.957057	0.813326
SLCUBL4A	1.68514	1.92041	0.981258	0.13882	0.204463	0.521329
APBB2	-0.946791	-1.48061	-0.121487	-0.338604	0.121875	0.169793
GM12338	1.43643	1.37765	-0.0979038	-0.327389	-0.61549	0.108972
SCAF1	0.773311	1.82652	-0.253718	0.118416	0.0877478	0.221173
STK17B	-0.936344	-1.39501	-0.479949	-0.144747	-0.0747034	0.105701
GLA	-0.617154	-0.744078	0.314719	0.0981451	0.117032	0.0333201
MAPK1IP1	2.17926	1.86714	-0.520253	-0.382785	0.898386	0.497183
AES	0.784843	1.71926	0.426579	-0.0320958	0.267665	-0.102303
IDH1	-0.793486	-1.50773	-0.652459	-0.148801	-1.16904	-0.930922
PLOD2	-0.69857	-0.90853	-0.0986068	0.48363	-2.08153	-1.56771
FLAD1	0.671458	0.648141	-0.945381	-0.487881	-0.0429248	-0.0290925
KTI12	1.20675	1.88517	0.172998	-0.335269	0.670217	0.456862
SNORD96A	-4.68546	-4.68546	0.308709	-4.68546	-4.68546	-0.82212
BCL7C	2.15627	4.34662	0.00223778	-0.000447972	0.906084	1.04498
HEXB	0.803705	0.64428	0.10263	0.354502	1.9686	1.99081
NCAPG	0.854555	0.0664077	0.390015	0.554692	0.857555	1.3241
MRPL38	0.885214	1.6126	0.424018	-0.36543	0.988965	0.882677
MRPS24	0.661681	1.88215	0.387063	0.162175	0.474092	0.431802
AP3S1	-0.898055	-0.870053	-0.230786	-0.401819	-0.200134	-0.473508
P2RY6	0.984399	1.42387	0.280274	0.0361578	0.429454	0.0893268
HMGB1	1.01171	1.57663	-0.235493	0.321975	0.711166	0.859723
RCC1	1.19465	1.21317	0.464337	-0.425947	0.527885	0.389868
FAM49A	-0.492286	-1.38969	-0.677587	-0.639797	-0.878452	-0.970627
LEPROTL1	-0.882926	-0.92198	-0.0013189	-0.0901922	-0.275089	0.0218469
ACADVL	-1.28608	-1.46871	0.0689964	-0.135658	0.295037	0.362033
UBA6	-0.968623	-1.88835	-0.692191	-0.259684	-0.365254	0.163508
PF4	1.51581	1.72578	1.91076	1.8086	3.94389	4.14507
CD9	-1.03929	-1.27672	-0.56015	-0.54095	0.370573	0.474069
MAN2B1	1.04751	1.42643	0.31194	0.0610458	1.08022	0.995852
CD93	0.173853	-0.215202	0.30667	0.45168	1.17404	1.42625
RABAC1	0.835467	1.85351	0.198406	0.0995347	-0.199337	-0.375931
DUSP7	1.09475	1.58907	0.409018	0.401688	1.02661	1.01929
CEBPD	2.94315	4.3991	0.679388	0.620179	0.224261	0.508591
PNPLA8	-1.46362	-1.88892	0.0339514	0.470155	0.331739	0.425534
HPRT	-0.851389	-1.3519	0.00687945	0.254659	0.347611	0.558253
SPATA13	-1.06856	-0.749522	-0.309209	-0.558606	-0.771985	-0.487005
SH3BGRL2	0.0995139	-0.351779	0.00635157	0.236731	-0.961603	-0.655572
FPR2	-1.38619	-2.26629	-0.415904	-0.0487735	-5.49002	-3.65815
4930539J05RIK	0.241854	2.41782	-0.489097	-2.2397	-2.2397	-0.9641
GPR137B	-1.35833	-1.44931	-0.759796	-0.67412	-1.05031	-0.811476
TRP53RKA	0.72736	1.34195	0.101644	-0.024433	0.160516	0.0197925
BC003965	1.04572	0.702839	-0.252159	-0.365362	-0.00147999	-0.088767
CGRRF1	-1.80311	-1.76889	0.536398	-0.054257	1.1216	0.0988681
ATP5G3	1.28532	1.52385	0.0181568	0.152426	-0.0201923	0.312968
MYADM	-0.24453	-0.441037	-0.328653	-0.275541	-1.65699	-1.5889
TOB1	0.869177	1.18257	-0.296965	0.595519	-0.0779736	0.111153
AKT1S1	1.01797	2.45202	0.117482	-0.0388589	0.0930445	0.318579
SAC3D1	0.507689	1.93084	0.563005	0.178314	0.29627	-0.126511
SPAST	-0.371675	-1.28502	-0.280727	-0.303057	0.14826	0.332641
GPR137	1.65361	2.2555	-0.434837	0.431332	0.50468	0.479913
ENO1	-0.148557	0.350354	0.356228	0.00332376	-1.06526	-1.2164
AATF	-1.80159	-1.99675	-0.656284	-0.663503	-0.189842	0.0150987
IFT20	-0.184324	0.209526	0.00367259	0.119275	-0.535347	-0.792411
MRPL36	1.34929	1.36016	0.109088	0.300827	0.165307	0.282678
VWA5A	-0.534993	-1.29308	-0.223297	-0.21136	0.550151	0.663537
HK3	-0.6558	-0.102177	-0.0288758	-0.261815	-0.903327	-1.26419
GRWD1	0.186516	0.808798	-0.626373	-0.93625	-0.0109343	-0.176718
RRAS	0.463032	0.700236	0.56357	-0.0626653	-0.502297	-1.06695
TXNDC11	2.04154	1.9699	0.409294	0.228334	-0.53369	-0.953421
NTMT1	1.00657	1.46288	-0.032329	-0.42164	-0.81871	-0.166695
PDF	-1.85462	-0.608378	-0.227462	0.153611	0.715561	0.412211
ALDH9A1	0.95639	1.16927	0.389082	0.115009	1.05509	1.15432
DNAL4	1.0574	1.73483	-0.00762188	0.738526	0.766936	0.546655
CKLF	-1.0534	-2.16766	0.212263	-0.380991	-0.738903	-0.749599
DDT	0.374013	0.816492	0.210043	-1.44434	-1.32247	-0.629965
EMB	0.281636	0.23788	0.0168284	0.196354	-1.7194	-1.61194
TROAP	2.61649	3.17514	1.00259	0.542975	1.97552	1.30995
BCAS2	-0.774845	-0.743962	0.560504	0.479491	0.892244	1.01872
DENND1A	1.07575	1.52002	0.381741	-0.478066	1.20925	0.680282
ABCG1	-1.08603	-0.692708	-0.520194	-0.954918	-2.30249	-2.19517
MIR142B	-3.41549	-3.41549	0.623299	1.0089	0.204512	-0.669821
AGFG2	1.08201	1.77839	0.347821	0.30273	0.167274	0.519951
H6PD	0.86606	1.01896	-0.0244339	-0.318192	0.735988	0.488637
DDX5	-0.735574	-1.22356	-0.289615	-0.0369254	0.0512754	0.333799
GDPD1	-1.02859	-1.12229	-0.477523	0.0780526	0.149528	0.131534
UCK2	0.942504	1.27416	0.177462	0.143352	0.505552	0.113271
SLAMF9	-1.3429	-1.75592	-0.0378711	-0.341906	-3.7777	-3.95756
TVP23B	-1.6674	-2.04817	-0.109753	0.211856	-0.369288	0.125269
ST6GAL1	1.28607	1.0124	-0.126936	-0.0983292	2.3072	2.16887
LOC105246506	0.856183	1.70296	0.417755	0.26081	1.32042	0.573392
ITGAL	0.994849	0.928669	-0.19903	-0.416264	-0.643598	-0.55774
E130218I03RIK	1.95338	3.27524	0.730948	0.567712	0.986287	0.328506
UGT1A7C	-1.00442	-1.2945	-0.635009	-0.473758	-0.131292	0.236637
MIR7676-1	6.3091	6.83623	0	0	0	0
MIR3064	-7.04661	-5.41714	-0.556811	0.497526	-0.16332	-0.316678
IQSEC1	1.21883	1.79832	0.0353255	-0.0280328	-0.00691791	0.127085
NEO1	0.718799	0.591099	0.403177	0.238385	1.3655	1.09422
UBE2C	3.04865	3.3694	0.648668	1.06395	2.43003	2.18375
NAPSA	1.31586	1.35832	0.0236982	-0.111487	-1.34721	-1.2239
SERP1	-0.468676	-0.216527	0.142945	0.214529	-1.00901	-0.929514
TUG1	-0.878298	-1.43257	-0.357899	-0.25782	0.462982	0.36591
CCPG1	-0.696039	-1.25698	-0.653909	-0.00175838	0.211847	0.274826
FBXL14	0.393881	1.3741	-0.250832	-0.0622796	0.217149	0.377321
HAUS8	0.946034	1.05279	-0.239538	-0.431751	-0.265871	-0.0340364
PEBP1	1.58097	2.26829	0.487467	0.158436	0.879437	0.565024
STMN1	0.357123	0.219588	0.958878	0.434494	1.59758	1.2218
TMEM97	2.31158	1.96063	0.902022	0.617014	0.681315	0.47475
PLP2	1.53611	1.2292	0.991798	-0.0273222	-0.432275	-1.29859
IER5	0.682865	1.63661	-0.0803283	-0.0875772	0.321936	0.189082
SSR1	0.204607	-0.295706	-0.0740015	0.430453	-0.928557	-0.636013
CACFD1	1.31184	1.94921	-0.0371599	-0.369766	-0.140617	0.0771208
MGEA5	-1.39626	-1.65725	-0.347658	-0.341904	-0.153269	0.100616
PIK3C3	-0.985861	-1.23045	-0.17401	-0.181243	0.372874	0.486843
STAG1	-0.281402	-0.990663	-0.145853	-0.0535008	0.429333	0.61128
E2F2	1.51096	1.55859	0.549987	-0.0605681	-0.389548	-0.477925
SLC19A1	1.7343	2.17008	0.737698	0.210235	1.53222	1.44378
MAZ	1.33468	1.95701	0.156432	0.0141518	0.175493	0.148824
RAP2C	-1.57295	-2.1563	-0.325475	0.0762013	-0.42878	0.315872
CBR3	-1.56291	-0.913082	-1.05712	-1.28652	-3.8259	-3.7368
RPL34-PS1	1.73895	1.93254	0.674098	0.239039	0.459111	-0.0950754
NDUFB3	-3.07314	-2.93052	-0.718107	-0.952994	-0.284978	0.0277174
ATP6AP2	-0.989228	-1.39919	-0.125459	0.444852	-0.674278	-0.124022
DOK3	0.00173057	1.55751	-0.255117	-0.64112	-0.358485	-1.03355
GMNN	-1.12813	-1.04192	0.183417	0.109541	0.759134	0.349169
ALDH3B1	0.365239	0.790508	0.278965	-0.292807	-0.922557	-1.31451
SLC39A13	1.71216	2.38989	0.825191	0.557274	0.950563	0.464125
F13A1	4.09653	3.68697	3.70877	3.46217	5.48101	5.73376
ARRDC4	0.48353	1.03162	-0.358243	-0.883891	-2.6509	-1.72835
FAM13B	-1.37418	-1.50583	-0.00576704	0.171673	0.666235	1.00664
NOSIP	1.24036	1.94631	0.613894	0.0175043	0.786365	0.700076
SSNA1	1.56253	2.02296	0.69793	0.39785	0.629818	0.0758746
BCLAF1	-0.679168	-1.3996	-0.203821	-0.045948	-0.116573	-0.0660072
MIR6367	-0.432523	-0.495765	0.517288	0.64694	0.38879	-0.703162
LIMS1	-0.752297	-1.18795	-0.57058	-0.398006	-0.231957	0.0100291
ARL2	0.90416	1.43792	-0.0227288	-0.203397	-0.268485	-0.020008
UBE2D3	-2.4359	-2.89012	-0.381257	0.10832	-0.306786	-0.0902835
ADAP2	1.3296	1.69903	1.02745	1.0203	1.78819	1.4983
DDX26B	-0.775467	-1.16269	0.13869	0.442819	0.436083	0.663516
MIR7092	-4.59694	-4.59694	-4.59694	-0.394047	-0.259367	0.236613
UGT1A10	-1.08694	-1.29192	-0.595986	-0.373526	-0.320198	0.131752
CBX1	-2.77704	-1.62497	-0.382482	0.0635271	0.014373	0.134395
PSEN2	0.836195	1.43846	-0.084017	-0.601757	0.510664	0.587616
CTLA2B	-1.8538	-3.00682	0.856967	0.971296	3.17212	3.24455
RBM6	-0.534548	-1.26931	-0.121781	0.266472	-0.110052	0.357601
ABCC1	-0.966659	-1.10347	-0.556907	-0.687361	-1.48307	-1.38525
SUGT1	-0.897954	-1.53676	-0.1222	-0.113174	0.164234	0.208364
F630028O10RIK	-1.07102	-1.55593	-0.702334	-0.397826	-0.614554	-0.546801
CNBP	-0.907074	-1.0894	-0.160631	0.180177	-0.424425	-0.0624628
GAS7	-0.734384	-1.11386	-0.450723	-0.647369	-1.36353	-1.46533
FGD4	-0.311184	-0.962742	-0.274426	0.129243	0.473472	0.802423
GM12191	1.25771	0.747837	0.183072	0.361227	0.0245581	0.152704
TGM2	-1.24033	-0.810013	-0.924992	-1.3335	-1.00429	-1.05451
BSDC1	1.36985	1.33034	-0.0491152	0.355474	0.411561	0.639499
KBTBD2	-0.828002	-1.30471	0.0835893	0.440055	0.575823	0.754717
3110002H16RIK	-1.25697	-1.61281	-0.400208	-0.527112	-0.573531	-0.933679
FAM134A	1.16865	1.30149	0.547175	0.227318	0.739674	0.72236
EMILIN1	1.16017	2.07375	0.655187	0.147793	-0.529525	-0.806363
CFP	1.18753	1.88667	0.741491	0.290011	-0.20912	-0.419256
IFI47	0.461144	-0.00601657	0.373191	0.539566	-0.404283	-0.584196
S100A11	-0.95202	-1.39282	0.0714591	-0.29228	-0.597333	-1.17802
NOLC1	1.12845	1.19238	0.0809645	0.163571	0.0845878	0.076172
SLC25A12	-0.240607	-0.227138	-0.415195	-0.339983	-0.963632	-0.776595
GM5416	-3.36114	-3.36114	1.04662	1.17062	-3.36114	-3.36114
VPS39	-0.452599	-0.47186	0.31946	0.0540926	0.948017	0.762684
SLFN9	0.704553	-0.0437245	-0.0861197	0.365209	-0.537767	-0.454981
C1GALT1C1	-1.0964	-1.2665	-0.389462	-0.0627503	-0.264636	-0.562198
FBXO11	-0.928813	-0.902153	-0.171996	-0.0149789	0.711552	0.633004
RMND1	1.62573	1.52693	-0.106664	-0.183172	-0.136869	0.180123
RAC2	0.574132	0.730388	0.065409	-0.354156	-1.59819	-1.69615
MRPS18C	-2.26968	-2.0912	-0.290296	-0.121865	-0.159473	0.497619
1500011K16RIK	0.606436	1.27044	0.649429	0.336052	-0.695252	-0.219196
LGALS1	-0.535698	-0.193466	0.806095	0.23009	-1.38447	-1.80599
FLNA	-0.316341	-0.177737	-0.0974687	-0.515098	-0.81748	-1.07728
AHCYL1	-0.737158	-1.22439	-0.117625	0.00129139	0.305444	0.275936
TMEM128	-3.29287	-2.87708	0.524302	0.213112	0.394472	0.264604
FUCA2	-0.99701	-1.11029	-0.094465	-0.00568423	0.572235	0.697671
ZFP771	1.05165	3.06965	0.289424	0.602009	0.562173	0.115862
SLC33A1	-1.45465	-0.793772	-0.507897	-0.0832057	0.0681303	-0.170395
B4GALNT1	1.02016	1.47704	0.126355	-0.359545	0.415468	0.337343
RHOC	-0.526679	-0.115363	0.303364	-0.466146	-1.53519	-1.4659
VIPAS39	-1.16554	-1.26184	0.346922	0.0390605	0.325921	0.290286
COPS3	-0.868976	-1.21999	-0.0326277	-0.0271182	0.305241	0.0737206
PTRH1	1.78711	1.61361	0.965656	-0.372736	-0.741262	-0.422627
JUNB	0.184166	1.62908	-0.155573	-0.131402	-0.429145	-0.341832
ARHGEF1	0.412895	1.32839	0.186613	-0.463794	0.605902	0.256542
PDCD5	-1.24858	-1.26952	0.251066	0.586646	-0.0727465	-0.0457601
PDLIM2	0.0690416	1.24723	-0.904241	-1.02985	0.184173	0.106017
CLASRP	0.517171	2.10315	0.343995	-0.22962	0.831472	0.83842
MIR7062	1.49854	2.34815	0.446843	-0.486263	-0.357939	-3.80472
UBA2	-0.643454	-0.89687	-0.0996605	0.0832386	0.519598	0.486193
RAB20	1.23798	1.29331	-0.0597963	-0.468042	-0.610347	0.0534468
HIST1H4J	3.00702	4.50551	0	0	0	0
MIR1231	-3.52882	-3.52882	-3.52882	-3.52882	-3.52882	1.09879
HVCN1	-0.555042	-0.0622921	-0.916041	-0.78949	-2.21245	-2.72782
CYTH1	0.757901	0.505189	-0.403121	-0.755651	0.747003	0.688954
SBF2	0.494268	0.322426	0.474789	0.652037	1.53117	1.57724
CCT2	-0.87569	-1.05598	-0.113478	0.0234013	-0.140371	-0.0600732
MOSPD3	1.37584	2.26145	0.520319	-0.051374	0.391888	0.906225
EEF1G	1.24556	1.14334	0.264896	0.0476957	0.305442	-0.0156754
CTTNBP2NL	0.130313	0.247309	0.398574	0.0683429	1.35709	1.08989
PRKCH	-0.159941	0.00638718	0.618383	0.565278	1.11427	0.860497
TOX4	-0.951245	-0.742118	0.315492	-0.055364	0.526475	0.533517
ZNHIT2	0.950398	2.55928	0.689461	-0.2472	0.680335	-0.357309
CUL3	-1.70011	-2.5095	-0.526642	0.0521767	-0.288518	-0.242693
ECM1	1.22697	1.59861	0.26463	-0.48949	-0.559991	-0.786925
ARIH1	-0.964336	-1.38299	-0.471407	-0.378895	-0.647323	-0.344019
CX3CR1	-0.173551	-0.566921	-1.40957	-1.52059	1.9892	2.05432
SNX20	0.723832	1.94955	0.119262	-0.156646	-0.645017	-0.495621
GALNT7	-0.744789	-1.32994	-0.228328	0.177215	-0.103672	-0.0173052
ATP2A3	0.545127	1.31952	0.0693339	-0.354256	0.627748	0.359937
PYGO2	1.71034	1.64971	0.282834	0.146199	0.277835	0.470254
SNRNP27	-1.69361	-2.43299	-0.613583	0.184989	0.0310265	-0.0282212
ATP13A2	1.29347	2.21429	0.545953	-0.35513	0.909866	0.385258
S100A10	-1.39303	-1.7297	-0.0630429	-0.252368	-1.06029	-1.58417
GALNS	0.624551	0.733064	0.211876	-0.115693	-0.174631	-0.281926
SUCLG2	1.53707	1.1492	-0.0530973	0.231388	0.948187	1.21353
GPI1	-0.253518	-0.0983509	0.327302	0.00783353	-0.716165	-1.03708
SREBF1	1.10229	1.94443	0.589163	0.368557	0.646909	-0.0853174
ZFP655	-0.573797	-1.44213	0.0692793	-0.128177	0.447557	0.623746
TTC1	-0.63423	-1.29257	0.16118	-0.0669219	0.357467	0.5593
FAM162A	-0.497603	-0.627645	0.614833	0.592656	-1.20885	-1.70381
USP16	-1.21706	-1.28305	-0.214044	-0.0548527	-0.169703	0.00739662
TK2	-0.663831	-0.590233	-0.0659407	0.0859297	0.634693	0.255749
MGAT1	0.951024	1.39932	0.420571	-0.192282	-0.0570573	0.232057
ARHGAP17	0.826562	1.05563	0.212008	0.204584	1.08987	1.27449
MAN2B2	0.881413	1.64152	0.550761	-0.0462929	1.24876	0.610173
LIN7C	-0.956523	-1.44119	0.127981	0.162409	0.546238	0.832072
ERP44	-0.347211	-0.694946	-0.0441819	0.260667	-0.77267	-0.606618
NDUFB4	3.44782	2.4108	1.64118	1.19041	1.29441	1.43367
POLR1D	-0.419904	-1.04415	0.276108	0.167355	0.533226	0.0997336
CPD	-0.564896	-0.843515	-0.223031	-0.121755	-1.26937	-1.08579
LRRC59	0.330781	0.43763	0.0300639	-0.0730354	-0.752492	-0.874299
GBP8	2.00032	1.26928	0.765947	0.297855	-0.445896	-0.898317
ARHGAP19	1.9495	1.84037	1.29825	1.29187	3.40198	3.21729
HMGA2	-1.83343	-1.71303	-0.270118	0.309882	-1.78707	-1.62074
SEC14L1	0.90108	1.1673	-0.0152071	0.219828	1.22429	1.13427
DHDH	0.797855	0.704318	-0.376646	-0.236097	0.389499	0.385736
PEMT	2.36986	2.74133	1.06458	-0.483487	1.59142	0.601046
R3HDM4	0.834943	1.60534	0.00922526	-0.0800053	0.943116	0.752177
PPCS	2.14889	1.03957	-0.2236	-0.326583	-0.312906	-0.282122
UGDH	-1.00151	-0.708039	-0.258669	-0.265927	0.397114	0.355986
CGGBP1	-0.311127	-0.667444	-0.159363	0.186609	0.643064	0.713767
GDF15	2.44261	4.13688	2.74555	1.64368	-1.45444	-0.820311
SNORD52	-3.46904	-3.46904	0.00513704	-3.46904	0.127896	0.830718
SMIM15	-0.762429	-1.54493	-0.371506	0.294	-0.843298	-0.513201
RAB29	-0.663388	-0.493804	0.498859	0.448639	0.708437	0.791651
GLRX5	0.78311	1.50273	0.237668	0.454441	0.238699	1.07561
RBM26	-0.711768	-1.08539	-0.543939	0.149503	0.222717	0.110947
MYEF2	-0.706236	-1.56038	-0.0547203	-0.0422175	0.291836	0.428926
RAB11A	-1.5276	-1.47941	0.194533	0.0288104	0.354437	0.253057
KIF5B	-0.806762	-1.2442	-0.362643	-0.125231	-0.601389	-0.383081
RHBDF2	0.182771	0.933579	-0.0926222	-0.458512	-0.566618	-0.626206
NANOS1	-0.796843	-0.249902	0.577244	0.986395	-0.0231131	-0.0952932
ELF2	-0.860374	-0.435684	-0.217088	0.0246215	0.389614	0.532706
CD300E	-0.447951	-0.8699	-0.583496	-0.484314	-4.82653	-4.92062
DHRS11	1.00632	1.34397	0.838392	0.304593	0.279934	0.0720777
E130012A19RIK	1.15738	3.2245	0.61471	0.608963	1.21072	0.632193
ORMDL2	1.57895	0.752348	0.479333	0.27833	0.133294	0.328931
GET4	1.47502	2.24893	0.851957	1.02083	0.192916	0.665235
APPL2	-0.568131	-0.671976	0.38805	0.518073	-1.35218	-1.15991
TMEM168	-1.44549	-1.53685	-0.493425	-0.294666	-0.378948	-0.0489715
PSMG1	1.36974	1.08795	-0.842315	0.059836	0.4977	0.413395
NFU1	-1.3425	-0.596248	0.665624	-0.155853	0.338348	0.718027
GMFB	-0.991424	-1.52435	-0.336757	-0.160085	-0.569459	-0.208319
ATP2C1	-1.35504	-0.946832	-0.0340359	0.205153	0.960141	1.04511
RPL12	1.14448	1.503	-0.301871	-0.476985	-1.03373	-1.20174
IL4RA	0.812266	1.26431	0.470959	0.0210113	0.792887	0.706381
STAG2	-2.10268	-2.58341	-0.406178	0.00440917	0.643902	0.786409
USP34	-0.537208	-1.22751	-0.340251	0.110592	-0.0160376	0.313813
TRIM13	1.37184	0.351393	-0.785805	-0.158079	-1.42009	-1.09136
PLD4	0.998221	1.24635	0.102458	-0.501316	0.331679	0.0364859
PFDN4	-1.56416	-1.39597	-0.853204	0.0436534	-0.569628	-0.115572
MCOLN1	0.704267	0.799072	-0.502979	-0.729565	0.0737229	-0.264565
MIR6236	0.664493	2.22619	0.332882	0.23279	-0.438672	0.32376
TXNDC15	0.972385	1.29855	0.30036	0.136495	0.622858	0.317655
NEK7	-0.438084	-0.960338	-0.231623	0.0810892	0.604816	0.600617
KHSRP	0.788636	1.46209	-0.0116585	0.187065	0.200776	0.40342
GPAA1	0.826366	2.15183	0.5025	-0.242411	0.84104	0.71157
VWA8	1.37799	0.931619	0.385591	0.196202	0.817212	0.743854
EFR3A	-0.795267	-1.11209	-0.0623332	-0.123607	0.832029	0.713168
ATF6B	0.810123	1.62479	-0.029421	-0.520184	0.594965	-0.175432
AFG3L2	-0.586282	-0.619631	-0.257243	-0.408722	-0.898636	-0.771094
9530027J09RIK	1.37648	0.670689	0.0810925	0.368882	0.105913	0.0150744
PSMD3	0.571829	1.41466	0.425972	-0.287116	0.146083	-0.0272414
DSCC1	1.3802	2.21142	0.19627	0.889354	0.932381	0.796808
SRP9	-0.27339	-0.814268	0.253809	0.434403	-0.59742	-0.62959
GSR	-2.55913	-2.8606	-1.22272	-1.20108	-4.28167	-4.71304
NFKBIL1	0.138791	1.3536	-0.038504	-0.402428	-0.0375177	-0.163766
UBTD1	0.535956	1.60475	-0.408621	-0.94875	-0.283678	-0.505508
FIGNL1	-0.0990699	-0.281951	0.415075	0.600979	0.73382	1.0037
GTF3A	0.848938	1.29024	0.0603157	-0.0929732	0.225617	0.321599
TMX4	-1.52812	-2.35081	-0.446282	-0.100853	-0.776286	-0.167925
SYVN1	0.811888	1.31279	0.770359	0.033426	-0.986794	-1.14859
MIR223	-4.74908	-4.74908	-1.19302	-1.20003	-1.06954	-0.434309
AA467197	-1.92058	-0.683992	-0.760218	-0.0609244	-4.12002	-3.79004
BPHL	0.0705119	0.168972	0.128351	0.121863	1.6318	1.28201
PPA2	-3.055	-2.72973	-0.395886	-0.403062	-0.00119305	0.289242
RAB1B	1.09784	1.57821	0.414282	-0.119639	0.333686	-0.0558701
HELLS	-1.33904	-1.62963	-0.00519891	0.211976	0.0720594	0.229436
BBC3	1.96173	3.53302	0.353648	0.218031	0.0345698	-0.0706146
SRFBP1	-0.779562	-1.04103	0.269359	0.00128145	0.136623	0.0469473
ACADM	-1.17186	-1.06881	-0.240943	-0.248242	0.268601	0.3606
DPH5	-2.19493	-1.92621	-0.266964	-1.03302	-0.266024	0.201528
RFC4	-0.840358	-1.51177	0.170877	0.404289	0.539125	0.189379
PTPRC	-0.807509	-1.47	-0.531291	-0.524679	-0.57654	-0.706668
SLC35A3	-1.86995	-1.2322	-0.580939	0.2116	0.283988	0.262075
CCNDBP1	1.08914	0.81861	0.0527639	-0.319558	0.382048	0.161077
CALR	-0.0378533	-0.0948414	-0.0421298	0.197599	-1.24387	-0.993231
MTG2	0.849215	1.52497	-0.0967963	-0.778559	0.537713	0.260388
MKI67	1.249	0.751246	0.458629	0.628886	1.81816	1.7441
NFKBID	1.81955	1.84036	0.235471	-0.272617	0.549046	0.643147
GRN	1.00302	1.21195	0.461297	-0.00589939	0.676823	0.424889
STUB1	0.857932	1.45407	0.264812	0.00816484	0.996755	0.721058
IGSF8	1.12062	2.38129	0.0987	0.0694897	1.30549	1.05619
SERPINB9	-1.97058	-2.85506	-1.7383	-1.19888	-2.26255	-2.37901
NOC3L	-1.47399	-1.53861	-0.497044	-0.563868	-0.17914	-0.300833
AP1S2	-1.6834	-1.67494	-0.587073	-0.10538	-0.460261	-0.261719
ZFAND2B	1.82321	2.14677	0.824234	0.403299	0.426169	1.1198
VEGFB	1.13274	2.12137	0.466153	0.023188	0.710474	0.356555
TGFBI	0.577713	0.465587	0.130209	-0.438398	-1.91355	-1.77441
MIR7015	-3.36093	-3.36093	0.00504635	-3.36093	1.06117	0.140768
PPDPF	1.50163	1.88051	0.445915	-1.69731	0.698047	0.375093
SSBP4	1.96186	3.72568	0.722073	0.314207	1.2993	0.731523
2610524H06RIK	0.858096	0.3009	-0.0992821	-0.318456	-0.314403	-0.528174
CORO7	1.15248	1.51867	0.170457	-0.0651508	0.598342	0.197517
TNFAIP3	-1.0883	-1.17046	-0.132705	-0.181394	-1.62694	-1.76387
4833420G17RIK	-0.367629	-1.00939	-0.182534	0.0716421	0.486811	0.705235
TRMT10C	-0.865517	-1.055	-0.381216	0.260282	-0.0656312	-0.145246
TPT1	1.99814	3.94858	-0.188077	1.33087	-1.89397	0.38884
LMO2	1.45683	1.73037	0.426743	0.755517	1.25105	1.26075
CCNE1	2.40375	2.03957	1.53939	1.00926	0.63586	1.36825
SSR4	1.91836	1.49095	0.745094	0.911065	0.512544	0.745614
AI607873	-0.624078	-1.2636	0.249474	0.086273	0.473807	0.239234
OAS3	0.303546	0.629154	-0.181044	-0.169377	-0.331288	-0.676896
ERMARD	0.919903	0.256124	-0.0240252	0.1442	-0.0995988	-0.635047
TMED1	1.03647	1.34421	0.611077	0.345168	0.887332	0.786731
PTGER1	0.871737	1.92182	0.0509867	-0.000278409	0.221466	0.0498346
RPAIN	1.76364	1.57179	1.21203	0.407384	0.953834	0.655515
DCAKD	1.25759	1.59892	1.18859	0.858859	1.37783	1.32344
2500002B13RIK	2.38515	1.38305	-1.36918	-0.195369	-0.0885326	-1.53796
CTSC	1.14203	0.664571	0.585318	0.752208	1.50831	1.6848
PLBD2	0.624518	1.35245	0.0297223	-0.168283	0.497178	-0.0981841
H13	0.56411	1.22872	0.104339	-0.0782204	-0.232909	-0.424618
TGFBR2	-0.00837344	-0.257908	-0.478215	-0.201602	0.889209	1.16599
TGFB1	0.497193	1.52299	0.219416	-0.340426	-0.151947	-0.399627
ENO3	0.937443	1.09652	0.602575	-0.43918	2.07332	1.77574
GM24572	-4.74001	-4.74001	0.377269	1.19915	-0.758157	-0.228352
CD48	-0.658952	-1.32158	0.335644	0.105597	0.181127	-0.0858938
FAM195B	1.25034	1.53622	0.495514	-0.830836	0.916995	1.04971
SCAMP5	1.35549	1.39504	0.488098	0.23281	0.61189	0.713313
NR1H2	0.963554	2.16362	0.544868	-0.0852709	0.657787	0.381187
UHRF2	-0.902915	-1.10803	-0.224305	0.0979741	0.0883036	0.372117
ABHD17A	1.59847	3.18032	0.563625	0.423592	0.557431	0.837187
VPS52	0.330073	0.646012	-0.34053	-0.895031	0.121086	0.157163
SMARCAD1	-0.960565	-1.4297	-0.0780182	-0.072548	0.376604	0.313663
FKBP3	-0.384941	-1.03472	-0.23841	0.445267	0.441229	0.485153
BNIP3	-0.451831	-1.4691	0.49294	0.550772	-1.68669	-1.41058
IFIT3	-0.149744	-0.660835	0.333933	0.285063	-1.23781	-1.32285
MMP19	-0.72085	-0.877656	0.486768	0.0888483	-0.660366	-0.825775
TUBB6	-0.306633	0.168827	0.813263	0.160449	-0.595884	-1.2009
SMG9	1.18956	1.88207	0.180293	-0.609949	0.690961	0.190767
STRN3	-2.04267	-0.886726	-0.448967	0.0516353	0.109132	0.380277
ACTR1B	1.06739	1.25033	0.210738	0.0634674	0.339859	0.323455
AFP	0.140398	-0.307074	-0.999304	-0.634048	-1.42602	-1.48913
ATE1	-0.991711	-1.48409	-0.199577	-0.183662	0.0496646	0.158525
ABCB4	-0.85	-0.922875	-0.738131	-0.778417	-0.31629	-0.150982
MPC2	0.864848	2.09956	0.185199	0.6643	-0.14061	0.630478
CHPF2	-0.386758	0.386658	-0.352868	-0.97636	-1.64562	-2.03568
TMED7	-1.31574	-1.77538	-0.358138	0.188853	-0.385662	-0.12336
RGL2	1.13454	1.45259	0.384154	0.0349661	0.602785	0.50144
TNFSF9	0.254749	0.712657	1.25943	0.784271	-0.206589	0.155058
ADAM15	1.08347	1.88377	0.598493	0.0228066	0.208441	-0.149717
SVBP	1.92719	2.69463	0.230806	1.28233	0.49798	1.57337
RNPEPL1	0.487851	1.18426	0.00508622	-0.689021	0.398048	-0.217745
ETS2	-1.2175	-1.28085	-0.00913629	-0.187606	-1.54724	-1.59682
VCPKMT	0.0783284	1.03084	0.0630093	-0.507386	-0.565096	-0.526926
MIR8114	-1.55456	-1.60451	0.280579	-1.47755	0.472402	-0.868066
CNOT6	-0.221369	-1.44142	-0.44589	0.122188	0.318738	0.584192
DPAGT1	1.02465	0.852953	0.390072	0.108548	0.262838	-0.275618
OGFRL1	-0.108495	0.0862273	-0.018093	0.222906	1.20621	1.21528
PHGDH	1.19673	2.10224	0.153927	-0.21345	1.15361	0.919751
ISCU	0.531117	1.51882	0.188064	-0.0948568	-0.0118053	-0.0511035
TPI1	-0.332124	-0.0362028	0.370017	0.0640577	-1.15599	-1.30791
YPEL3	1.97599	2.79485	-0.254289	-0.861752	1.61105	1.16161
DOK1	1.06254	1.69243	0.344815	0.00826106	0.655479	0.740479
PRAF2	-0.552021	-0.458366	0.933457	0.190833	-0.621891	-0.523049
BCL3	0.785495	2.13817	0.315163	-0.735496	-0.52331	-1.09306
CAT	-1.56249	-1.27416	-0.980932	-1.09869	-2.24297	-2.3555
E2F1	1.29429	1.92553	0.644014	0.22006	-0.272441	0.249538
MS4A4A	-0.89103	1.97687	1.09847	2.01624	3.79749	4.34313
TAF6	0.820175	1.31909	0.398009	0.13956	0.665546	0.512943
CYBA	0.914728	1.79393	0.418391	0.00223365	0.319467	0.300803
PIK3R2	1.90976	2.46537	0.518131	0.151637	1.44091	0.83784
CXCL10	-2.54529	-2.64081	0.580135	0.76013	-0.744102	-0.870672
FAR1	-0.466283	-1.29604	-0.182233	0.282498	-0.752527	-0.3938
MYC	0.252438	0.89324	0.187606	-0.495756	-0.181111	-0.812876
HSPH1	-0.920276	-1.17472	-0.446378	-0.512019	-0.97381	-0.857092
PRKAR1A	-0.863805	-0.74838	-0.433797	-0.19792	0.246039	0.496855
PPP1R16A	0.875355	1.94046	0.184295	-0.559838	0.786785	0.420874
TNIP3	-1.44516	-2.27129	-0.141227	-0.101646	-1.1158	-0.829438
VPS54	-0.415455	-0.903475	-0.254082	0.142658	0.23862	0.605491
MIR1892	-5.32204	-5.32204	0.594393	0.586849	0.537064	0.813724
WIZ	0.830682	1.57848	-0.0561615	-0.201233	0.439261	0.465634
CSNK1A1	-0.724667	-1.27034	-0.183639	0.0157065	0.215735	0.333796
COPE	0.205513	0.904282	0.521323	-0.0433648	-0.382807	-0.696241
DDIT4	1.95454	2.84094	-0.459705	-0.268867	-1.72094	-1.3898
AZIN1	-1.25853	-1.75977	-0.352942	-0.0895688	-0.584324	-0.325965
ATP13A3	-0.978365	-1.25103	-0.587744	-0.176052	0.0966425	0.568777
TPGS1	1.14876	3.11828	-0.0153086	-0.160653	0.73888	-0.319535
MIR7038	0.0884835	-1.12342	-1.41004	-1.73103	-1.02081	-1.24051
TMEM160	0.944318	2.62187	0.197329	0.109629	-0.13958	-0.450156
SLC23A2	-0.569442	-0.74632	-0.303783	-0.506185	0.459785	0.366207
CD164	-1.07334	-0.845319	0.411479	0.334831	0.332987	0.299608
SELT	-0.880597	-1.42601	-0.259878	0.0482676	-0.459279	-0.0655369
IMPACT	-0.661418	-1.18941	0.0933627	0.50688	-0.0936138	0.236622
WDR11	-1.1821	-1.89168	-0.203334	-0.124422	1.12812	1.1955
GTPBP3	1.29798	2.41773	0.390611	-0.526075	0.0758948	0.317612
PRKRIR	-0.523996	-0.962981	-0.427837	-0.157288	0.614526	0.865343
MINK1	0.282975	0.907665	-0.0297594	-0.450993	-0.187864	-0.364385
MROH1	0.556042	1.43116	0.494544	-0.264754	0.198447	-0.162145
TANK	-0.0480468	-0.938421	-0.26798	0.0232677	-0.820154	-0.860513
PYCRL	0.640774	1.74623	0.535507	0.209613	0.81723	0.441791
ZWINT	-1.14574	-1.35909	-0.681317	-0.519898	-1.06987	-0.954956
SET	0.385955	1.56311	0.161453	0.290384	0.184758	0.478786
GPR107	-0.611996	-0.434187	-0.145609	-0.404597	-1.08889	-0.903547
CCDC61	1.32278	2.1441	0.212158	0.296883	0.317753	0.353709
NDRG1	-0.197928	-0.424877	0.546018	0.299129	-1.20526	-1.23776
GSS	-2.36488	-2.20228	-1.314	-1.74839	-2.64463	-2.37495
RIOK3	-0.801215	-1.11047	-0.362352	-0.34075	-0.652878	-0.524567
WEE1	1.62204	1.48175	0.174533	-0.0309051	0.363071	0.771035
SIRPB1A	0.460883	-0.462397	0.198167	-0.26686	-2.15466	-2.06501
RGS14	0.0412351	0.575063	0.112296	-0.516136	-1.15949	-0.957556
SNORD89	-4.38232	-4.38232	-1.51304	-4.38232	0.0617493	-1.09766
NTPCR	0.95393	1.38071	0.884914	0.362483	1.42851	1.30009
FNBP1L	-0.644659	-1.2397	0.0819112	0.156694	1.0531	1.30734
PML	0.850615	1.09801	0.219669	0.0592044	0.246925	-0.124063
ALCAM	-1.07596	-1.66969	-0.906164	-0.528647	-1.34729	-1.09806
RBBP6	-0.537657	-0.30816	-0.00895308	0.169123	0.646672	0.70701
WDR43	-1.0339	-1.24554	-0.551456	-0.0722383	-0.070782	-0.0581093
SLC35B1	0.807773	0.588809	0.510492	0.0725753	-0.906936	-1.09295
RCC2	0.734141	1.56889	0.482834	0.0349576	0.93162	0.792835
REEP4	1.12622	1.79016	-0.0714457	-0.379586	0.81414	0.316596
ERGIC2	-1.71381	-2.10611	-0.0939892	-0.101168	0.219708	0.140058
CEBPA	0.420211	1.29237	-0.249612	-0.373711	1.69014	2.04357
ERLIN2	-0.701657	-0.978618	0.100266	0.0257506	0.377276	0.396639
ZFP277	1.08788	0.660933	-0.447655	-0.18825	0.465121	0.269931
SRGN	-0.392796	-0.807	-0.0136027	0.305111	-2.1852	-2.27662
BET1	0.874034	0.0985074	-0.647716	0.225295	-1.0812	-0.413355
GPX1	-0.973452	-0.251362	-0.334939	-0.748357	-1.17763	-1.61798
TBCE	-1.02373	-1.8639	-0.0170669	0.145216	0.369518	-0.106292
MPND	0.256704	1.19601	0.242572	-0.247279	-0.383362	0.0160175
TMEM14C	0.786478	1.00704	0.330025	-0.0317326	0.122362	-0.0962795
IRF2BP2	0.843431	1.86946	-0.132565	0.0320053	0.30376	0.521916
CHD3	0.839038	1.42989	0.232657	0.274586	1.35179	1.18315
DAB2	0.415298	-0.056142	0.5198	0.67038	1.40775	1.4608
CD200R4	-0.512767	-1.17563	-0.2652	-0.12203	-1.32838	-1.13189
TFRC	-0.817203	-1.68103	-0.235483	0.00703517	-1.60267	-1.34328
ZFP467	2.32042	3.0384	0.766939	-0.568732	1.81412	0.70339
MCFD2	-0.330664	-0.636833	0.102441	0.212321	-0.764192	-0.551263
LRCH4	0.763335	1.46358	0.434309	-0.213959	0.778584	0.568101
CSNK1G2	0.692656	1.77161	0.392401	0.370331	0.76392	0.88315
SOD2	-0.562009	-0.173736	-0.163543	-0.288692	-1.78368	-1.69505
HACD1	1.47867	3.43471	1.35594	0.0707765	1.46766	0.42444
LARP4	-0.718412	-1.2245	-0.146098	0.319322	0.348988	0.519512
SCO2	0.888381	1.41304	0.264177	-0.112795	0.390425	-0.215823
PILRA	-0.271647	-0.678374	-0.261546	-0.551723	-3.98434	-3.94711
VDAC3	-1.25694	-2.04251	-0.130749	0.263429	-0.456504	0.322487
TMED9	0.422973	0.581961	0.272201	0.224639	-0.34094	-0.59307
WASH1	1.14183	1.1253	0.3441	-0.427288	0.180232	0.928768
BTF3	-1.07227	-1.53446	-0.0298817	0.226075	0.161577	0.364945
SESN1	1.55908	1.16451	0.831514	0.968107	2.24144	2.35259
GRINA	-0.0257686	0.575517	-0.0853749	-0.570096	-1.10098	-1.0704
SOD1	-1.44129	-1.28572	-0.154812	-0.139472	0.0168418	-0.231866
CKAP4	0.972066	1.97142	1.35225	1.01044	1.097	1.01451
ZDHHC7	0.508244	1.32742	-0.201855	-0.107952	0.120155	0.0972165
RAVER1	0.882291	1.59403	0.305818	-0.42485	0.456272	0.269806
CLSPN	1.36491	1.01892	0.576216	0.283092	0.251285	0.292546
NUP214	1.00889	1.08518	0.0551775	-0.087319	0.507695	0.466229
CGNL1	-1.11585	-1.27592	-0.595124	-0.724503	-2.11066	-2.52829
UNG	0.305297	1.36746	0.246607	0.425797	-0.0457737	-0.350346
PANK3	-1.25729	-1.63524	0.0907703	0.388672	0.60101	0.759572
INO80C	-0.906977	-1.35114	-0.503213	-0.23836	-0.406322	-0.597029
ALKBH6	0.993727	1.57473	0.606206	-1.20757	0.730082	0.607968
CDC27	-0.687311	-1.13704	-0.313112	-0.266043	0.207209	0.352676
TMX3	-0.867479	-1.62928	-0.54169	-0.0323284	-0.0708273	0.261959
RCSD1	0.718667	0.603568	-0.013585	-0.587397	1.05713	1.05004
CR1L	-1.25449	-1.76926	-0.259105	0.0415033	-0.0413766	0.00288632
TOLLIP	-0.699388	-0.509625	-0.0165446	0.238529	0.353193	0.563045
HIPK3	-0.783672	-0.666967	0.0619414	-0.0864986	0.33781	0.338806
D17H6S53E	0.585005	0.832575	-0.327292	-0.799536	-0.0387601	-0.65002
TRPM7	-1.22784	-1.94044	-0.353202	0.0201512	0.613352	0.562912
MGRN1	-0.965219	-0.252408	0.192883	-0.299139	0.580591	0.672488
TTLL12	1.01811	1.22747	0.105634	-0.16689	0.334526	0.222468
UBE3A	-1.64509	-1.79735	-0.557155	0.0397797	0.0401179	0.238164
NFYA	-0.64367	-0.905132	-0.0503777	-0.10889	0.484954	0.332982
TOP2A	1.36881	0.540778	0.616301	0.794857	1.32895	1.39184
YWHAH	-0.931388	-0.967545	-0.311399	-0.415671	0.151018	0.280557
CENPA	3.02576	2.64327	0.0149896	-0.570301	2.96726	2.70012
ECI1	-0.16471	-0.41384	-0.107508	0.0473838	0.79453	0.98992
H2-T22	0.534017	0.315135	0.196326	-0.0886329	-0.959125	-1.22876
LBHD1	1.04014	1.00658	-0.0233848	-0.0873997	-0.0715469	0.26439
SDHAF1	2.05686	2.21374	0.956968	0.467938	0.753327	0.645107
ACBD6	0.841398	2.77436	0.487787	-0.173443	0.490732	0.694683
NSDHL	2.34972	1.90122	1.24574	0.800201	1.27092	1.35957
TBC1D15	-1.42621	-1.7646	-0.192202	-0.0825266	0.128224	0.1922
GALNT6	-0.971686	-0.968525	0.342946	0.0809575	-1.63169	-1.35159
SLPI	0.617771	1.17417	0.320576	0.335812	-7.07924	-5.91189
2510009E07RIK	0.490874	0.47046	-0.416705	-0.760582	-0.322754	-0.216133
LPAR5	1.23374	2.17178	0.289791	-0.0503872	-0.0279953	0.183229
NDUFS3	1.55691	2.00395	1.21461	0.38719	0.788031	0.312076
CAST	-1.02048	-1.58942	-0.832152	-0.435014	-1.20944	-0.740267
DNAJA2	-0.948745	-1.21998	-0.211295	-0.0493155	-0.375365	-0.0606284
ETFDH	-3.04674	-2.97649	0.194577	-0.00563703	0.0520785	0.115435
E2F6	-1.14159	-0.847266	0.256657	0.095513	0.444956	0.632821
PPP2CB	-4.35513	-4.06331	-0.584032	-0.412641	-0.457197	-0.0540245
LAMC1	-0.888615	-0.866812	-0.427708	-0.509746	-0.51586	-0.805687
4933434E20RIK	-1.45318	-1.28726	-0.283968	-0.393084	-0.489478	-0.626282
MYG1	0.915708	1.53151	0.241691	0.0763246	0.510972	0.222599
ASCC2	-0.769536	-0.539385	-0.0171318	-0.130264	0.639607	0.345664
MIR8098	3.84579	5.6372	0	2.40327	2.51954	1.37573
ATP5SL	1.7802	2.03759	-0.14917	-0.312058	0.571864	0.295431
SH3GLB2	0.989698	1.68728	0.390958	0.321227	0.516775	0.248165
TXN2	1.14618	1.41533	0.487694	-0.00495221	0.398612	0.177398
FAM172A	1.28755	1.07446	-0.0171266	0.662432	0.448594	0.889025
PGRMC2	1.50861	1.01643	0.269456	0.349543	0.287321	0.717304
CEP55	1.68665	1.11721	-0.0622603	0.929459	1.40775	1.68737
HCST	-2.95671	-2.95671	0.424161	-0.289269	1.82879	0.0139624
3110082I17RIK	1.13785	1.61181	-0.0439055	-0.0511619	0.0830914	0.272683
MIR6910	-5.69712	-5.69712	0.496474	-2.37866	1.08357	-1.69586
TSKU	-0.456494	0.0108793	-0.903182	-1.41417	-1.47211	-1.43865
CAPNS1	1.12978	1.34633	0.639933	-0.136346	0.354077	-0.168657
PDCD11	-1.37523	-0.789657	-0.274174	-0.422528	0.355903	0.120082
KLF2	-0.70894	1.36042	-0.730252	-0.401154	-1.71078	-1.67351
ARCN1	-1.23151	-1.97736	-0.135766	0.171047	-0.262739	-0.0734877
DEB1	2.14382	1.32035	1.097	1.57858	1.01424	1.13708
CDKN2C	1.10537	1.2553	0.16043	0.965344	0.873159	1.3108
TPCN1	0.488609	0.976282	-0.115568	-0.571768	0.785653	0.53593
EIF2AK4	-0.0675234	-0.83103	-0.289102	0.0458628	0.928044	0.903109
ZMIZ2	0.880174	1.66919	0.0700987	-0.433928	0.258791	-0.249784
POLR3K	-2.59056	-2.06552	-0.576543	0.0980549	0.069613	0.176473
LMNB1	0.870346	1.41215	0.45903	0.755766	1.67429	1.61017
CD83	0.546071	0.443167	-0.314472	0.726763	3.87112	3.80217
DSTN	-1.33959	-1.7822	-0.489204	-0.516272	-0.968014	-1.01198
NRAS	-0.621019	-1.09532	0.0441363	0.102101	0.0460443	0.00308084
ERCC1	1.25448	1.81757	0.708707	-0.57703	0.33274	-0.379481
RSRC1	-0.393227	-0.673748	0.142886	0.376676	0.384286	0.764923
PARP1	0.864158	1.06123	0.325816	0.20419	1.23263	1.19677
SLC37A4	0.425008	0.752265	0.157916	0.117377	-0.187442	-0.306933
NDUFA3	1.43824	1.49666	0.622365	-0.6352	0.625422	0.336267
SLC9A3R1	0.457887	1.37791	0.376936	-0.204226	-0.0187368	0.130606
HSPE1	-1.14386	-1.09225	-0.142054	0.264425	-0.279586	-0.0203941
HMGA1	0.758938	1.1723	-0.62698	-0.253936	-0.874174	-1.18111
LPAR6	0.535298	-0.222716	-0.145153	0.353967	1.72761	2.02468
ZC3H15	-2.2356	-1.80698	-0.12714	0.156398	0.383858	0.577487
PLOD1	1.07318	1.31462	0.843943	0.404617	1.11126	0.852792
EMP1	-0.7837	-1.28153	0.317925	0.495456	1.67089	1.81691
ZC3H14	-0.819475	-1.37323	-0.204868	0.0081818	0.577888	0.550988
LCMT1	1.30578	0.796544	0.109546	0.385221	0.278909	-0.155038
PDCL	-0.755924	-1.78182	-0.462186	-0.262853	-0.265797	-0.0897812
COMMD2	1.04854	0.461855	0.075269	-0.220539	-0.316203	-0.0912159
TNFRSF21	-0.73637	-0.0228191	-0.76144	-0.698217	-2.24394	-2.9608
BZW1	-1.06177	-1.84267	-0.376241	0.0173304	-0.744928	-0.442635
SLC31A2	0.0803229	0.0990054	0.297611	0.0959684	-0.8082	-1.28756
CCNH	-1.22989	-1.01154	-0.0328322	0.470836	0.55646	0.589381
TMEM189	0.19146	0.651059	-0.25817	-0.316951	-0.587647	-1.08108
DALRD3	1.60046	2.38651	0.752967	0.5464	1.20936	0.923805
LAMTOR3	-0.975481	-0.992129	0.207148	-0.161637	0.166296	-0.134744
WBSCR22	0.571052	1.54719	-0.190501	-0.848114	0.299282	0.318585
SNX24	0.308458	-0.0241563	0.987598	0.792878	1.25406	1.62453
PDGFB	-1.38345	-0.701211	-0.421444	-1.07557	-0.0839384	-0.478622
LILRB4A	-0.747436	-1.3024	-0.295071	-0.260446	-1.78745	-1.78082
ZFP593	0.652921	1.88035	0.162138	0.0924126	0.213909	0.415908
C1QB	2.01939	2.35058	1.54971	1.10104	2.92264	2.61643
PPIP5K2	-0.697895	-1.1131	-0.317761	-0.0870612	0.304836	0.449767
UTP6	-0.846249	-1.39386	-0.0421013	-0.0428077	0.0747569	0.131463
CCL6	1.51444	1.35631	1.07479	1.47244	-0.181596	-0.00228706
LCP1	-0.733734	-1.12371	-0.226425	-0.156424	-0.79416	-0.687202
TUSC1	1.3372	3.52212	-1.03492	-0.519914	-1.03492	0.0727679
JOSD2	1.46704	2.54575	0.891448	-0.223066	1.10354	0.0526072
PDLIM5	-1.15862	-1.72728	-0.0762575	0.204961	0.653212	1.03315
DTYMK	1.16078	1.03987	0.338535	-0.710582	0.0377858	0.265757
ZMYND11	-0.191179	-0.389717	-0.664685	0.0544908	0.781398	0.689701
RBM7	-0.587648	-0.611733	-0.134114	0.109071	0.336106	0.527552
CPT2	1.44084	1.1769	0.233613	0.265353	0.314196	0.981752
AKR1B8	-0.851288	-1.10359	-0.740305	-1.30159	-1.72174	-1.97018
PGP	0.959915	3.06209	0.276541	0.0831219	-0.563592	-0.404947
PPP1R35	2.84159	4.18275	-0.349065	-0.0703697	0.483632	0.0214256
MIR6986	4.38881	5.69791	0	0	0	0
GSTM1	-0.237854	-0.215476	-0.920965	-1.1944	-1.10287	-1.17203
SAA3	1.60525	1.61578	2.3429	2.48392	-3.71756	-3.42139
C1QC	2.74311	3.4088	1.56981	1.11523	3.05008	2.71325
LARS	-0.476268	-0.831373	-0.0610311	0.100296	0.484477	0.89942
VIM	-0.631963	-0.0502696	0.131994	-0.188225	-1.51693	-1.77004
SENP6	-1.19735	-1.60691	-0.21777	-0.332348	0.0871819	0.119035
SLK	-0.517268	-0.931726	-0.514776	-0.213859	0.371464	0.373374
MFSD10	1.38894	2.28493	0.418904	0.381444	0.983802	0.943525
UGT1A9	-1.08729	-1.29229	-0.596144	-0.373617	-0.320263	0.13176
DCPS	0.585843	1.11792	0.811624	0.89744	1.16073	1.19912
CCDC107	1.45132	2.03655	0.753182	0.319998	0.452747	0.381354
CHST12	1.14679	1.61594	0.242971	-0.441987	-0.388794	-1.03461
LRP10	0.910333	1.60332	0.0829549	-0.525715	0.0155785	-0.499258
COX5B	0.77812	1.90231	0.893947	0.0190197	0.656213	0.0184868
TRAPPC6A	1.5844	2.46553	1.52039	0.0805564	0.821642	0.945954
FABP4	0.439969	-0.179751	-0.323136	0.309255	-2.0329	-1.51584
WWP1	0.774208	-0.0477116	0.405201	0.726158	1.92134	1.88968
UTP3	-1.47651	-0.704156	-0.269814	0.0586231	0.491551	0.390054
UNC50	0.864046	1.14071	0.0540596	-0.446884	0.0718033	0.0575592
MIR546	-3.30903	-3.30903	1.36	1.04486	2.14774	2.20601
UBE2W	-2.22796	-2.77665	-0.408389	0.401247	0.290731	0.388309
FADS1	1.67753	1.36142	0.605033	0.35161	1.33538	1.4439
BSCL2	1.24373	1.57394	0.513632	-0.158628	0.101019	-0.271501
XXYLT1	1.08743	0.800752	-0.179264	-0.0283199	0.214581	0.0920379
RPS21	0.906052	1.93594	1.12039	-0.448664	0.854728	0.589324
NTAN1	-1.59076	-1.97644	-0.227474	0.9102	0.120917	0.139425
SLC7A11	-3.07232	-3.5077	-1.81989	-1.46209	-5.53794	-5.3335
EML4	-1.10736	-1.7818	-0.264427	-0.157375	0.508801	0.611001
OAZ1-PS	1.2192	2.4644	-0.15404	-0.294521	0.456727	0.478761
ZHX1	-0.942689	-1.47683	-0.496785	0.000912648	0.346441	0.189867
RAP1A	-2.07067	-2.03979	-0.272005	0.270212	0.197752	0.341586
MT2	-0.18218	0.985578	0.164573	-0.580904	-0.16413	-1.82991
SLC16A3	-0.375248	0.182844	0.250061	-0.157468	-3.15455	-2.72569
UBE2G1	-0.866797	-0.984058	-0.398846	0.0348983	-0.182487	-0.339125
PRRC2A	0.686201	1.5142	0.280436	-0.278758	0.405321	0.318102
B4GALT5	0.11674	0.508313	-0.0842175	-0.264671	-0.814424	-1.08542
TMA16	-4.29726	-4.29726	-0.94098	-0.384711	-1.62597	-1.21201
TNFRSF1B	0.138251	0.174921	-0.487662	-1.03	-0.862767	-0.940133
SMC3	-0.952372	-1.67764	0.0843352	0.362196	0.292622	0.492366
LIME1	0.818405	1.4974	-0.799544	-0.233663	-0.198828	0.54219
PIGL	2.28645	2.32799	0.318451	0.420748	0.637655	0.934614
PFKP	-0.49788	-0.422774	0.190105	-0.199429	-0.818542	-0.813801
SCYL1	1.16789	1.67347	0.284067	0.0173807	-0.0223434	-0.0538576
PI4K2A	0.599446	1.08124	0.0682455	-0.169121	-0.0233549	-0.0516157
THOP1	0.688282	1.56209	0.574476	-0.163113	0.623273	0.22798
GCSH	-0.834093	-1.20704	0.0248743	0.225173	-0.19003	0.11292
OSTC	0.7314	0.0047113	0.258543	0.425989	-0.740076	-0.601688
JADE2	-0.0262047	0.271264	-0.161105	-0.481042	-1.6892	-1.22558
PLA2G15	1.69161	1.71561	0.889637	0.566124	1.89009	1.82276
DERL1	0.17138	0.290108	0.543051	0.458741	-0.606006	-0.201913
SCD2	1.01162	0.841346	1.07806	1.14571	-1.10402	-1.1516
GORASP2	0.644649	0.722001	0.578027	0.0351578	-0.144623	-0.505237
4930414N06RIK	1.91882	1.26446	0.393032	-0.287272	-0.499575	-0.113283
NINJ1	0.369878	1.15346	0.353413	-0.514464	-0.721708	-1.20792
RNMT	-0.449991	-1.19847	-0.137331	-0.0220728	0.424785	0.543843
MTA3	1.03704	0.841361	0.425678	-0.051837	1.55636	0.90983
KDELC1	1.33414	0.715975	0.022387	0.150381	0.174993	0.318364
TRAPPC6B	-1.05542	-1.05303	-0.441531	-0.367819	-0.353644	-0.823084
ANKRD37	-1.09747	-0.796702	0.400072	0.251809	-2.80078	-2.99105
PPIL3	-1.36767	-1.81025	-0.102482	0.170966	-0.172214	-0.576104
AEN	0.525261	1.2143	-0.274881	-0.0612431	-0.245355	-0.587614
PPFIBP2	-1.52195	-1.4888	-0.966961	-1.1053	-3.88201	-4.20149
HYI	1.28841	1.3841	-0.125983	-0.132704	0.896716	1.31582
ZNRF1	0.955463	1.65175	0.199729	-0.0206635	-0.21367	0.023317
SNRPG	1.94225	0.825967	0.648051	0.935175	0.932832	1.6669
ZNRF2	-1.52629	-1.15086	-0.57295	-0.621925	0.172431	0.273487
KIF22	-0.26921	-0.133847	0.908483	-0.0827673	1.508	1.49023
MRPL14	0.940566	1.63485	0.177051	0.240137	0.507355	0.307289
NLRP3	-0.834639	-0.679699	-0.310155	-0.732919	-1.00842	-0.682057
DDX3X	-0.829631	-1.49635	-0.330883	0.0492298	0.197127	0.348151
BRF1	0.733712	1.14755	-0.110081	-0.314677	0.406546	0.237438
PRR12	0.597737	1.63352	-0.0529544	-0.310838	0.365581	0.112404
CRELD2	0.603161	0.912288	0.704106	0.496791	-2.0804	-2.54014
USP9X	-0.942032	-1.56379	-0.149836	0.0123248	-0.26017	-0.163141
4930453N24RIK	-0.642527	-1.13088	0.00671524	-0.578128	0.544537	0.071402
METRN	2.51612	3.72011	0.847346	0.275338	1.82605	1.41211
XPO1	-0.732315	-1.51583	-0.341452	0.215346	-0.18958	-0.0163768
TCEB2	1.88517	2.87928	0.638831	0.63141	0.823816	0.233803
MIR3960	2.87125	5.49637	0	0	0	0.809826
4930404N11RIK	1.05584	2.49373	0.36911	-0.0242658	0.479887	0.175008
IFI30	-0.741399	-0.565139	0.179259	-0.252357	0.519746	0.34912
MOGS	1.57211	2.03011	0.746293	0.285041	0.796742	0.514594
UBR7	0.294908	-0.00486362	0.139728	0.387222	1.06904	1.37409
PRDX6	-0.96427	-1.00603	-0.800671	-0.587831	-2.398	-2.12993
EHMT2	0.695627	1.47841	0.526781	0.0758852	0.828165	0.704235
SNX8	1.01024	1.61194	0.546361	0.141715	0.95408	0.494207
RPP21	2.93472	3.55494	0.403477	0.667805	1.55042	0.782239
PPM1H	1.12278	1.11159	0.356149	0.31109	0.785145	0.810372
CCDC50	-0.600688	-1.14385	-0.505396	-0.0716052	0.279463	0.54198
CDIPT	0.732097	1.31918	-0.152039	-0.259893	0.0722319	-0.112402
MIR3091	0.652995	2.55016	0.0792524	-3.06169	-3.06169	-0.153646
SLC7A6OS	0.937228	1.16883	-0.387992	-0.348619	0.249664	0.250135
ABRACL	-0.665041	-1.50195	-0.564037	0.194602	0.0821232	0.093774
IGTP	-1.05898	-1.30017	0.13291	0.0953157	-0.676583	-0.771943
MDM2	-0.652706	-0.86518	-0.465268	-0.0947687	-1.27305	-1.37467
SEH1L	-1.26813	-1.24016	-0.364341	-0.03642	-0.0119322	0.372187
PMPCB	-0.86265	-1.13168	0.188775	0.205185	0.356015	0.324987
SNORD83B	-2.96671	-2.96671	-2.96671	-2.96671	0.276809	2.25756
FAM76B	-0.0894845	-0.518467	0.142304	0.703292	0.532144	1.17877
TPM4	-0.936394	-1.2214	-0.451267	-0.422849	-1.57634	-1.76755
RNF126	0.962439	2.11786	0.735988	-0.338758	0.407555	0.171011
GCC2	-1.01692	-1.73206	-0.194028	-0.0220547	0.3612	0.538133
DHRS7	-1.62094	-1.82325	0.11963	-0.014982	-0.109809	0.51909
RLIM	-0.789797	-1.51598	-0.459485	-0.194103	0.216126	0.458157
CTSK	-0.838361	-1.22088	-0.0446482	-0.272085	-6.61402	-5.47258
GK	-0.557397	-1.07708	0.190572	0.273234	-0.353588	-0.2308
KLHL9	-1.46341	-1.35166	-0.0993146	-0.207259	0.616002	0.622224
AIMP1	-0.717642	-0.806238	-0.105136	0.354852	0.109498	0.238147
LRRC58	-0.921057	-1.1253	-0.347989	0.070252	-0.380163	-0.0202106
DEGS1	-1.12984	-1.19003	-0.57604	-0.31811	-1.24081	-1.23248
TAF12	-0.716234	-1.30083	-0.074475	-0.426793	0.441262	-0.181619
PLAU	-0.80707	-0.546363	1.4411	1.16407	3.39502	3.47487
USP14	-0.986504	-1.80902	-0.474227	0.143483	-0.156936	0.201656
AARSD1	1.05599	1.27478	0.279621	0.342398	0.039617	0.519867
SGK1	-1.14355	-1.3865	-0.483733	-0.856082	-0.781612	-0.829384
MATR3	-0.623524	-1.61238	-0.364217	0.245788	0.224889	0.404982
KIF23	1.30247	1.24285	0.304302	0.70604	2.00124	2.02642
SPNS1	1.37354	2.38943	0.725486	0.394147	0.921263	0.878177
UCHL1	-2.09637	-1.6458	-0.590144	-0.597336	-4.63366	-3.19112
ACAA2	-1.51839	-0.50073	0.0258218	0.213743	0.383214	0.289139
PUM2	-0.646439	-1.0506	-0.365464	-0.177481	0.223852	0.544329
PTPN12	-1.63979	-1.76629	-0.644599	-0.568957	-1.00229	-0.962756
RAB4B	0.811733	1.46422	0.254027	-0.0878333	0.384013	-0.0349272
CD28	0.412832	-0.464965	0.0452636	0.00734521	1.85183	1.85786
PTGIR	-0.836692	-0.443049	-0.932875	-0.921019	-1.98848	-1.97929
2610001J05RIK	-0.734795	-1.05195	-0.0475976	0.205651	-0.111703	0.289801
SNX11	1.25162	1.49306	0.139289	0.238615	0.529389	0.383306
TBCCD1	1.2806	1.11636	0.466208	0.248519	-0.55605	-0.181171
TUBA1A	0.366724	-0.394814	0.0626928	0.191629	-2.18693	-1.19464
SSR3	-0.318444	-0.943437	0.110051	0.331085	-1.13566	-1.04294
RXRA	1.06741	1.86185	0.755279	0.358909	1.67329	1.30447
CD36	-3.34612	-3.86309	-0.535445	-0.376348	0.0136403	0.123295
ITGA6	0.0497865	-0.242896	0.203546	0.295006	2.42129	2.51515
G6PC3	1.29341	1.66355	0.546381	-0.186991	0.846421	0.277306
ZEB2OS	-0.564268	-0.559315	-0.120834	0.363835	0.379395	0.702933
SRSF3	-0.674597	-1.53461	-0.23105	0.100788	-0.0855535	0.132395
ITGAV	-1.14395	-1.36166	-0.525237	-0.0426097	1.7726	1.86032
KIF20A	1.80126	1.68575	0.384703	0.640938	1.86265	1.80934
NDOR1	1.37265	1.88424	0.0996639	-0.384214	0.777996	0.239005
MRPS15	-1.78163	-1.05446	-0.261472	0.293076	0.536166	0.16049
MIR5113	-3.40531	-3.40531	1.10083	0.540109	1.94306	0.629872
GLS	-1.31908	-1.05782	-0.502807	0.0310103	-0.322446	-0.0959054
MIR1896	-3.52882	-3.52882	0.440559	0.433357	-0.351382	0.636528
ACAA1A	0.576256	1.54948	0.407393	0.161799	-0.0108035	0.105532
HRSP12	-2.35089	-2.59801	-0.964556	-1.15089	-0.783229	-0.224063
SPECC1	-1.17738	-1.38645	-0.61611	-0.195113	0.406647	0.323937
HMGN2	1.96797	1.33462	-0.0171828	0.509085	2.05195	1.89073
1700037H04RIK	0.111631	1.5126	0.47568	-0.223783	0.0321281	-0.171131
CCDC22	1.16537	1.1481	0.408894	0.130204	0.485615	0.459054
DUSP11	-0.282338	-0.703375	-0.059575	-0.0296815	0.588065	0.559949
TTC7	0.734601	1.23686	0.143061	0.246762	1.22442	0.931074
MAN1C1	0.946952	1.47939	0.460878	0.0165521	1.46328	1.49211
BTG1	0.899741	0.707249	0.171717	0.30781	-0.39181	-0.103485
CDC23	0.804751	0.458206	-0.117947	0.290045	1.29988	1.05761
RPIA	-0.752718	-0.401401	0.0546374	-0.41747	1.10526	0.406715
LARS2	0.974103	0.798413	-0.547972	0.395002	-0.803021	0.200802
MIR7036	0.832352	1.95386	-5.18917	-1.85061	-0.788703	-0.774293
PMF1	1.76043	2.14053	0.787291	-0.261732	1.69256	1.25726
RAB28	-1.71749	-0.105125	-0.714467	0.186594	0.319608	0.982016
SNX18	-1.28305	-0.714147	-0.222577	-0.411699	0.386529	0.33824
B4GALT6	-0.705083	-0.475863	0.110492	0.345453	0.896216	0.85593
MIR7030	-5.21913	-5.21913	0.130165	0.43751	0.261362	-2.00656
SLC25A36	-0.945382	-1.75814	-0.0949661	0.38205	0.293742	0.473507
TOB2	1.3148	1.75947	-0.314813	0.0950673	0.829128	0.750916
LOC100503496	-0.0721745	-1.11696	0.377547	-0.0139298	1.05997	0.897991
CHCHD4	-1.11545	-1.46976	-0.382052	-0.536182	-0.468056	-0.292522
IFIT1	-2.88577	-2.99228	0.00704892	0.151764	-1.80159	-1.97974
GCLC	-1.65588	-1.97337	-1.63053	-1.33364	-1.64859	-1.22448
MIR5130	2.08116	4.48924	-2.04317	-2.04317	-2.04317	-2.04317
MIR7678	-0.720568	1.27394	0.630558	0.23904	-6.53384	-6.53384
PLXNB2	0.905585	1.50057	0.555449	0.140999	1.12449	0.741939
DAGLB	1.0805	1.33058	0.574704	0.0576531	1.51216	1.23151
MIR6363	-4.18737	-4.18737	-1.5572	0.249123	-4.18737	-4.18737
MESDC1	1.56913	2.99598	0.423305	0.533844	0.614087	0.936388
BCKDK	1.73071	1.67475	0.890723	0.365488	1.16702	0.900565
MORC2A	-1.17947	-1.52087	-0.56286	-0.0275373	0.245281	0.320986
PTGES2	0.866634	1.90931	1.08427	0.498917	0.792046	0.836479
MVK	2.19248	3.15664	0.351319	0.526986	1.15301	1.48129
DDX58	0.166525	-0.260049	0.052921	0.0720609	-0.680681	-1.00979
MAN2C1	0.908894	1.76133	0.904655	0.20864	1.33374	1.1052
SLC35C1	1.17981	1.29526	0.133495	0.323401	0.327567	0.455423
ENKD1	2.5332	2.73431	0.578765	1.24154	1.17209	1.05923
ACP6	-0.834509	0.0827852	0.401745	0.43116	1.31142	1.06378
TECPR1	0.0338637	0.785083	-0.291345	-0.867829	1.08859	0.344954
RRP36	1.19732	1.22056	0.563194	0.262579	0.195289	0.452114
UCHL3	-1.15303	-1.29511	0.199641	0.0655307	-0.0119185	0.252866
DYNLT3	-2.18701	-2.71894	-0.50696	-0.201878	-0.356048	0.00880585
TRIM30A	-0.323248	-0.988685	0.249289	0.352816	-0.317983	-0.418869
YAF2	0.90014	0.939574	0.125756	0.0802864	-0.00462071	0.195208
SPECC1L	-0.324085	-0.432833	0.30936	-0.134856	0.77955	0.695541
AW549877	0.127743	-0.732182	-0.165829	-0.269991	0.695551	0.923529
NABP1	-2.9841	-3.86509	-0.758896	-0.463155	-1.91144	-1.20349
SKIL	-1.04196	-1.40135	-0.469826	-0.293811	0.0665696	0.227294
SH3BGRL	-0.403497	-1.30722	-0.206838	0.20787	0.289898	0.38914
SLC39A4	-0.884993	-0.171016	-0.690469	-1.30783	-3.65657	-3.83897
GPNMB	-0.847104	-0.874063	-0.277525	-0.572023	0.582346	0.399756
DAD1	1.11897	1.03071	0.568209	-0.275793	0.0931026	-0.212541
DUSP4	-1.18936	-1.32276	-0.94243	-0.555582	-1.9365	-1.82948
SLAIN2	-1.37287	-0.790832	-0.624148	-0.39439	-0.805742	-0.721914
FABP5	0.336683	0.152782	0.711466	0.454133	-0.783875	-1.19743
MIR6978	-3.00232	-3.3856	-0.42397	-0.591202	-4.4245	-3.30554
MPP6	-2.46323	-3.06832	0.00891974	0.434002	0.191209	0.704909
UGT1A2	-1.0874	-1.29251	-0.59618	-0.373646	-0.320277	0.131773
TSPYL1	-0.826702	-0.186663	-0.436678	-0.443897	0.637568	0.539866
HSPD1	-0.879585	-1.59273	-0.199416	0.0632069	-0.444533	-0.304015
CDCA8	0.394737	0.447995	0.348836	0.0480943	1.24767	1.30797
CEP83	-1.59693	-1.44083	-0.397814	-0.194482	-0.371982	-0.147968
H2AFJ	0.836274	2.35191	-0.0944339	-0.24536	0.367253	0.103754
ACADS	0.895222	1.57189	0.962746	-0.715954	1.40425	1.3904
THUMPD3	-0.883956	-1.54325	-0.136009	-0.0507254	0.279375	0.588472
LYZ1	0.760121	0.309398	1.74586	1.80119	-1.73554	-1.06062
PTP4A3	0.502316	1.36414	0.0718959	-0.979612	0.0255801	-0.0993014
SPI1	0.347348	1.56997	0.119867	-0.378441	0.108931	-0.0490447
CDK14	-0.696693	-1.21881	0.0289209	0.17014	0.104316	0.0437816
EMC10	1.27741	2.12335	0.447233	-0.449052	0.628405	0.0522851
TK1	2.39306	2.73259	1.35706	0.754335	1.36543	1.30219
MIR7654	1.93869	4.24693	-4.12565	0.0372034	-4.12565	0.127733
HDAC5	0.611993	1.35891	0.537526	-0.494481	1.3517	1.10182
ROCK2	-0.992332	-1.28419	-0.394928	-0.0298794	-0.0149477	0.230781
HNMT	-1.47643	-1.58311	-0.925054	-0.562107	-0.900144	-0.776609
SEC61B	1.17596	0.98511	1.22281	0.418218	0.0908744	-0.394967
DCUN1D5	-1.33254	-0.555516	-0.141734	0.202937	-0.17272	-0.0851615
SUZ12	-1.49162	-2.287	-0.595131	-0.0622635	0.398269	0.37759
DNAJC2	-1.32391	-1.95284	-0.513814	0.140219	-0.014119	0.285776
SCLY	1.05839	1.53007	0.0157841	0.294976	0.230807	0.173926
SAMD11	-1.18759	-1.07434	0.0167356	0.0881753	-0.00263398	0.19861
MIR703	-3.80481	-5.48766	-2.56395	0.720294	-3.87677	0.713392
ANAPC15	-0.848777	-0.540632	0.295564	0.139796	0.47324	0.180053
DHX36	-1.27713	-1.73706	-0.755778	0.119318	-0.0544548	0.342664
STX3	-0.269614	-0.816761	-0.104004	-0.375437	-1.25713	-0.97536
SUSD3	0.628389	1.49755	0.311463	-0.481102	-0.346495	-0.764028
CLEC4D	-1.11894	-1.72269	-0.389575	-0.264459	-0.430779	-0.433707
LRP6	-0.115611	-0.270253	-0.367616	-0.109859	1.18811	1.07732
ECI2	-0.770872	-1.39381	0.104976	-0.301012	-0.265048	0.195708
TUBA4A	0.109039	0.674058	0.141593	-0.310371	-1.11528	-1.57056
RAB3IL1	1.21805	1.48954	0.557918	0.377285	1.24627	0.872897
POLD2	1.2296	1.58616	1.0185	-0.0304628	0.801268	0.584563
UBL4A	0.963134	1.29688	0.925409	0.616361	0.905952	0.89711
TGS1	-0.565066	-1.1124	-0.206569	-0.00171331	0.120507	0.110153
HNRNPC	-0.894508	-1.28987	-0.317262	-0.101112	-0.312256	-0.138786
ZFP385A	1.03642	2.23207	1.27238	0.804821	2.52794	2.02401
MDFIC	-0.84582	-0.73163	-0.19209	0.167009	0.461952	0.415721
MIR7070	5.53866	5.4352	0	0	0	0
PTMA	1.21697	1.7885	0.655868	0.458696	0.79874	0.820626
BTG2	0.809465	0.467059	-0.152565	-0.754192	-0.717963	-1.10941
TTLL3	1.36223	1.8658	0.160775	0.198863	0.179102	0.64114
ITGAM	0.210674	-0.0280443	0.254506	0.296915	-1.01341	-0.966018
GTF2H5	-1.81032	-1.15433	0.242425	-0.0818789	-0.134314	-0.0559614
ATP2B1	-0.668842	-1.17097	-0.796009	-0.406276	0.182066	0.44111
GPR183	-0.656627	-0.384421	-0.225142	-0.115906	3.00016	2.91395
PARP2	-0.79345	-1.7348	0.256443	0.0567085	0.988114	0.919584
FCER1G	1.34845	1.18941	0.368597	0.360952	0.315828	0.359132
PSTPIP1	-0.583892	-0.0342116	-0.0641126	-0.489296	-0.508754	-1.181
ERBB2IP	-0.317837	-0.886318	-0.276008	0.205351	0.727881	0.985687
DNAJB9	-0.242023	-0.867662	0.250257	0.570783	-0.975208	-0.86878
NAMPT	-1.29558	-1.92413	-0.842343	-0.454787	-1.53106	-1.34194
ZFP513	0.957586	1.71964	0.229442	-0.300042	0.209606	-0.254892
HTATIP2	-1.16744	-1.08648	-0.310329	-0.0436067	-0.227734	0.057075
MID1IP1	0.508104	1.40456	0.36183	0.43052	-0.019278	0.12786
PHF5A	1.28733	1.17013	-0.20613	-0.213459	-0.272558	0.213171
ARFIP1	-1.44624	-1.55519	-0.64831	-0.102461	-0.172956	-0.160208
9030617O03RIK	1.49095	1.47822	0.25143	-0.160273	0.852084	0.994708
MICU1	-1.14085	-1.09453	0.2956	-0.0914709	0.192565	0.0117365
CDCA3	1.77706	2.28636	1.07786	0.875609	1.91429	1.85603
SNRNP40	1.10886	1.17165	0.46221	0.118532	0.925242	0.842014
SLC52A2	0.667814	1.76905	0.126299	-0.52241	-0.0785541	0.242326
ZFP598	0.839685	1.66935	0.439663	0.0495304	0.723867	0.456005
ZNHIT3	0.574041	0.893072	0.434237	0.0388913	-0.191435	-0.407929
OSBPL8	-1.21732	-1.53987	-0.0619886	0.049504	0.262783	0.291595
CKAP2L	2.34899	1.66584	0.786966	0.848336	1.85332	1.80839
UGT1A6A	-1.14495	-1.34972	-0.526147	-0.368176	-0.34442	0.0931671
MBTPS2	-0.24796	-1.06955	-0.397924	0.364142	0.779409	0.739611
ARG1	-4.56258	-4.56258	2.15655	1.98076	-2.01982	-4.41072
GM12669	1.70507	1.20427	1.03903	0.600569	0.923651	0.29742
ARL14EP	-0.924955	-1.44231	-0.116566	-0.204328	0.341539	0.485785
BOLA2	0.278491	1.5804	0.807469	0.114615	0.280145	-0.401752
MICU2	-1.22316	-0.836227	-0.182383	-0.0342308	-0.0288097	0.336475
NDUFB11	1.15304	1.40061	0.52339	-0.112526	0.720005	0.278939
ATP8B2	0.597906	0.799329	0.183545	-0.150349	-0.234896	-0.230868
SNX15	0.510152	1.24302	0.168652	0.135222	-0.0225141	-0.123785
ATP11B	-1.1824	-1.80582	-0.573885	-0.274126	-0.0189337	0.148592
EEPD1	-0.843644	0.0374616	-0.626983	-0.1239	2.03145	1.99711
FCGRT	0.236097	0.507828	0.583529	0.335397	1.25618	1.84258
APEX1	1.17949	1.13046	-0.209959	0.182207	0.0446965	0.467939
APOE	-2.6107	-1.94895	-0.623379	-1.62302	1.71	1.18434
ANG	1.24979	0.279297	0.679997	0.397854	0.0787437	0.32213
MAP1S	1.21808	2.66088	0.24719	-0.116715	0.780237	0.459679
CARS	-0.119797	-0.379033	-0.13372	0.0131576	1.10378	0.81037
ARSB	0.220008	-0.0362604	-0.0520059	-0.113343	0.97976	1.17438
SLFN2	0.115599	-0.208224	0.0331024	0.261708	-0.847509	-0.59994
PDLIM7	0.00300147	0.598465	-1.07726	-1.22496	-0.963589	-2.33339
TRMT61A	0.450491	1.25534	0.312721	0.0720456	0.0911089	-0.279135
UBE2J2	0.131934	1.44997	-0.380476	-0.241504	0.0778038	-0.402482
TMC6	0.688248	0.818223	-0.554498	-0.795975	-0.400005	-0.642963
PRDM4	0.99089	0.449957	-0.330085	-0.336836	0.0915078	-0.0377292
RPP25L	1.36908	1.68258	-0.932497	-0.240544	0.251569	-0.795634
SPPL2B	1.35993	2.1175	0.417738	0.0421627	0.802949	0.585981
H2AFX	1.22569	3.05183	-0.117167	-0.259387	1.39807	1.59706
PLPP5	0.434246	0.410381	0.810322	0.410381	-0.609452	-1.43999
EGLN2	0.538885	1.64911	0.45082	-0.207338	0.13136	0.00295453
CSF2RB	-0.591432	-0.505832	-0.506541	-0.922855	0.674294	0.464042
MAGOH	-0.674265	-1.08818	-0.0794402	0.60596	0.118325	0.598062
CLEC5A	-0.364173	-1.09699	-0.52239	-0.425356	-1.31751	-1.285
ADRB2	1.0237	0.702383	0.721123	-0.13616	-0.235041	-0.0346121
RARS2	-1.07132	-1.57394	0.270961	0.0117038	0.44882	0.553861
PRADC1	1.5624	1.37277	0.572111	0.565282	0.898691	0.235599
MCEMP1	0.852221	0.51691	0.246438	0.0428451	-4.79187	-3.36426
CRCP	-1.30029	-0.812002	0.299618	0.292246	-0.241115	-0.226771
GALNT10	1.03491	1.61419	0.453164	0.0242947	0.635881	0.962169
IFI27L2A	2.1218	2.44	1.49677	1.30395	3.26701	3.6268
FKBP8	1.09222	1.8913	0.56436	0.3526	0.548273	0.295577
TNFAIP2	-0.00512246	0.224222	-0.587378	-0.7648	-1.13944	-1.13112
PLAUR	-1.74157	-1.19732	-0.676806	-0.867024	-1.10284	-1.42857
MRPS26	1.09839	2.02794	0.504119	0.0893133	0.560251	0.720364
CENPB	0.221684	1.30898	0.0641074	-0.0319647	-0.252838	-0.0990717
DHCR7	1.8534	1.72548	1.0011	0.874369	1.78318	1.06052
SLC25A44	1.323	0.93223	0.265588	-0.487423	0.500739	0.101771
GFER	1.86401	2.0136	0.304702	0.337091	0.387265	-0.153522
TIMM17A	-1.74604	-0.845683	0.0524504	-0.214716	-0.586157	0.194936
STK4	-0.949837	-1.31883	-0.545209	-0.453387	0.186809	0.306982
SH3PXD2B	1.19644	1.30824	0.254218	-0.0836253	1.15831	1.12498
MIR7013	0	0	3.21117	0	4.81773	3.88215
TWSG1	-0.868063	-1.04183	-0.752539	-0.35428	-0.351623	-0.390685
QPCTL	0.809063	1.45255	0.505058	0.115885	-0.940724	0.440815
ARPC3	-0.653874	-0.790307	0.435485	0.12546	0.499409	0.0692918
SHKBP1	0.695752	1.40107	-0.34237	-0.82299	0.563374	-0.442757
PIEZO1	0.404159	1.04414	0.436996	-0.0153108	-0.272712	-0.401078
USMG5	3.26696	3.08705	-0.313407	0.86471	-1.77336	0.815681
ARL5C	1.2021	1.26616	0.573097	0.745893	-0.354122	-0.132866
MRPS28	0.83232	1.35767	0.406814	0.613728	0.337568	0.172901
CWC27	-1.43132	-1.53791	0.213674	-0.0724154	0.311366	0.236208
MINA	-0.843847	-1.49034	-0.436675	-0.217645	0.0198182	-0.0239457
FBXO7	0.843737	1.16582	-0.398675	-0.086186	0.85623	0.279282
RAET1C	-1.02294	-1.95353	-0.232336	-0.744	-1.28416	-1.29181
METTL16	-1.33608	-0.837111	0.129177	0.142038	0.390538	0.490001
PCYT2	1.46374	2.01154	1.52894	0.804157	1.39819	0.983998
ATP5J2	-0.67465	-0.841076	0.137791	0.0269167	0.522306	0.53828
2310036O22RIK	0.562052	1.77902	-0.183865	-0.0108761	-0.142246	0.166879
DEK	-0.432589	-0.522568	0.141042	0.588705	0.756413	0.819314
ATP6V1F	-1.21715	-0.590331	0.0952433	-0.347104	0.872112	0.335365
TAF13	-1.41369	-2.38281	0.018094	0.0109016	-0.284526	0.0368051
SERPINB8	-0.732632	-1.59771	0.00454955	-0.167273	-0.688427	-0.456028
ORC2	-1.86065	-2.09327	-0.0579219	-0.0102871	0.204118	-0.00612184
2810474O19RIK	-1.31668	-1.70497	-0.247485	0.028879	0.236906	0.346871
PDDC1	0.491195	0.551244	0.979864	-0.60927	1.19778	1.18516
MIR762	5.10245	7.57569	0	0	0	2.76192
COMMD5	1.6124	2.58994	-0.114366	0.437019	0.402036	0.363973
FAM173B	1.66621	1.35207	0.129048	0.303134	0.66621	0.323405
TAOK1	-0.865525	-1.19171	-0.474635	-0.110248	0.157826	0.212335
HMOX1	-1.03275	-0.946743	0.0971684	-0.187561	-1.49608	-1.85582
ZFP524	1.19246	2.37111	-0.0732354	0.837592	1.05719	0.494665
COX6A2	1.31839	2.54648	0.842364	0.699481	-0.492137	-1.30901
MAP7D1	0.328545	1.52698	-0.361541	-0.285973	-0.537706	-0.461705
TBC1D22A	0.879852	1.27239	0.369594	-0.34238	0.643536	0.520886
GINM1	-1.74377	-2.27917	-0.179417	0.292873	-0.3713	0.202861
MKNK2	0.624659	1.45549	0.329586	-0.137611	0.423084	0.0902985
CD33	1.06162	0.877997	-0.854942	-0.674394	0.217972	0.541027
CNOT6L	-1.20215	-2.07974	-0.21977	-0.0218224	0.878104	0.835855
SCARB2	-0.644223	-0.885452	-0.220551	-0.159739	0.54591	0.646925
TSPAN31	0.698186	0.667481	0.161001	-0.0695086	-0.208705	-0.318951
TMED10	-0.607025	-1.15757	0.0437691	0.171661	0.0906183	0.0237372
S100A8	0.26717	-0.620018	-0.560833	-0.478898	-5.12978	-5.12978
MAF	1.44256	1.77736	0.566991	0.753559	1.19436	1.53762
LARGE	-1.29906	-1.72947	-0.622091	-0.693889	-0.499481	-0.549183
GPR65	-0.110838	-0.507752	-0.259648	-0.0617374	0.880915	0.988013
RFTN1	0.108519	1.16485	0.217825	-0.106562	1.44217	1.23294
MIR7068	-3.01757	-3.01757	0.157959	1.62496	1.20261	1.81431
PLD2	1.12286	1.24219	0.284813	0.317146	0.731115	0.387989
BASP1	-0.229853	1.27085	-0.56289	-0.311864	-1.83429	-1.77466
EMP3	0.810795	0.909225	0.653011	-0.344659	-0.135878	-0.483006
IFITM6	0.0345391	-0.432803	0.314452	0.0688159	-1.31307	-1.78244
EDEM2	0.628934	0.928728	-0.184952	-0.328299	-0.425616	-0.233148
BNIP1	-2.48208	-1.63146	-0.151486	-0.807499	0.138913	0.297807
GMPR2	-0.833111	-1.34011	0.208958	0.0451697	0.306042	-0.00492991
CLEC4E	-1.42121	-2.01925	-0.482931	-0.114613	-2.33482	-1.94585
IQGAP2	1.09244	0.835056	0.0873741	0.38231	-0.0359176	0.00633491
NEK6	0.539463	0.984392	0.708354	0.422631	1.40305	1.37692
GSAP	-1.34381	-1.56544	-0.369913	-0.62284	-0.461158	-0.684486
NDE1	-0.551681	-0.89942	-0.0975047	0.276415	0.772137	0.505915
BIRC5	-0.0260777	0.184237	0.741496	1.39471	1.53395	2.08285
PPP1R37	0.600651	1.86921	-0.0196704	-0.0705087	0.481017	0.245343
SLC2A6	0.870112	1.32227	0.265584	-0.223044	-0.957876	-1.22929
RILPL2	0.568305	0.561123	-0.256789	-0.117678	-1.23584	-1.43095
NDUFS5	2.75506	3.0959	-0.0983363	0.318446	1.46553	0.700744
FEM1C	-1.10118	-1.9366	-0.277185	-0.340828	0.358685	0.411732
MIR425	1.51006	0.213596	-2.99195	-2.99195	-2.99195	-2.99195
TREX1	1.19103	1.6763	0.889266	-0.178885	0.632744	0.052118
UFC1	1.2714	0.955965	0.0856185	0.148816	-0.176773	0.320268
FKBP2	0.12744	0.572504	0.522048	-0.102725	-0.236412	-0.792208
DNAJB14	0.178735	0.0249927	-0.100833	0.40457	1.09824	1.219
RNF19B	-1.06758	-0.28903	-0.50588	-0.55684	-0.897081	-0.755441
IL18	-2.50906	-3.12259	0.27945	0.362837	0.735988	1.17321
COMMD6	-0.70202	-1.36216	-0.105191	0.254928	-0.15503	0.00998487
0610009B22RIK	-4.42304	-2.19993	0.0691334	-0.255923	0.377031	0.0614202
RASA1	-0.801847	-0.497688	0.155087	0.228412	0.870334	0.937013
CUL2	-1.47622	-2.08054	-0.217448	-0.214678	-0.307811	-0.145069
CLEC4A1	-0.677358	-1.37889	-0.233502	-0.348515	-2.47959	-2.40829
SPN	-0.748844	-0.777808	-0.805107	-0.836905	-1.72973	-2.30732
CUL4B	-0.52036	-1.3058	-0.531158	-0.0305348	0.155328	0.4846
LRRC25	0.986102	1.64673	0.421215	0.169277	-0.703772	-0.947507
C3	0.320786	0.474217	-0.201513	-0.448427	-2.84654	-2.93086
OXCT1	0.0448332	-0.309577	0.166947	0.180583	1.45728	1.30643
EFHD2	0.544802	1.38529	0.186597	-0.00352561	1.26676	1.30835
NDUFB2	1.11758	1.54147	0.63607	0.782598	0.496912	0.583206
UPF2	-1.06896	-1.79099	-0.396058	0.0951532	0.258788	0.406809
PRKAR2B	-3.22222	-3.01966	-1.21955	-0.686905	-2.847	-2.29538
DUBR	-0.842771	-0.936745	-0.391949	-0.792355	-1.40439	-0.75604
PPP3CB	-1.21526	-1.40068	-0.462007	-0.110479	0.442046	0.839938
MAPK3	1.15885	1.42272	0.628834	0.371825	0.404659	0.0861416
A230103J11RIK	1.56964	1.74036	0.0489175	-0.204689	-0.0887697	0.44965
TSPAN32	1.43144	1.19038	-0.0292027	-0.318636	0.0786496	-0.205814
RAP1B	-0.858713	-1.0715	-0.0866972	0.228359	-0.829151	-0.715493
SNRPB2	-0.656036	-1.15746	-0.298463	-0.0509175	0.101469	0.343613
DAZAP1	1.11255	1.92823	0.143943	-0.217325	0.710574	0.188096
GNG11	2.22181	1.12616	-1.89763	-0.633992	-1.89763	-1.29261
PHF11D	0.977642	0.332086	0.70624	0.738853	-0.987463	-0.728844
FBXL3	-1.17683	-0.816566	-0.587329	0.248743	0.182725	0.531737
GABARAPL2	-3.78848	-3.78848	-0.646227	0.0969022	-0.255412	0.436567
SEPW1	-0.406385	0.311661	0.246401	-0.737781	-1.0012	-1.34994
SIAH2	2.19588	2.34068	0.434244	-0.316752	-0.05947	-0.1303
[truncated: 497 more rows]

## Sheet: Fig. 1C
Gene		IRF3	IRF3	CXCL10	CXCL10	CX3CR1	CX3CR1	FTH1	FTH1	MMP12	MMP12	TGFBR1	TGFBR1	SPSB3	SPSB3	MARCO	MARCO
Genotype	C57Bl6_iBMDM_zsGreen	19.485	9.54	38.837	31.51	11.471	10.13	22401.7	17581.7	118.761	141.557	19.551	24.971	9.073	8.039	556.88	503.137
	Atf3KO_iBMDM_Veh	26.529	14.066	4.8	5.197	6.966	9.463	15271.3	12134.6	5.535	8.35	5.955	9.679	22.641	21.334	683.108	573.522
	JunKO_iBMDM_Veh	16.253	12.991	53.079	60.265	3.442	3.113	16723.7	14181.7	21.211	23.695	15.839	18.572	5.869	4.379	640.854	649.628
	JunDKO_iBMDM_Veh	15.928	11.079	20.597	18.783	45.85	48.013	1484.3	1256.26	3.403	3.333	41.561	51.347	12.884	8.544	5.567	6.922

## Sheet: Fig. S1A
RPKM	Gene	Treatment	Log2 RPKM
163.41	JUNB	Veh	7.36115
85.823	JUNB	Veh	6.44001
1100.67	JUNB	KLA-1h	10.1055
606.499	JUNB	KLA-1h	9.24674
8.28	BATF	Veh	3.21412
9.656	BATF	Veh	3.41359
9.906	BATF	KLA-1h	3.44705
12.308	BATF	KLA-1h	3.73422
6.939	JDP2	Veh	2.98896
9.542	JDP2	Veh	3.39808
9.05	JDP2	KLA-1h	3.32912
9.697	JDP2	KLA-1h	3.41913
259.641	ATF3	Veh	8.02592
259.004	ATF3	Veh	8.02239
270.942	ATF3	KLA-1h	8.08716
261.012	ATF3	KLA-1h	8.03349
0.741	FOSL1	Veh	0.799916
0.774	FOSL1	Veh	0.827006
1.126	FOSL1	KLA-1h	1.08814
1.447	FOSL1	KLA-1h	1.29101
87.474	JUND	Veh	6.46718
107.54	JUND	Veh	6.76208
74.997	JUND	KLA-1h	6.24787
114.708	JUND	KLA-1h	6.85434
1.837	FOSB	Veh	1.50437
0.488	FOSB	Veh	0.573375
4.872	FOSB	KLA-1h	2.55385
0.082	FOSB	KLA-1h	0.1137
25.078	FOS	Veh	4.70476
8.063	FOS	Veh	3.17999
406.746	FOS	KLA-1h	8.67153
152.35	FOS	KLA-1h	7.26068
6.233	BATF3	Veh	2.85459
3.721	BATF3	Veh	2.23909
5.511	BATF3	KLA-1h	2.70288
1.304	BATF3	KLA-1h	1.20414
10.123	ATF2	Veh	3.47547
7.633	ATF2	Veh	3.10986
11.555	ATF2	KLA-1h	3.65019
6.727	ATF2	KLA-1h	2.94991
11.128	FOSL2	Veh	3.60027
16.094	FOSL2	Veh	4.09542
15.704	FOSL2	KLA-1h	4.06212
32.692	FOSL2	KLA-1h	5.07433
77.636	JUN	Veh	6.29712
71.051	JUN	Veh	6.17095
177.984	JUN	KLA-1h	7.48369
171.146	JUN	KLA-1h	7.42749

## Sheet: Fig. S1C
	Condition
Gene	Atf3KO_iBMDM_Veh_GJF_17-12-03-rep1	Atf3KO_iBMDM_Veh_GJF_18-02-18-rep2	C57Bl6_iBMDM_zsGreen_GJF_17-12-03-rep1	C57Bl6_iBMDM_zsGreen_GJF_17-12-03-rep2	JunKO_iBMDM_Veh_GJF_17-12-03-rep1	JunKO_iBMDM_Veh_GJF_17-12-03-rep2	JunDKO_iBMDM_Veh_GJF_17-12-03-rep1	JunDKO_iBMDM_Veh_GJF_17-12-03-rep2
FAM175A	2.45391	1.66266	2.42573	2.62433	1.84519	2.44784	2.43269	2.65421
43160	0.759582	0.987685	2.26843	2.7314	1.82089	2.62947	2.81803	2.70863
VAPA	6.74881	6.70661	7.31123	7.44555	6.46818	6.85236	6.49798	6.90344
CRAT	4.34908	4.72492	2.83915	2.53754	3.53444	3.57652	3.55299	3.42935
SKAP2	6.84361	6.43343	7.13693	7.34782	6.75367	7.04975	6.92025	7.17047
MED16	2.47275	3.83441	2.83935	2.21847	3.37212	2.73466	3.30129	3.17568
DESI1	3.88636	3.92001	3.38681	3.38667	3.2458	3.00612	3.5955	3.34099
DUSP3	5.13459	5.09643	5.9098	6.00421	5.77223	5.87816	5.67661	5.77823
RHOG	7.34625	7.69165	6.82876	6.49977	6.8403	6.19448	7.2159	6.57731
GTF2A2	4.84092	4.3541	3.85	3.68291	3.89443	4.54467	4.7211	4.35593
SEC11C	7.76801	7.54452	7.31064	7.62977	7.25401	7.68255	6.15226	6.47018
KLHDC9	2.3115	2.99241	2.2262	2.25459	3.47197	3.35713	2.36625	2.48156
MADD	3.95373	3.94373	4.10827	3.82202	3.7615	3.19692	4.64541	4.55447
ARFGAP1	4.0072	4.38674	3.46336	3.12102	8.54131	8.49856	2.59431	2.3553
TAGLN2	8.73045	9.11356	8.33791	8.39891	3.36835	2.87539	4.05693	3.90053
ITPR3	3.05467	3.71501	3.27843	2.96421	4.09812	4.03668	7.46035	7.62702
RAB24	3.08372	3.94963	3.93026	3.29558	2.93206	3.15656	4.26604	4.03694
NAA30	1.28688	2.01114	2.64916	3.33871	5.3428	4.7994	4.02423	4.05372
NENF	3.1167	4.91872	4.80833	3.31629	3.13208	3.47768	3.14763	2.88986
TUBGCP3	3.49685	3.73466	3.44122	3.41562	6.08417	6.45467	4.68285	4.38364
MDM2	5.89673	5.68426	6.50979	6.58802	6.88644	6.49811	3.89268	3.64397
BRK1	7.11803	6.66035	6.74152	6.46552	2.78178	3.13668	5.27638	5.17477
MBIP	0	0	2.15737	3.0045	4.20711	3.87686	6.66403	6.62774
CSTF2	3.57022	3.32351	3.98614	3.75745	2.81291	2.7615	3.1278	3.52845
PGGT1B	1.62574	2.12002	3.28496	3.32265	6.40195	6.70614	4.23779	4.33056
CD84	6.85746	5.98037	6.62012	6.78711	2.73531	2.60644	3.31875	4.05641
PIGM	2.13652	1.86711	2.85439	2.81209	6.99917	7.00286	6.08268	6.4162
RN45S	8.20602	9.2675	6.52876	6.77609	5.05168	4.85275	2.99585	3.37879
KRR1	5.18428	4.47839	5.39623	5.3748	8.86548	9.17202	6.58895	6.70424
ANXA1	7.45006	6.82334	9.2624	9.42303	1.67175	2.31788	4.78199	4.82018
SFN	2.70244	3.82089	2.76405	2.51551	2.73985	2.84056	8.19725	8.28885
ICAM2	3.43416	3.53394	1.90188	1.61212	4.73952	4.54831	0.847997	0.881273
DNAJC14	5.23028	4.64772	4.41	4.47138	2.97141	3.05189	2.46832	2.52932
ZFP414	3.81527	4.36289	3.20226	1.77989	3.44268	3.59455	4.59628	4.66295
TK2	2.84479	2.91839	3.60656	3.40354	2.95103	2.12068	3.48452	3.12532
PELO	2.25429	3.28155	3.49108	2.35021	5.81542	5.72974	4.14331	3.76437
RSU1	5.24762	4.86597	5.76694	5.72167	6.26499	6.25743	3.7352	3.03422
FARSB	5.65263	5.0801	6.33199	6.48519	4.32193	4.28644	6.23185	5.63993
AZI2	4.28851	4.02281	4.14323	4.40694	6.33113	6.71582	6.05728	6.13484
RSAD2	4.61724	4.05181	6.03289	6.21576	2.67333	2.33942	4.13734	4.29646
FLNB	2.03245	2.24489	3.08729	2.79473	6.6272	6.80227	4.35269	4.37114
HSD11B2	2.8673	2.6951	0.882839	0	3.85788	3.64501	2.8168	2.80529
EIF3G	6.38847	6.95862	6.62548	6.54668	4.28081	4.31361	6.95019	6.58759
NUDCD3	4.34518	4.40599	3.88352	4.0197	5.23894	4.83759	3.79317	4.10492
CLN8	4.38467	4.40837	4.11836	4.09533	2.1811	2.46493	4.5995	4.46055
IRF7	4.77109	5.06346	4.76956	4.52187	4.03879	4.08806	4.21785	4.15429
TSC22D3	4.49313	4.26746	3.68874	3.63807	2.48285	2.71017	2.20257	2.92258
RMDN2	3.54572	2.7476	3.04282	2.63807	4.5097	4.05589	4.22211	4.30677
WWP2	4.29668	4.63628	4.61483	4.21537	5.31495	5.59114	1.65947	2.43136
TGOLN1	5.68994	4.97778	5.64818	5.8535	3.47418	3.29543	4.63842	4.58718
CEBPG	2.00036	1.81967	3.17808	3.4691	3.8475	4.27105	5.4879	5.44774
TRP53INP1	4.18134	3.48684	3.85479	4.07365	3.09711	3.9066	4.26499	4.41353
MZT1	3.86176	3.63436	3.81967	4.00486	2.6922	3.29719	3.54077	3.85987
CEP95	3.58868	3.25187	2.4916	2.34511	4.73238	5.12631	3.46074	3.89695
THOC7	3.24823	2.87066	4.71633	4.75964	2.49467	2.48852	2.90593	3.27947
ZMYM6	1.8746	0.938098	2.52507	2.60051	5.67866	5.50719	5.28932	5.62202
PLCG2	6.01799	6.08196	6.05026	5.80276	4.36079	3.95754	2.75382	2.76977
UMPS	4.04536	4.36618	4.28961	3.85449	2.7194	2.55139	5.94741	5.86812
TMEM150B	3.14192	3.08287	0.593593	1.44573	4.42391	4.61888	2.39753	2.8532
NHEJ1	3.31237	3.23113	2.84157	2.16285	2.61941	2.8264	4.39575	4.80818
TLR8	4.764	4.03016	4.42694	4.64166	2.28659	2.49339	2.27262	2.95921
HDAC10	2.23419	2.65764	2.72836	2.14307	6.34414	6.4526	5.02936	5.19156
DYNC1I2	6.08837	5.24918	6.43969	6.51483	4.23066	4.34611	2.78994	2.20195
NSMCE1	2.81352	3.46937	4.14421	4.22535	2.51728	2.63738	6.39094	6.46346
CEACAM19	2.99783	3.30801	2.3274	2.59813	2.58063	2.50386	4.40047	4.43902
PTP4A1	2.95103	1.82701	2.25459	2.4691	4.4167	4.01676	1.54646	1.18777
NUDT21	3.82863	2.73183	0.555816	0	6.46806	6.10524	2.50767	2.34426
PLPP5	4.04063	4.01676	3.85669	3.30334	2.56657	2.62714	2.99693	2.16639
KRTCAP2	6.9435	7.2278	5.96007	5.7607	6.64793	6.89783	6.14708	5.84092
KDM4C	2.31673	1.80157	2.69332	2.89666	5.86691	5.9264	3.52369	3.61459
GLUD1	6.51942	6.92072	6.84855	6.85884	3.42371	2.89782	6.93624	6.94161
PNRC2	4.74561	4.24922	5.96731	6.27592	3.99086	3.86513	5.82906	6.21004
1110038F14RIK	1.42062	2.15023	3.33242	2.67469	6.03459	6.05741	3.87253	3.29939
ATG7	4.81352	5.05229	4.26956	3.97131	3.37573	3.36877	4.2794	4.2194
AGMO	3.09508	2.24641	1.29455	1.06488	4.23128	4.23074	6.3762	6.28773
CAB39	5.36506	5.57534	6.29026	6.09563	2.6884	2.43669	4.56493	3.17281
RBBP8	3.0597	2.22342	2.75916	3.06022	5.19676	4.91767	3.9042	3.60431
FBXL8	2.67762	3.90622	0.863938	1.15898	3.92467	3.75221	4.71995	4.93291
HEATR1	4.13422	3.71995	4.01516	4.49397	2.40599	3.00809	2.25217	2.44281
BCL9	2.73898	2.73812	1.96088	1.99059	3.13225	3.53903	5.31096	4.9555
FAM63A	5.02188	5.15007	5.47181	5.23197	5.12673	5.44688	3.79306	3.77146
TMEM38B	4.51355	4.63395	4.23251	4.20218	3.39643	3.67152	3.08678	3.20257
PFKFB3	3.60063	3.44506	3.08491	2.96403	3.02112	2.65764	3.64224	3.79639
CTPS2	2.67717	2.13093	3.4351	3.43015	5.64244	5.7075	4.91547	5.12862
KPNA3	5.0993	4.16108	5.09178	5.47197	3.57846	3.59515	1.34767	1.70576
PCDHAC2	4.08729	4.04098	3.60798	3.61105	2.90285	3.55361	2.87735	3.01667
CCDC77	1.91073	1.89724	2.41224	2.31846	5.75331	5.64697	6.66595	6.60223
RAB32	6.31234	6.10666	5.65277	5.77104	4.52237	3.99639	3.93838	3.92619
PIK3CA	2.81435	2.41954	3.59311	3.64328	2.86849	2.97893	2.94785	3.43283
TICAM2	3.85479	3.36849	3.2121	3.51071	5.52563	5.12073	4.61589	4.6739
DUSP6	5.21905	5.46297	6.14523	5.87669	2.60881	2.36737	3.55986	4.0213
SLC50A1	4.26055	4.0827	4.02945	2.98441	4.21808	3.91131	3.38984	3.44201
VPS13B	2.76426	2.51728	2.90747	2.87243	4.38571	3.9092	5.613	5.27363
CHRAC1	5.74653	5.82937	5.47521	4.7308	2.58928	2.1137	2.59407	2.8953
GM15694	2.93225	2.95699	0.62293	0	3.18031	3.14405	4.2163	4.26078
FOCAD	3.10333	3.29219	2.2854	2.08814	3.49313	3.2211	4.5282	4.3269
ADSL	4.62907	4.5245	4.34632	3.80312	5.28444	5.04094	3.64016	3.94813
CLK2-SCAMP3	4.8884	5.33167	4.28525	4.02529	2.63273	2.34398	4.10014	4.22643
IL7R	0	0	3.58616	4.10852	3.89093	4.53885	6.6098	6.62675
MCUR1	2.30042	2.36008	3.12945	3.74104	3.55741	3.14503	2.58904	2.04194
HPGDS	5.52788	4.75028	4.54615	4.88714	3.11086	2.72596	2.48336	2.55041
CYTH3	2.543	2.63204	2.41061	2.43216	3.24808	3.96005	4.01659	4.08091
ZFP768	2.9241	3.75553	2.54868	1.74157	2.77484	2.33771	1.63738	1.68032
CRNKL1	3.80033	3.03351	4.09348	4.36688	4.18998	4.38336	3.54387	3.23327
SDC1	4.07784	4.53369	3.7447	3.57568	2.74846	2.74179	3.88127	4.16487
INTS1	3.66152	4.59108	3.26033	2.8486	2.75232	3.35318	2.04684	2.84659
CCNG2	4.82186	4.45029	3.28703	3.09204	6.86829	6.68852	3.69588	4.28895
CIAPIN1	2.97269	2.9067	2.80797	2.33942	8.38781	8.81064	3.54498	3.57821
1600002K03RIK	4.91743	5.00072	4.64743	4.03342	4.93551	4.87288	3.73909	3.44533
SHMT1	3.49978	3.82151	3.05762	2.91686	4.24572	4.4034	2.87027	2.43403
AI987944	3.66925	2.94598	3.03791	3.78125	2.42814	2.56949	8.50319	8.59268
S100A6	5.23377	4.73042	6.55285	6.81107	0	3.29866	5.09255	5.2521
NPM1	7.17417	6.68611	8.44216	8.71794	4.37955	4.27337	4.11137	4.47171
WTAP	4.05311	3.62129	5.04383	4.97012	5.02543	5.18892	2.42895	2.50944
ZFPM1	1.31208	3.08661	1.25217	1.35558	4.43523	4.72961	5.04758	5.03909
PIM3	1.8266	3.57156	2.14991	1.55533	2.04089	2.66744	5.25905	5.36321
FAM98A	4.19676	3.92391	4.26858	4.4194	2.5673	2.61683	4.677	4.87086
RAPH1	2.52907	1.98003	2.83754	2.76065	1.76086	2.168	2.78785	2.94767
USP19	4.79914	5.46676	4.6589	4.07596	3.6597	3.48375	2.62059	2.52331
ASNSD1	5.21202	4.75494	4.70703	5.20973	4.39204	4.09955	2.25641	2.43376
ITSN2	5.07814	5.02139	4.69466	4.60354	5.31488	5.22126	4.31506	4.00153
NLRP1B	2.371	2.18142	2.80818	2.42573	4.00567	4.50627	4.52023	4.62527
FLYWCH1	3.3488	3.88928	3.1157	2.82293	4.55133	4.47878	5.75601	5.804
ZBTB41	1.84318	1.60975	1.96975	2.73725	2.61447	3.12879	4.56377	4.83491
NUP37	3.37657	2.62152	3.54745	3.36093	4.31267	3.32351	4.58087	4.88991
YIPF3	5.3694	5.82726	4.61777	4.426	6.75644	6.31922	2.51602	2.33743
VAV1	4.74637	4.87662	5.54291	5.29891	5.74041	5.62343	3.38515	2.94953
STRN3	2.41197	3.56791	4.22473	4.65289	4.15048	3.14486	4.32603	3.9619
HEXIM1	5.1758	5.76903	4.39101	4.58779	4.48691	4.33471	6.3417	6.08973
MCU	1.61636	2.23818	2.76405	2.65718	3.70177	3.72574	5.37253	5.55821
TYSND1	4.34462	4.3989	3.77294	3.32524	3.22943	3.5834	3.27143	1.40054
NUCB1	7.03045	7.5114	6.53057	6.28029	3.88762	3.90718	4.04605	4.0115
FEN1	5.99682	6.10934	5.34646	5.27806	3.66118	3.81916	3.91791	3.92714
BC048507	0.466758	0.947853	4.56322	3.14666	4.68437	4.81347	3.75926	4.32272
LIMA1	4.86443	4.9279	4.43055	4.50881	3.95438	3.6325	4.2032	4.10551
AFF1	3.99132	4.07587	3.72618	3.9865	3.00234	1.68706	3.95149	3.7241
GTF2E2	2.40136	2.50233	4.01257	3.98149	2.66607	2.75018	4.70177	4.67452
IPO11	2.78367	2.16318	3.70819	4.08296	3.0895	3.17983	3.55618	4.09786
PDCD10	3.12549	2.22774	3.56487	4.17824	3.48852	2.83915	2.64339	3.12433
RAB18	2.07519	2.15543	4.548	5.1482	0	5.49294	3.07878	3.0027
DDHD2	3.80312	3.3048	3.77484	3.48285	8.15527	8.72613	2.86651	2.72072
TBCC	1.84639	3.4871	2.3051	1.82375	5.09698	4.9721	3.4648	3.61953
ZFP84	3.0245	2.52907	2.72944	2.83714	5.23285	5.18325	3.71666	0
TNFRSF26	2.40381	1.63041	3.38267	3.65741	5.62073	5.29238	8.03986	8.25301
BORCS8	4.45049	4.72689	3.42559	3.04194	2.59096	2.43883	3.59694	3.23465
SNORD19	7.01935	5.99034	4.92263	0	2.50106	2.83592	4.65627	4.56413
RPS24	8.49818	7.88615	8.11009	8.29255	4.77889	5.07159	5.5583	5.6705
UGGT1	5.4995	5.03091	4.9561	4.82975	5.14987	4.64783	5.20567	5.08019
WBP11	5.26194	5.2746	5.13951	4.8922	4.83572	5.1493	2.44758	3.00054
INPP4A	2.07724	2.56755	2.29131	1.82944	5.26843	5.34493	5.02963	5.0197
UHRF1	5.49576	5.92849	5.04828	4.85564	1.80033	2.23389	4.47845	4.70797
GPATCH1	2.3774	2.15704	2.87125	2.98732	5.54538	5.08882	5.16668	5.37097
RASGRP3	2.68302	2.16092	1.4163	1.95829	2.72966	2.3417	4.8867	4.87411
PTCD2	5.05632	4.90285	4.60692	4.50989	5.07921	4.97379	5.97297	5.90999
MRPS23	5.39235	5.26978	5.19472	5.03082	4.28784	4.28051	2.24702	2.80632
MAN1A	4.75836	5.17529	4.98923	5.35106	3.99222	4.64438	5.35956	5.6188
TAF15	5.52751	5.2223	5.11582	5.11512	5.60348	5.0591	2.76001	2.5213
PHTF1OS	1.79369	1.14143	2.3147	2.53406	7.3557	7.37913	2.18047	1.63273
PABPN1	5.9287	6.21025	5.35014	5.19763	5.67438	6.03611	5.64391	5.25754
NBEAL2	2.63227	3.2502	2.9982	2.53829	2.93527	2.55778	4.66727	4.41853
GLB1	5.93664	6.2193	5.16438	4.63419	3.20696	3.06815	4.85798	4.92096
CHURC1	5.40313	5.10429	4.11861	4.47437	6.87784	6.15441	5.5464	5.34993
CCPG1	3.9501	3.38915	4.49153	4.78576	3.20038	3.43002	7.12385	7.12829
SNRPA	5.16173	6.05478	5.92749	4.65381	5.50064	4.59568	5.29932	5.4871
ATP5C1	7.03757	6.51543	7.2393	7.10131	5.0085	4.71633	2.87696	2.62854
PLA2G4A	5.09297	4.26888	5.65904	5.96857	3.98959	3.93291	3.40177	3.04492
PKMYT1	3.77252	4.71885	2.11103	2.15575	3.79712	3.94092	6.28804	5.7527
ST6GALNAC4	4.25482	4.74964	3.27798	3.29939	2.13356	2.70841	3.81783	3.30626
CSF2RA	7.06778	8.34265	6.72383	5.9858	4.58027	4.80766	2.52507	2.23419
POLR3H	4.43902	4.82528	3.39383	3.08083	2.61188	2.62854	4.82797	4.93116
CSRP1	5.17421	5.23959	4.63337	4.53711	7.31003	6.81238	5.62433	5.24671
IMP4	4.87534	5.07043	4.83547	4.89322	4.26085	3.69254	4.35255	4.13726
FBXO38	3.53045	3.29954	3.66982	4.00845	3.60916	3.45286	4.16704	4.32682
KDM4A	4.20805	4.4518	4.14568	4.18404	7.54505	8.67465	4.1944	4.3579
TESK1	5.2091	6.10731	4.95485	4.86676	2.2558	3.15866	3.51967	2.77884
YEATS2	2.90323	2.40218	2.53032	2.35445	4.20766	3.82375	7.00633	6.98745
ARRB2	6.81352	7.21592	7.09046	6.95073	2.49748	2.25761	3.65168	3.47392
PHKG2	4.53997	4.83198	3.4948	3.16414	10.2283	9.94052	3.86928	3.23756
CASP6	2.87971	2.39012	3.57978	3.55594	3.32409	2.9895	1.16092	1.16928
2010005H15RIK	0	0	6.03657	7.05886	5.13204	5.6014	2.33113	2.38571
NID2	2.65237	2.53007	0.713696	0.678973	4.73341	4.72607	3.21552	3.69142
ERCC6L	3.21661	2.44573	1.68885	2.55483	3.54201	3.41846	4.48117	4.79384
EIF4ENIF1	4.569	4.41393	4.2724	3.57301	4.60644	4.25912	2.53406	2.46388
SPATA1	3.18998	2.53406	1.66812	1.7891	6.78618	7.00613	9.93151	9.8253
RHBDD2	2.4678	3.34908	2.42062	2.12664	3.39081	3.58123	2.68392	2.70266
GNB2L1	10.3436	10.388	10.0128	9.57694	3.79836	3.52845	5.70769	6.08941
SLC1A4	2.51197	2.45444	1.96754	1.48027	4.71523	4.28437	2.66015	2.99512
ORMDL3	3.41913	3.82314	3.59048	2.93772	2.08644	2.73401	5.00997	4.44784
SNAP23	6.52306	5.70407	5.27116	5.25618	2.64962	2.33628	3.61424	3.86631
DTX3	3.29425	3.60952	2.24702	2.29954	2.73205	2.90939	4.43202	4.43082
GINS2	5.67446	5.8802	4.32891	3.33156	5.52985	5.57089	6.28475	6.38984
KLHDC10	3.82028	3.48839	3.40381	3.79784	3.81854	3.65421	4.10543	4.21669
TTYH2	5.03267	5.12362	4.523	4.07005	6.20955	5.54145	3.90612	3.63761
FYB	6.69655	6.60581	7.1248	7.33833	1.65214	2.06936	4.43142	4.21607
VPS13C	3.62702	3.30115	3.49057	3.57071	4.07493	4.06772	3.30903	2.73682
SPHK2	4.05849	4.93923	4.25807	3.64893	4.39472	4.04308	3.51879	3.76553
TMEM248	4.56243	4.63738	4.36352	4.39053	4.36723	4.60407	3.31049	3.37434
RPL11	2.16768	2.88108	1.86908	1.99675	2.68863	2.44175	6.14987	6.14611
NPRL2	3.67852	4.08491	3.15202	2.90092	2.84117	1.56706	4.16189	4.23335
PITPNC1	2.69822	2.73747	2.32366	2.36401	3.56961	1.94336	0	3.8475
COIL	3.04719	3.20852	2.84459	2.5724	3.89927	4.27337	5.56739	5.22828
ARHGEF7	5.3845	5.62278	5.55044	5.48681	5.04116	4.7468	2.35502	2.5852
PXK	4.08517	3.4004	3.54362	3.53232	3.02095	3.92201	5.4757	2.77842
TBCB	5.19861	5.74586	5.87819	5.46372	4.89467	5.27936	4.18864	3.69064
2700097O09RIK	2.58135	2.79306	1.75104	2.88811	3.36303	2.31034	4.78052	4.81655
MIR6939	0	2.24336	3.90728	0	3.13865	3.13192	1.06143	1.36681
GOLGA2	4.17033	4.71287	4.0895	3.63946	3.5906	3.23312	2.33942	2.41468
U2SURP	4.11195	3.32998	4.36219	4.61495	3.08202	2.97398	2.9835	3.17632
TTC39C	2.69421	2.1884	2.48362	2.30626	3.55643	3.82191	3.65111	3.34284
BANP	2.30685	2.76638	2.03386	1.85519	3.71304	4.08517	3.09339	2.74653
ANXA11	2.77273	3.33956	2.58761	1.88869	3.66369	3.90313	4.64616	4.28251
2700062C07RIK	2.50055	2.87499	2.47249	3.75916	9.31574	8.75542	2.44308	2.73617
HMGA1-RS1	5.2881	5.70194	4.26896	4.74733	5.06501	5.14164	4.05502	4.71743
DHODH	3.78816	4.49205	1.79535	2.1846	4.2721	3.63958	5.17225	4.99517
HMBS	5.33253	5.48594	4.50106	4.17073	4.63297	4.33735	3.28377	0.795767
RAB28	2.01792	3.63029	3.65306	3.81332	3.336	3.50067	3.72421	3.68672
DYNC1LI1	4.75526	4.54652	5.31223	5.18142	4.17544	4.00441	4.04028	4.17297
ZFP672	3.79317	3.03386	2.17536	2.92771	3.54151	3.57168	3.89453	4.00729
PDPK1	2.71611	2.55876	3.15769	3.09238	5.76776	5.51687	3.31499	3.52657
RCOR1	4.25217	3.93433	3.6193	3.58544	7.71468	7.80385	4.0545	4.18793
PRKAB1	4.59485	4.58946	3.06316	3.38433	3.59455	3.66891	2.97508	3.08542
CLVS1	3.39039	2.47845	2.78827	3.16366	2.35332	3.13636	9.25495	9.10152
SCAF1	4.74006	5.79327	4.16374	3.73855	3.30042	3.31136	5.18094	5.41562
ERO1LB	2.5213	2.64108	3.57592	3.52607	3.17073	3.54942	3.99268	3.74717
RPS14	8.62688	9.27342	9.13711	8.57841	3.03422	3.57785	4.19653	4.18531
CCZ1	4.50322	4.11487	4.93423	5.34643	4.03879	4.42438	3.80354	4.27008
NOL12	3.69098	4.25543	3.41386	3.29719	3.4957	2.96662	4.2061	3.93272
CAMKK2	4.54393	5.33156	4.35226	4.30437	3.42975	0	4.07039	3.98659
NCAPG	3.80054	3.01239	2.7615	3.10953	3.04963	2.7137	3.13044	0.725087
AP3S1	3.50818	3.53618	4.12507	4.64143	0	3.51336	6.53604	6.45167
PCF11	2.39094	1.96864	3.43976	3.72454	4.10089	4.09364	7.64994	7.71019
MAN2B1	6.50333	6.88225	5.63845	5.24667	3.78628	3.25882	4.1142	3.76011
ARPC5	7.65708	7.45352	7.60728	7.89096	2.42008	2.41386	2.30655	3.19093
INTS10	4.07716	3.69977	3.72966	3.83512	3.77178	3.23189	3.99801	4.12367
PGM3	2.48052	2.00935	2.58304	3.21971	3.86493	4.21319	2.30393	2.74201
AMMECR1L	3.92647	3.63355	3.69443	3.5121	3.58304	3.64062	4.06927	3.86483
UBLCP1	3.36611	2.33113	2.72421	3.37128	5.31629	5.64671	3.62	2.74567
HBS1L	3.98586	3.58652	3.75692	3.6049	7.56599	7.74414	3.19361	3.08678
MIR142B	0	0	3.33485	3.49185	5.68061	5.2721	2.68302	2.59048
CENPV	2.1117	4.00621	2.9182	3.0697	4.87061	5.03699	0	2.95921
MIR6975	2.26003	4.44142	0	0	8.57238	8.15844	4.50316	4.3703
C920009B18RIK	2.7433	1.9092	2.98003	3.5701	3.47418	3.39643	4.58081	4.49237
MIR7676-1	6.3091	6.83623	0	0	4.34724	4.79857	3.53306	3.09694
SNORD65	0	0	3.35783	0	2.75638	2.67987	4.32948	4.7199
IER5	4.86409	5.81783	3.94785	4.38204	4.90752	5.02259	2.56462	2.29308
SLC19A1	4.78288	5.21866	3.21801	2.85659	7.85064	8.13098	4.01114	4.29653
MCAT	3.73259	3.56535	3.16398	2.78304	6.41	6.48634	3.77178	4.1292
PDCD2	2.61188	4.75334	3.15721	3.8213	4.51898	4.54948	5.29153	5.55848
IBTK	4.63215	3.73021	3.9944	4.48001	3.83481	3.14241	7.40747	7.53562
URM1	3.7616	3.98313	3.48388	3.06781	7.43256	7.42273	5.60131	5.55109
PNN	5.27367	5.36457	5.15429	5.44553	3.43082	2.49416	4.09314	3.91322
GM12191	8.64062	8.13075	7.13051	7.59767	2.78555	2.67243	9.48956	9.15387
TGM2	5.36527	5.79559	6.82968	6.34019	2.52055	2.59694	3.45035	3.54547
IFI47	4.95856	4.4914	4.2282	4.72421	2.72596	2.8922	3.89559	3.97838
CST3	8.46316	8.88202	8.36558	7.84073	4.46362	4.44619	2.72618	3.04317
SRRD	4.02423	4.25217	3.50386	2.77231	8.12584	8.10367	2.41873	2.59741
SLFN9	5.13791	4.38964	4.2811	4.57107	5.17764	4.60514	5.16044	5.24827
RMND1	4.48877	4.38998	2.90651	2.81824	2.23695	2.23082	7.87971	8.01983
SNX4	4.21179	4.12606	4.91934	4.68963	5.78686	5.63026	6.7568	6.68539
SDCBP	7.70121	6.99183	7.95563	8.12352	5.13286	5.07228	5.14686	4.81583
MS4A6C	6.36844	5.95866	6.28971	6.13615	4.06592	3.90477	4.64068	4.8519
TBC1D20	4.12209	4.56511	4.75995	4.47476	6.26817	6.36945	7.528	7.67675
DMPK	4.85753	5.50294	3.09592	1.88284	4.3835	4.76256	3.42169	2.38405
M6PR	7.48373	7.17917	7.76225	7.64245	4.81839	4.88245	2.08236	1.82497
ZNHIT2	3.69176	5.30064	3.3297	1.73118	2.40844	2.13225	2.58856	2.48517
GM13034	0	0	2.01364	3.14225	3.11003	3.04911	2.84077	2.67762
SLC35G1	2.98003	2.70973	2.24397	2.23542	4.17345	4.24595	5.47696	5.13664
RFX5	3.73357	3.4272	2.92086	2.83855	4.09229	4.63233	6.30215	5.8072
IRAK1	4.35283	4.32826	4.38052	4.34319	4.95345	4.90174	4.36828	4.10022
FAM162A	7.01341	6.88336	7.57565	7.44334	4.88879	4.68779	1.6663	2.76341
POLR2D	4.47936	4.17137	4.20578	3.92077	3.65981	3.34554	6.00158	5.64691
HCFC2	0	0	2.426	2.50741	3.08525	2.87283	5.19468	5.25826
COPS6	6.01538	6.08304	5.69377	5.33696	4.9632	5.57652	4.25422	4.44208
ANKRD13A	5.51223	5.62755	5.16655	4.95331	2.87833	2.6227	5.22184	5.40541
E2F6	2.66767	2.96199	3.65042	3.95233	3.85848	4.30932	0	3.95028
CPD	5.92631	5.64769	6.46423	6.51769	4.2228	4.6514	4.82985	4.65392
APIP	4.53113	4.57313	3.86701	4.13767	4.6884	4.20649	4.64241	4.52632
GLRX3	5.25058	4.4034	4.34312	4.46238	2.74028	2.58183	2.57966	2.81926
ZFP729A	1.75446	1.34993	2.17185	3.04072	3.60288	3.45943	3.42975	2.87204
GPS1	3.68257	3.78021	2.84439	2.87519	4.60104	4.11028	4.64691	4.36401
INF2	3.79898	4.50507	4.47781	4.15785	3.3598	4.0591	3.63273	3.37044
TPST1	5.2521	5.04623	4.41298	3.72585	2.69265	3.1944	5.37037	5.36636
PRMT5	5.20101	4.8922	5.10077	4.73698	4.80859	4.54554	4.54275	4.73839
ORMDL2	5.98841	5.16181	4.53934	4.26671	2.95977	3.4079	3.29028	3.1152
MRPL41	4.30765	3.47392	3.19204	3.50919	3.25202	2.84177	3.34696	3.08882
TRIO	3.0697	3.49736	2.94561	2.8746	8.58156	8.11436	5.1692	5.23239
MRPL40	5.42821	4.9619	5.07039	5.10513	3.27367	3.54275	2.58039	3.10199
5730455P16RIK	1.54102	0.91533	2.74996	3.30903	3.83441	3.74739	4.18269	4.51254
USP34	3.66152	2.97122	4.0685	4.31817	3.9278	3.70044	4.03042	4.48633
CSGALNACT2	4.28081	3.76585	4.37337	4.86617	2.60763	2.57483	9.31995	9.0223
APOC2	7.04359	7.41211	3.2032	3.20617	2.21412	2.04893	3.02733	2.8955
ARHGAP27	2.79929	3.05693	2.81803	2.27172	4.58508	4.52751	3.74825	4.04527
INIP	4.22628	4.10719	3.60182	3.81854	4.80137	4.59066	5.22543	4.45503
ATF6B	5.44059	6.25526	4.8822	4.32531	3.18998	2.39342	0	0.329985
AA467197	2.19944	3.43603	4.24853	3.97893	3.19991	2.73682	1.99964	2.55655
2210408F21RIK	0	0	3.30012	2.46884	5.85222	5.67375	5.02388	4.98089
VPS4A	4.10543	4.07168	4.46643	4.58201	3.34341	2.97691	3.45615	3.60727
PPP1R2	2.6837	3.68111	3.17441	3.724	3.81783	3.77136	3.41183	3.04422
ZFP335	2.77842	3.42895	3.3886	3.10316	5.33038	4.9562	8.79708	8.54515
GRN	9.12329	9.33221	8.26319	7.9616	6.17455	6.37389	3.39465	3.44626
FKBPL	3.44467	3.39122	3.18745	3.26858	4.6597	4.76341	3.33242	3.53269
ALG2	4.15145	3.70565	4.04037	3.74932	4.28548	4.82089	2.29895	2.54325
TESK2	2.74953	2.20664	1.34767	0.97673	2.72268	2.06488	3.60786	3.67378
SWSAP1	3.3238	3.33299	1.70044	2.16639	3.11587	3.18666	3.26769	3.19849
KCNK6	4.06204	4.47346	3.4117	3.8528	3.57301	3.83714	3.36779	3.42425
OGFOD1	2.63134	2.54275	3.14192	2.72814	3.40599	3.5634	4.76277	5.17923
STARD5	3.02698	3.1614	2.71677	2.54473	2.90939	2.15121	5.19152	4.60098
VPS72	4.58093	4.95406	4.55434	4.33842	3.55299	3.8847	4.2355	4.09997
CISD1	5.02268	4.94462	4.86126	4.59258	6.6085	6.71582	3.45483	3.15088
CSNK1E	3.76575	4.56493	3.46087	2.92657	2.61259	2.55287	2.67061	2.86215
CWC25	2.4916	2.38847	3.06884	3.2225	6.75462	6.65035	2.94186	2.15898
FBXW9	2.51652	3.56047	1.57628	0.712816	7.39982	7.41506	4.31412	4.26454
ETS2	4.64386	4.58051	5.94315	5.77466	4.50735	4.30714	4.26619	3.66312
PIK3R2	4.73503	5.29065	3.18317	2.34823	3.67897	3.56584	4.27352	3.95559
KCTD10	3.58135	3.7041	3.89937	3.83188	4.31281	4.59991	5.64244	5.64757
BLNK	5.76863	5.53866	5.39719	5.335	3.37212	3.37365	2.93734	2.57143
PPP1R16A	3.02591	4.09102	2.31325	1.96717	6.06314	6.31339	6.57392	6.69198
CSNK1A1	5.63352	5.08784	6.25458	6.45485	5.60291	5.39105	2.65673	2.31846
ANKRD17	4.1045	3.74319	4.69839	4.68291	5.25709	0	4.86651	4.92538
MED10	4.5758	4.47949	4.54819	4.28014	2.59168	2.79784	4.73178	4.05693
CFL2	0.108357	1.43136	2.61471	2.76107	2.52532	2.36205	2.37072	2.66129
MLLT10	3.2762	3.00522	3.46676	3.24413	4.64363	4.35057	3.72585	3.44215
ZBED6	3.00791	2.69332	3.56949	3.97379	3.39671	3.19014	3.69655	3.91399
STAM	3.76479	3.17457	3.58785	3.95448	2.75894	2.9703	3.03562	3.60122
KLHL26	2.57797	3.39794	2.36036	1.39067	2.77294	2.02609	2.26243	2.44864
BLCAP	4.5918	4.50036	4.44069	4.27008	4.91366	4.79015	3.67627	3.71918
SAT1	5.76877	5.24519	6.12489	6.12937	2.7801	2.42734	7.0801	7.29131
ZFP553	2.91724	2.8127	2.90381	2.38128	3.03984	3.30699	2.72574	2.51828
YWHAH	6.13463	6.09847	7.13789	6.99038	2.71611	2.97177	7.21704	7.34658
SLPI	7.69702	8.25342	7.1207	7.03656	4.19464	4.08006	0	1.16736
ETFDH	1.26604	1.33628	4.19991	4.41745	3.96042	3.92296	4.36485	4.42821
ASCC2	2.92657	3.15672	3.79056	3.59503	4.96	4.96611	4.33571	4.04177
SBNO1	4.54046	4.16672	4.5358	4.63262	4.53412	5.16651	4.59795	4.66226
TRP53BP1	3.97021	3.33671	3.56742	3.6865	5.84029	5.18015	4.03861	3.65042
UGP2	5.99472	5.02246	6.14441	6.73889	4.93348	5.26679	5.32866	5.61188
FMNL1	5.4082	5.93114	6.22348	5.90961	3.96938	4.28488	6.4188	6.1767
TJAP1	3.15218	3.64455	2.44387	2.64293	2.5213	3.01328	2.37962	2.67807
ATHL1	3.02645	3.37657	1.99168	1.57289	7.34138	7.36373	2.68684	2.7866
OSBP	5.05914	4.77879	4.49422	4.40572	4.10425	4.45845	4.21762	4.33478
DALRD3	4.2442	5.03025	2.681	2.60549	7.13828	7.20593	3.8531	3.56755
ALPK1	2.53754	2.67965	2.6828	2.83046	2.88479	2.32164	3.71414	3.31817
DNAJA3	4.74206	4.43263	4.90867	4.91934	5.91387	6.50572	2.73357	2.83895
TMEM8	3.13471	3.05901	1.70221	1.60075	5.34501	5.71183	5.10936	5.06592
SPSB3	4.48117	4.56322	3.33242	3.17616	3.03104	2.12367	3.92505	3.49006
ATXN7L1	3.47729	3.32135	3.24929	2.84157	3.59204	3.0072	3.79535	3.25459
TXNL4B	1.09963	0.761285	3.2756	2.55974	3.84036	3.82304	3.48478	3.72716
SENP6	3.21506	2.8055	4.27426	4.53848	3.49646	3.26138	3.15591	2.33885
MFSD10	4.93045	5.82645	3.76362	3.27888	5.8495	5.59985	4.49959	4.53144
NUP153	5.26127	4.87032	5.03918	5.27806	3.93923	2.99241	4.52532	4.48504
FABP4	5.29723	4.67751	4.57574	5.09271	4.56742	4.50411	5.35903	5.49681
USE1	4.80452	5.34415	5.61132	5.3135	2.81435	3.4939	2.82436	3.34142
SUB1	4.81281	4.14396	4.52638	5.24211	5.46532	5.1014	6.02401	6.05298
BCDIN3D	2.82843	2.48052	2.34738	1.50843	3.48414	3.29807	4.63778	4.89772
SENP2	4.14991	3.78021	4.28577	4.5097	4.20711	3.85479	2.72006	2.93225
KCTD21	4.08168	3.42948	1.85519	2.3598	2.88538	2.7264	4.70863	4.99204
ATP2A2	6.8871	6.98305	7.34082	7.41288	5.35699	5.34951	2.6828	2.69153
FNBP4	4.10131	3.92875	4.25406	4.4272	3.92429	3.86215	6.32776	6.37846
SCD2	7.07184	6.90157	5.98964	6.12751	2.25822	2.92353	4.52682	4.40892
QSOX1	3.72203	4.04832	3.12598	2.57216	5.27705	4.72236	4.9562	4.90862
SNRPD1	5.73528	5.19971	5.63326	6.08309	3.44811	3.77873	1.84639	1.88323
DDX6	5.13114	4.80519	5.30619	5.68403	3.39094	3.50309	6.44284	6.30314
METTL13	3.0063	2.89956	2.59264	2.12532	4.7052	5.64818	5.71328	5.96308
4930453N24RIK	2.9428	2.45444	3.52982	3.63877	2.50411	2.55802	2.66129	2.8127
RAPGEF1	4.02698	4.24618	4.09921	4.05181	2.54102	2.69577	4.12986	3.65673
MIR3960	2.87125	5.49637	0	0	4.79202	4.22558	4.22697	4.1297
GM38666	3.61188	3.94111	3.2854	3.28214	4.1061	4.20038	3.01935	3.16704
DDX39	5.95259	5.89717	5.91874	5.78944	4.52907	4.63744	5.58301	5.52027
TUFM	2.55631	2.66812	3.83653	2.63831	3.58988	2.84358	3.73173	3.68538
ADD1	4.74905	4.84514	4.85962	4.50608	3.37393	4.02086	5.22813	5.13114
FAM172A	4.11902	3.90593	2.7551	2.904	6.39221	6.15979	3.28007	3.7205
DRG2	4.58718	5.07528	5.18575	4.85155	2.95401	2.82456	5.14983	4.92029
EIF2AK3	2.57628	2.52857	3.25384	3.09542	2.70111	2.0597	3.32668	3.52569
TAF12	3.56535	2.98076	3.9331	4.56206	6.9703	7.02564	4.72285	4.09997
PHF8	3.26003	2.87303	2.91514	3.00162	4.80012	4.7927	3.74395	4.00414
UBE2Q1	5.67644	5.74284	5.42328	5.26832	5.46845	5.39876	5.48816	5.48716
PIGQ	3.31383	3.61188	3.68471	3.64259	0	4.30896	4.51046	4.1162
TUBD1	1.50284	1.55189	2.58832	2.66448	5.50259	5.94355	2.78325	2.4489
GCAT	2.36177	2.87145	2.10098	1.89569	3.9331	4.56004	2.56218	2.33999
FHL3	4.87494	5.64939	4.87897	4.86888	3.92391	3.4547	5.07172	5.0974
IP6K2	3.71721	3.8491	2.67084	3.44308	5.7717	5.95826	3.84187	3.63703
DEDD2	2.28422	3.74082	1.58111	1.83471	5.60104	5.5235	3.77062	4.28103
ARNTL	2.0545	2.06833	3.37587	3.07502	2.93187	2.21039	4.45016	5.45398
LARS2	6.22728	6.05159	4.44738	5.76713	5.13393	5.56986	3.13455	2.68639
ZFP592	2.7	2.55998	2.14274	2.30247	3.72126	4.0276	3.07587	3.23373
XRN1	2.44015	1.81885	2.70598	3.0054	4.45385	4.77146	4.62375	4.74233
PLEKHJ1	4.03914	5.68479	4.59544	4.29771	6.0205	5.83953	4.31846	4.40579
TRIM44	3.94523	3.45418	3.90294	4.10073	2.21692	1.7194	4.70116	5.14698
RAI1	2.40081	3.31745	1.79701	1.68527	6.35074	6.32871	3.87115	3.64166
CMTM6	4.62369	4.79286	4.6078	4.79265	2.83734	3.1162	3.51652	3.45101
1190002N15RIK	3.00594	2.84097	3.5409	3.85569	3.25263	2.34937	6.35505	6.32578
NDUFB10	6.47343	6.63864	5.87435	6.14294	4.52757	4.60271	3.39108	3.14356
GSKIP	1.10098	0.921436	3.04719	3.09812	2.52482	2.65214	2.87931	2.70973
LYZ1	5.98457	5.53384	5.24941	5.19904	4.09356	3.96458	3.4889	4.16382
ARHGAP17	5.41468	5.64374	4.56096	4.61477	5.51159	4.7454	5.67799	5.8626
NECAP2	5.88711	6.45802	5.56081	5.05541	6.19087	5.51709	5.96599	5.55946
SNORD49B	0	0	3.22605	0	3.94326	3.73281	2.58232	2.79056
SRSF1	5.19085	5.21257	5.54362	5.93272	2.99892	3.56084	0	0
ALG14	4.33049	4.0917	3.70443	4.43843	5.14221	4.96915	6.03393	6.22159
SLC12A4	3.1517	3.9221	3.23894	3.35205	2.14274	2.50411	3.78858	3.70653
ARHGAP30	5.92336	5.86096	5.98723	6.28904	3.69042	3.2919	3.86116	3.8211
NDUFV2	5.43343	4.99901	5.36807	5.51346	4.67525	4.84805	5.85429	5.9
BZW2	4.87833	4.57107	5.14237	4.97815	5.09394	4.42787	5.51106	6.03016
NAIP2	3.35233	2.96107	4.58189	4.62469	4.44963	4.31738	2.77041	2.50055
PCMT1	4.16463	4.41204	4.74481	4.69025	3.71425	3.98413	3.01721	2.69064
EMG1	5.22516	5.57806	5.85699	5.72342	5.68077	6.12844	5.62026	5.69977
MEGF9	1.69332	1.76469	2.64593	3.01418	2.60975	2.9486	4.12821	4.20438
FOXRED2	2.56023	3.15202	1.80405	1.78409	4.40238	4.91557	4.4098	4.50411
PSAT1	5.83522	5.60021	5.90648	5.7619	5.69103	5.32492	6.19012	6.08247
PCDHA11	3.40286	3.37851	2.90997	3.17249	5.33596	5.57074	1.17951	1.21039
MPPE1	3.57882	2.93603	2.69086	2.17505	4.42405	4.64731	2.79161	2.33571
RAE1	3.87647	3.89084	4.64316	4.60466	2.51702	1.35952	6.76218	6.64893
USP28	2.90824	2.75125	2.2345	1.92067	3.01917	3.06488	0.795767	1.40218
3110062M04RIK	3.24945	3.43456	3.34483	3.33971	3.81762	3.92324	3.58219	3.43136
PSMB3	4.19377	4.65953	5.33685	5.28474	7.68458	7.56957	4.73915	4.11137
NDUFA7	6.42826	7.11255	6.18198	5.77687	4.59234	5.20785	2.80467	3.05381
ZFAND3	3.40395	4.06841	4.19148	3.8511	3.8984	3.498	3.87352	3.75745
AMD2	3.21381	2.89918	3.49083	3.6068	4.70979	4.28577	5.39098	4.74395
CSNK1D	5.10505	5.41485	4.93584	4.9114	3.14225	3.88538	6.25507	5.82726
GM13139	0	0	2.25459	2.88382	2.92828	2.17728	3.40871	3.49608
TYK2	4.23672	4.4442	3.29072	3.41441	3.33013	3.34113	2.45707	2.60241
ARL5C	5.30426	5.36831	4.43863	3.66255	3.93753	3.104	2.86037	3.22805
ICAM1	4.47923	4.61706	4.84036	4.30056	4.27202	3.90612	5.29884	5.13496
POLR1C	4.60733	4.4964	3.98322	4.10894	0	4.84715	2.01685	2.28333
RTF1	4.51973	4.2458	3.88	4.10685	2.63227	2.47301	3.66959	3.73736
DEK	5.10714	5.01716	5.22589	5.79735	4.41271	4.20781	3.74803	3.96929
GPATCH2L	3.50602	2.99404	3.28585	3.27411	3.42358	3.06281	4.36415	4.25126
GM15800	2.3846	2.5864	2.08032	1.92865	2.18206	1.46467	5.03743	5.00023
SGPP1	4.54461	4.96851	4.146	4.54578	2.0635	2.64893	4.00997	4.39383
DNMT1	6.07451	6.2077	5.46473	5.23109	3.07279	3.20367	6.29615	6.35905
THYN1	5.25652	4.77552	5.28755	5.16776	5.64559	5.25323	3.46624	3.64593
VPS36	3.21661	4.15105	4.37316	4.21777	3.78576	4.48819	4.48136	4.84895
ZSWIM7	3.15979	3.48556	2.55287	2.04858	4.74723	5.03615	6.15854	5.82434
HDGFRP3	3.14388	1.85479	2.63622	2.95977	3.65008	4.41156	5.70987	5.36335
SUN1	3.42143	3.29778	4.06755	3.97085	2.62433	2.19566	4.67276	4.41529
CLEC4A1	7.24072	6.53919	7.97754	7.85606	4.93979	4.95666	2.98422	2.51854
NOL7	5.5612	4.83127	4.9771	5.13188	3.1137	2.94841	3.8483	3.96088
DUBR	3.44758	3.35361	3.96116	4.55821	3.48556	3.28732	3.81967	4.02166
CCDC59	5.10932	4.31817	4.16326	4.64276	5.37879	4.8214	5.43849	5.50979
GABARAPL2	0	0	3.5409	3.99973	3.53182	3.65088	4.31803	4.65208
SIAH2	4.68991	4.83471	2.53556	2.45128	2.426	2.11736	2.88596	3.53431
KRAS	3.28969	2.68325	3.09694	3.47884	4.197	4.39046	4.49953	4.71353
HYAL2	2.8168	3.74911	2.30334	3.25701	3.11786	3.28659	3.53306	4.22504
SCAMP4	4.75499	5.13192	4.02822	4.24199	7.62191	7.72685	2.43456	2.36373
SNORD14A	7.76547	7.89411	0	0	4.03166	3.19314	3.8746	3.70288
RND3	1.55336	1.6581	3.26843	3.39657	2.47379	2.72181	3.7253	2.91839
WBP1L	4.44182	4.9381	4.52857	4.64339	7.0538	6.99553	4.47145	4.13258
SNAPC2	3.01667	3.26589	3.03914	3.51954	2.76956	1.96125	4.98445	4.74513
TFEB	3.55802	4.15291	2.45022	2.46754	4.56894	4.58352	1.24489	1.54745
OTUD3	2.50029	3.25912	2.33857	2.05936	4.13068	3.66494	4.67852	4.51816
GPCPD1	2.51197	2.04824	3.12763	3.5741	5.19061	5.4745	3.59777	2.66925
IFI35	5.96056	5.96747	5.41967	5.38031	1.95791	2.77526	3.03773	3.09119
RFK	3.26813	4.05059	4.1992	4.45956	5.03422	4.1117	2.99657	2.93168
TMEM70	5.26544	4.77452	4.71403	4.58767	3.569	3.58616	3.82079	3.85838
MRPL47	2.64847	2.41224	3.9457	4.16398	3.8341	3.63145	4.74055	5.19838
OXSM	0.789103	1.45049	2.73769	2.69109	2.66266	3.03527	4.20328	4.13011
LAP3	4.71957	4.87219	4.90641	5.0853	3.22882	3.67265	5.20355	4.98614
GSTCD	1.09424	2.10064	2.25671	2.81885	3.31976	3.74147	4.24062	4.49499
PCSK7	3.91485	4.05172	3.04194	2.64039	3.31296	3.13406	2.66129	3.06936
MFSD12	5.94066	7.16916	4.75809	4.32301	2.88538	2.06247	5.10631	5.04212
MED17	3.59228	3.46767	3.74416	3.50767	4.07553	4.17457	3.11453	3.50906
STX17	2.94579	2.30159	2.614	2.50106	2.81127	2.26604	3.27083	3.41576
IREB2	3.88762	2.77674	4.17153	4.47988	6.19048	6.36256	5.42304	5.0591
PI4K2B	0.10165	0.235114	2.69176	2.76235	2.40654	2.51299	2.29396	2.60003
RANBP1	8.08068	8.2056	7.47913	7.54323	5.21572	4.87096	4.2397	3.83613
EIF2B4	4.19621	4.56979	4.23143	3.44055	2.854	2.69933	2.81332	2.83774
D11WSU47E	3.45602	3.15235	2.97526	3.37044	4.14999	3.86433	4.31629	4.74599
SZT2	2.73596	3.0966	1.77737	1.35445	3.61659	3.34341	3.23726	3.06039
KPNB1	6.83722	6.44269	6.91154	6.96122	5.11828	5.11956	7.68783	7.76433
ARL16	2.87125	2.88245	2.49211	2.25338	6.00576	6.12187	4.03166	3.63424
NEK3	2.70841	2.21537	1.36513	0.671746	3.37934	3.39753	3.25232	2.38819
NCAPH2	4.81142	5.15809	4.39801	3.95354	1.95382	2.32279	6.72371	6.61811
CARD9	4.71875	5.32499	4.21016	3.44255	9.63775	9.48599	2.56462	2.50614
ANTXR2	4.73303	4.22203	5.4192	5.41427	6.83659	6.71216	2.4518	2.60478
EXO1	2.93941	2.79514	2.07348	2.36485	3.67661	2.36121	2.26784	2.5008
PMM2	4.97613	5.27531	4.34929	4.16704	0	3.33857	5.16728	4.91332
EVI5	3.16334	2.63041	3.84127	4.09068	3.63819	3.67717	4.88772	4.65484
SUPT20	3.9092	3.49774	3.69844	3.79805	14.8016	14.8003	5.6185	5.7509
FGFR1OP	4.23228	3.81762	2.67423	3.07005	3.47534	2.91533	2.50894	2.62433
STRN	2.66334	2.60241	3.71743	3.58785	3.09085	3.08406	4.89516	4.87007
RAD18	4.09407	3.54077	3.31528	3.559	4.1534	3.93894	3.19739	3.2225
FOXP3	4.39149	4.13291	2.9835	3.30787	5.23672	5.43806	4.35889	4.55698
ABHD14B	2.68212	2.19346	2.65329	1.91991	7.86958	7.82783	3.43616	3.4957
GMPS	1.96347	2.06695	3.90785	4.34099	3.07039	2.42277	3.96431	3.92438
TBC1D24	2.71896	2.49237	1.69644	1.71458	9.23682	8.77887	3.60003	3.8538
NTHL1	2.33085	3.01614	3.2043	1.3978	4.14698	3.84408	3.38681	3.43042
VPS29	6.33621	6.00711	6.26546	6.4164	4.09711	4.51273	1.21101	2.97545
PWWP2A	1.44573	2.47534	2.53953	2.5145	2.18587	1.36121	4.3091	4.2558
MFSD3	3.13488	3.42156	1.13619	1.39012	3.13471	3.59837	3.23389	2.80074
SLA2	4.94771	4.468	4.94809	4.95135	4.90193	5.20871	6.06121	6.04961
MALT1	1.5656	0.936591	3.04754	3.30728	4.47346	4.26686	5.01082	4.80565
CDC25B	4.37775	4.60366	3.47936	3.39342	5.4781	5.20746	3.17441	3.09694
MAST2	3.68504	3.62035	3.301	3.03685	2.47586	2.16736	4.94935	5.22574
PITPNB	5.17269	5.30356	4.87327	5.00374	3.91025	3.73238	3.1903	2.97581
NDUFC1	5.10618	4.58676	5.46526	4.81808	6.45551	6.25408	3.8335	3.45615
UHRF1BP1L	2.62504	2.35304	3.64801	3.84519	4.69176	5.11745	3.41183	3.35727
TRIM39	3.53903	3.38336	2.75596	2.37823	4.41454	5.08436	5.10115	5.15741
P4HB	9.16967	9.30649	9.33207	9.01533	4.39122	4.2919	5.64143	5.55799
SMPDL3A	7.01918	6.63938	7.30469	6.91185	4.20038	3.22126	3.68111	3.96449
CDPF1	2.47768	3.17041	3.58785	2.98295	5.4228	5.38547	2.38018	2.97361
RNF41	3.71918	3.92172	3.80436	3.33985	5.03126	4.79582	8.12763	7.93365
LYZ2	14.8918	14.3675	14.3935	14.3014	2.79847	3.22743	6.74517	6.26474
UCHL4	0	0.308011	3.10434	3.01042	2.51854	3.24321	4.0197	3.66266
MIR147	0	0	5.56986	3.08593	4.39493	4.00117	4.12209	3.91485
PCDHGC3	4.67192	4.79597	4.12895	4.11728	3.16044	2.63134	2.26694	2.54028
TMBIM4	5.49563	5.07408	5.11774	5.36524	5.54232	4.92998	13.8832	13.8549
GLIPR1	7.58788	6.96448	8.28531	8.2021	4.17521	3.81332	3.03931	2.78534
SLC30A6	3.19897	3.02981	2.35502	2.56413	3.61824	4.0181	0	1.62527
RPL35	6.56717	7.46239	9.16425	8.42721	4.48065	4.71364	3.92305	3.77452
MRPS14	4.61436	4.25346	3.68549	3.12615	2.6081	2.13093	5.15571	5.10371
SMC5	4.51778	3.49685	4.12002	4.57984	2.91361	2.33056	7.05526	6.99347
CDC42EP2	0	0.128293	2.71699	2.05068	3.39081	2.47119	2.46284	2.41468
HOOK3	2.09896	2.08984	3.48954	3.55606	2.83875	3.1177	8.89015	8.6323
PAK2	4.90708	4.5897	5.05814	5.57125	3.5097	3.28821	3.60158	4.04972
EXOSC5	4.46721	5.38519	4.14682	3.56706	4.59126	5.15886	4.42479	4.52713
FLII	5.32955	5.74865	5.6265	5.15757	2.45628	2.99892	0.899949	0.051024
TNFSF13	3.57143	3.16011	3.56718	3.11969	4.16808	2.49467	3.72367	3.79732
BYSL	4.25988	4.44679	3.98395	3.6495	2.12466	1.69109	5.56837	5.76259
PIRB	6.18102	6.16281	6.59908	6.38445	3.48864	3.43709	4.81049	4.58183
USP1	5.419	5.13221	4.36604	4.85922	4.54473	5.02609	5.36831	5.06506
EEFSEC	3.12945	3.53717	1.96754	2.30422	4.61117	4.66897	2.15931	2.32855
FAIM	3.53394	3.42143	5.05827	5.29205	4.94561	5.26198	3.86414	3.30495
P4HA2	3.25595	3.19093	3.88323	3.77273	3.53194	4.3251	4.37226	3.82365
GAA	4.52155	5.25406	4.05667	3.59252	2.62877	2.52632	5.11224	5.21645
RAB8A	5.56175	5.49079	5.49179	5.40742	3.89647	3.9116	3.27501	3.22743
CDV3	5.25614	5.63244	5.00594	4.9619	3.95093	3.99367	4.98167	5.27564
CREB1	2.66129	1.75617	2.84619	3.18555	2.9313	3.15559	1.27739	0.443607
2610203C22RIK	2.96088	2.76447	2.25126	2.514	3.86344	3.39355	4.50659	3.853
RPL24	3.43683	3.00036	0.825379	0	3.52268	1.8516	5.67711	5.62705
DUT	4.90482	4.7676	4.0558	4.04902	2.87833	2.80074	4.58117	4.74055
CALCOCO1	3.2854	3.88118	3.50297	2.89782	2.45022	3.13027	3.59419	3.90313
PQBP1	6.0047	6.34763	5.25784	5.22261	5.51479	5.24686	2.93376	2.40599
PRMT7	4.20226	4.76691	4.08772	3.96772	3.38502	3.83198	2.95401	2.68302
EXOSC1	3.60229	3.50741	4.22327	3.65512	3.08967	2.48517	4.46832	4.13529
AKAP8	4.61341	4.53524	4.43476	4.60964	2.2561	2.42868	4.45095	3.68471
KNSTRN	3.06919	2.78973	2.54498	2.41278	6.03975	6.01085	5.31433	5.16511
GM12992	3.16285	3.9137	2.42948	2.83167	3.42385	3.61471	4.85564	4.84619
GTF2H4	3.71447	4.22635	2.96901	3.17824	6.91391	6.73118	4.54628	3.98787
PCDHA1	3.40436	3.38004	2.9115	3.17393	3.11053	3.07861	4.6293	4.59317
CASC3	3.44467	3.43176	3.77125	3.67367	3.02786	2.8673	4.34127	3.99901
IFI203	5.16132	4.26574	4.68538	4.98067	3.49697	3.52707	3.05589	2.81803
NHLRC2	3.32884	3.77842	2.68212	3.00054	4.78691	4.24397	3.05814	3.74168
BCKDHA	4.9212	5.69758	3.7703	3.69343	4.69165	4.18206	0.796598	1.40327
TMEM238	3.02998	4.59072	2.15834	2.71809	6.17343	6.12724	4.03369	4.41271
RBMXL1	5.20207	5.05645	3.7703	3.79712	5.70216	5.40524	5.02914	5.10199
ERBB2IP	4.5029	3.93442	4.59562	5.01543	7.77988	7.70065	3.30247	2.9692
SMIM14	5.37927	5.43892	4.80436	4.87833	5.2633	5.25584	4.98605	4.42988
MEGF8	2.16382	3.12085	1.88557	1.66084	3.97288	3.96569	2.56535	1.96347
USP25	4.81578	4.5846	5.08542	5.30827	4.54739	4.57616	3.89152	3.39424
CALCRL	3.84318	3.30363	4.42875	4.7879	2.88596	2.67649	5.54862	5.80643
FBXO34	2.41414	2.55729	2.56876	1.75873	4.40552	4.67762	4.01685	4.21062
UBR2	4.22843	4.142	3.91112	3.94261	4.43236	4.64743	5.83438	6.05502
MEF2D	4.32323	4.55594	3.81414	3.7505	3.59491	3.76182	4.15251	4.76559
TFEC	3.85709	3.47884	2.8953	3.20977	8.03127	7.49843	3.07776	2.74739
A930024E05RIK	2.90708	2.64777	0.866315	0.388465	7.17006	7.50557	4.51444	4.65524
PLEKHM2	4.10039	4.74131	3.43709	2.96754	5.47018	5.28958	4.69098	4.46806
ABHD14A	3.63122	4.41913	2.90458	2.51172	6.45666	6.31178	2.50462	2.98787
TRMT5	2.6638	2.21971	2.58207	3.29116	5.69393	5.51762	3.22743	3.20789
FAM234B	2.6081	2.50564	1.38184	1.49108	3.593	3.17712	4.27217	4.03483
ZBTB44	2.67243	2.55262	2.52832	2.82944	7.5672	7.19566	3.35233	2.71743
AMPD3	5.14299	5.10811	6.35935	6.04869	5.88623	5.55903	3.56633	3.50767
UBE2E2	3.5634	3.63587	3.58496	3.43803	2.42519	2.16285	3.27873	3.34142
TRAPPC5	4.04089	4.91006	2.78052	2.33027	2.79265	2.45759	3.72137	3.54547
SON	5.89603	5.9255	6.12732	6.11159	2.64801	2.39972	3.17185	3.40667
CHEK2	4.52532	3.93678	3.07639	3.45365	4.48007	4.70421	3.15834	3.00917
OSTF1	6.43934	6.67927	7.05661	6.8665	3.75018	3.21101	2.8518	2.46963
WARS2	1.94711	2.67694	1.8492	1.04754	5.35466	5.69875	2.55827	2.71348
LYST	2.78304	2.20852	3.41954	3.43896	6.81627	6.90353	2.71127	2.21132
WDR70	3.7761	3.54831	2.91934	2.27441	2.76384	2.64201	6.34062	6.22091
FAM53A	3.97315	4.54671	3.29719	3.45378	5.01921	5.01181	3.80643	3.87421
SLC29A1	6.10232	6.05661	4.49902	4.02068	4.49844	3.80972	6.74537	6.31732
NKIRAS2	4.79986	5.28303	4.36604	3.87598	2.1117	3.12284	2.79015	2.91418
UBAP2L	5.95091	6.00567	6.22263	6.36356	2.99422	2.69977	3.70973	2.99023
PPP1R18	5.9061	6.4848	5.62108	5.67203	2.77083	2.76426	4.20367	3.32912
RPS20	8.36923	8.09079	7.52208	7.5203	3.4518	3.20069	4.99462	4.96167
TAOK3	5.34632	5.4063	5.54902	5.59613	2.54449	2.53829	4.916	4.56139
PTPN18	5.31219	6.6454	3.93725	3.32366	3.33956	3.62129	6.60887	6.39206
RAPGEF5	3.9365	3.54238	4.74395	4.80844	3.05572	3.26559	3.75585	1.38681
MLLT6	3.65627	4.07228	3.21583	3.2299	9.46675	9.16235	6.00657	5.85656
STARD7	5.54862	5.40725	4.74631	4.81096	5.04094	5.17233	7.5932	7.52941
43352	4.51954	5.12751	4.97961	4.59096	5.0555	4.37886	5.36786	5.2418
MTIF3	4.13266	4.31426	3.85549	3.61789	3.92932	4.19424	4.09896	4.38274
LAPTM5	8.8769	9.10274	7.93338	7.68672	2.83309	2.40026	3.82558	4.01988
GCLM	6.40003	6.89832	8.49247	8.66532	6.58317	6.00749	3.0654	3.16076
MYO1E	5.21866	5.24386	5.45664	5.42928	4.29433	5.56392	4.8969	4.87941
EDF1	6.74351	7.55318	6.59228	5.93112	1.6731	1.43883	4.9365	4.89763
PPP2R4	6.04804	6.58622	5.56252	5.0594	3.58002	2.3471	2.43483	2.71721
TRADD	4.87706	5.40306	3.42975	3.36849	4.65048	5.10417	3.80209	3.99331
COX8A	7.64569	8.27044	7.51547	7.1214	2.68122	2.96901	8.71685	8.52021
AARS	6.13286	6.45851	5.42499	5.00081	2.30188	1.69332	5.39893	5.5225
PPP3CC	1.80116	2.72879	2.42653	2.33999	2.81188	2.89976	5.88677	6.02757
MAP3K14	2.70664	3.46074	3.26364	2.53132	3.66732	3.82507	6.3865	6.33866
CEP164	2.02998	2.48774	2.54671	2.76192	2.51046	2.50411	6.10892	6.4698
KPNA2	3.54461	3.12284	2.41954	1.59455	4.41326	3.8503	3.55397	3.55827
GNA13	4.55342	4.5071	4.48704	4.65844	3.19755	3.16253	7.38889	7.12099
ALG12	3.05276	3.55582	3.55569	3.29616	8.60339	8.8906	5.99098	5.87846
LOX	5.62988	5.90444	6.96172	7.24735	4.42653	4.47904	3.00648	2.89995
CHMP2A	7.15782	7.14861	6.74141	6.83499	3.24853	3.47301	3.25126	2.8528
ASH1L	3.43189	3.02981	2.84338	3.06712	3.59705	3.48723	2.99313	2.74502
SLCO3A1	2.77336	2.77189	2.03457	1.51046	4.26724	3.94035	3.39753	2.50716
PPP6C	4.85275	4.26956	5.06376	5.34359	4.97508	4.97347	5.14225	5.27363
MRPL2	5.06557	5.79286	4.10367	4.26739	2.21909	2.34795	3.57737	2.9067
4921524J17RIK	3.07758	2.57459	2.19755	3.12466	3.07108	2.53032	0.365133	0.0172093
MMP8	1.01792	0.359521	3.58952	3.26559	3.70819	3.52193	6.69039	6.83034
QTRT1	4.1297	4.41061	2.8744	2.56316	4.76463	4.33835	3.53543	3.36849
ACAT2	4.46172	4.20148	2.09153	0.886745	3.76988	4.29352	5.48027	5.26888
DUSP22	0.874207	1.59694	2.3978	2.24641	3.12664	3.23756	4.70863	4.07502
PRODH	1.9668	2.80178	0.543001	0.331132	6.80008	6.70219	2.33685	2.51324
KIFAP3	2.48052	2.1884	3.35727	3.58785	5.16627	3.84036	3.59419	3.56279
SNX25	2.124	2.35811	3.44135	3.81137	3.76447	3.66289	3.14877	2.78262
PFN1	9.66689	10.5568	9.26439	9.20621	6.11458	6.22344	3.49672	3.42506
METTL5	5.40983	4.48954	4.95233	5.06432	2.79181	2.86037	4.17768	4.26093
TMEM55B	5.23232	5.28514	3.97948	4.10961	3.31107	2.95364	4.02379	3.98859
DIMT1	3.4079	2.5097	1.15575	1.91456	4.44903	4.44175	3.03281	3.32495
CASP3	4.17656	4.03879	3.67536	3.61506	5.42328	5.45329	9.38662	9.46315
MTMR12	2.95829	2.6722	2.51627	2.60027	3.93518	4.30983	4.76961	5.15162
ADAM15	7.06815	7.86845	6.19806	5.73417	4.55477	4.59204	5.11495	4.87307
MIR7047	4.50201	5.25878	0	4.28895	5.16277	4.86215	3.68975	4.01266
DGKH	0	0	2.40108	2.46388	3.5203	3.51336	3.26063	3.4079
HLX	3.24762	4.67022	2.60455	2.69109	3.3941	3.52832	6.19312	5.83496
SMARCC1	5.50884	5.19204	5.00984	5.03958	7.00792	6.63265	3.48787	5.40286
ADO	2.89743	3.80126	2.69644	2.92163	0	3.03615	1.90535	2.21039
PIRA11	0	0	2.79764	2.29748	6.73627	6.27434	4.13241	3.75862
TSR2	1.41088	1.22897	2.65992	2.80715	3.49902	2.64893	5.36314	5.43192
VPS26B	3.66982	3.66391	3.83633	3.7741	3.28998	3.32553	2.23665	2.47768
CPSF1	4.21932	5.16748	4.27813	4.03562	2.89647	2.51702	3.45943	3.63227
CNOT4	3.06557	2.91265	3.11952	3.42425	3.49851	3.80416	0.387363	0
LPL	7.78558	7.38763	8.39005	8.63238	2.2032	2.67333	3.14209	3.32539
AKAP10	4.5287	4.43115	4.58147	4.55716	3.98586	3.97874	3.89521	3.83147
ZDHHC2	3.15007	1.63923	3.05381	3.53468	4.22612	3.87823	4.46852	4.1846
ELK3	3.04667	2.90169	3.63227	3.27917	3.42613	3.80012	3.4264	3.44241
COQ5	3.2225	3.72345	4.18325	3.20367	1.80859	3.21708	9.08748	9.2938
RIN2	4.62141	4.34901	4.59795	4.81049	2.52782	2.69822	5.27951	5.35889
NFRKB	2.7941	2.71039	2.41684	2.41278	3.95671	3.63819	1.73725	2.03598
SH2B1	3.34426	4.11761	2.61518	2.37462	2.94317	2.65581	3.87843	3.47002
PIAS1	3.81075	3.63343	3.8168	4.08576	5.37556	5.33621	3.9279	4.39821
ABHD4	5.63436	5.57225	5.08134	4.83512	4.47489	4.05797	6.51671	6.54043
ATF1	2.698	3.31237	3.91361	3.84278	3.80426	3.40013	3.25202	2.88127
RBM33	3.33857	3.53568	3.05728	2.9824	5.55572	6.11555	3.15494	3.06385
DDOST	6.90764	7.2409	6.64813	6.42677	5.90422	6.08396	4.50036	4.30312
D430020J02RIK	4.6842	3.91695	4.52682	3.5992	6.32368	6.24576	3.31165	3.19219
PRPF18	3.81137	2.98313	4.02104	4.12862	2.87912	2.71611	4.71408	4.58514
NACA	6.79727	6.23989	6.23561	5.66015	3.74308	3.49774	4.18626	4.43216
BC024978	2.55606	2.99621	2.64016	2.22928	4.45134	4.69304	3.35558	3.21692
FAM168A	3.72039	3.35177	3.01721	2.92201	5.27449	5.37166	6.35237	6.35595
POP7	5.16676	5.13007	4.1776	4.23228	6.47753	6.51486	4.55453	3.14127
HNRNPUL2	5.47677	5.48314	5.34855	5.67635	4.43309	5.03558	4.56773	4.54535
PRIM1	3.1112	2.3749	3.30378	3.92989	6.30405	6.12885	5.87093	6.03327
PYCR2	5.40868	6.06901	4.84293	4.16213	2.37518	1.91724	2.34028	2.28333
TSPAN14	5.84009	5.6817	5.16659	4.81691	2.77231	2.59168	3.09474	3.31716
MIR7077	0	0	3.35783	3.51513	4.4444	4.19653	2.59598	2.12565
POC1B	3.20398	2.73422	2.79077	3.05693	2.46937	2.4631	4.67299	3.58604
TAGAP	2.64847	2.25942	1.33457	0.965692	4.72694	4.94373	5.62883	5.79841
ATP6V0E	7.02838	6.7438	6.8552	6.82548	4.36751	4.32833	3.82242	3.81106
MIR130C	0	0	3.78597	3.94729	2.97104	3.63331	4.68364	4.65592
ITM2C	7.01037	7.52041	6.11614	5.77125	3.17903	3.51336	5.06772	5.13254
ORAI3	4.32668	4.67169	3.66732	3.15688	5.28744	5.6757	3.64339	1.96495
MFGE8	2.21132	2.8492	3.8525	3.36877	3.46963	3.39561	2.84197	3.32668
SLC39A3	2.36261	2.9915	2.95289	2.51879	2.79202	3.44029	7.02871	6.73075
BUB1B	4.84348	4.45497	3.69421	3.38681	4.81106	0	0	5.31549
ZFP518A	1.92448	1.13291	2.77379	3.07707	3.07707	3.07039	6.12222	6.16394
ASCC1	4.70288	4.16334	3.98959	4.59568	4.09339	4.69911	3.79992	3.87411
GBAS	4.31976	4.69527	4.0787	4.03606	2.1137	2.92998	3.12267	3.36177
HIST1H1C	4.56554	4.93852	3.26484	3.30772	4.6718	4.8528	3.44188	2.98732
A930005H10RIK	2.90111	4.22419	1.30685	2.58183	3.59991	2.83754	5.04343	5.20617
MIR17HG	3.27158	2.39369	2.849	3.08695	5.33417	5.02631	3.49442	3.41792
TRMT1	4.88171	5.47641	4.46362	3.24245	4.89453	5.01221	4.55201	4.66681
UBE2O	2.40844	3.41576	3.10668	2.70819	4.42968	4.02954	4.81552	4.55508
EVL	5.47164	5.77363	5.50259	5.53845	2.60644	2.52732	4.23527	5.24588
PREB	4.21374	4.53897	4.36576	3.99331	8.93479	8.48371	3.34454	2.10969
H1F0	2.91953	2.86513	1.98076	1.93017	5.4267	4.90795	3.25338	2.94092
SPR	4.26701	5.68577	2.88069	3.52695	10.0975	10.1658	4.84182	4.42767
ACSL4	5.38312	4.6097	5.88969	6.16561	4.56852	4.45075	2.90169	2.69889
DLD	4.86607	4.19826	5.80142	6.19682	3.65558	3.49288	5.17696	5.22014
HMOX2	6.30646	6.45751	5.90513	5.7717	5.25214	5.52187	3.84499	3.71227
PRAMEF8	2.92086	2.8055	2.50589	3.0156	2.66562	2.65924	2.90246	2.96033
CASD1	3.33928	3.02998	3.30261	3.39643	3.51046	3.27172	4.026	4.29315
ZFP706	4.20774	4.13521	4.35748	4.96961	3.45246	3.42452	5.43853	5.48778
DNAJC10	5.60908	5.06665	5.25908	5.58451	3.3584	3.41846	6.07348	6.35039
TMEM106A	6.90896	7.04177	6.06755	6.06234	4.19904	3.72901	6.14072	6.37135
PRMT3	4.44897	4.34355	4.71759	5.00612	7.84578	7.76672	3.02574	2.93734
RNF130	6.62623	6.68388	6.02625	6.01638	2.58304	2.45128	4.29212	3.95652
LILRA5	2.41414	2.1003	2.23235	2.44599	4.41217	4.0505	4.97746	5.20758
SETDB2	0.293959	0.0648829	3.03791	2.59335	2.81762	2.94242	4.3345	4.59449
GRPEL1	4.21793	4.11944	4.5287	3.90958	2.90593	3.08236	6.41515	6.54652
MXD1	3.10852	3.29572	1.87696	1.81188	2.70399	2.98368	4.8485	5.1172
MTMR6	5.08125	4.65913	5.16932	5.17668	3.5203	3.51336	6.25185	6.46241
LAS1L	3.42183	3.06005	4.3466	4.60816	8.60345	8.43687	2.12796	2.52306
TRIM59	0.475085	1.15834	2.77947	2.76829	4.73124	4.95926	2.96864	2.7966
FKBP11	4.34823	4.86255	2.3978	2.53978	4.17241	3.77674	4.46336	4.36282
LUC7L3	5.11545	4.78005	5.41501	5.86557	4.57095	4.31723	2.70797	2.65306
TSR3	2.23634	2.86631	3.65237	2.32654	2.75125	2.31237	5.26318	5.4272
CYFIP2	3.30261	3.55238	3.94439	3.55961	4.2043	4.84534	4.72923	4.56712
MIR7046	5.16944	4.94308	4.63888	3.32034	3.27367	2.71039	3.91982	4.14437
BRCA1	3.55434	3.02786	2.40681	2.87814	3.19251	3.37086	2.18174	1.78994
SERF1	5.49198	4.94547	4.58904	3.70111	0	0	5.39852	5.89988
FAM219AOS	0	0	2.43563	2.57846	4.62778	4.80828	3.12813	2.63622
FAM105A	5.66596	5.49528	4.86235	4.84489	2.46754	2.83714	3.19061	3.22543
TARM1	3.30261	3.34667	4.11927	4.13939	3.44877	2.77947	4.94078	4.65472
VIPAS39	3.82171	3.72541	4.99928	4.97513	6.26933	6.58284	3.44824	3.36107
NDUFB6	5.09111	5.22485	4.32503	4.37044	6.81351	7.24628	3.93838	3.63448
TMEM5	4.24245	3.91848	3.90631	4.27337	0	0	2.43723	2.71765
TSEN54	3.15283	3.58544	2.71238	3.07998	4.74195	5.00378	3.20461	3.2765
RPL14-PS1	8.71222	8.47866	8.40492	8.10333	5.90217	5.96097	2.73227	3.03738
FUCA1	5.24842	5.53151	5.18836	4.78162	4.07065	3.95112	5.60549	5.75569
HSP90AB1	9.83785	9.73118	10.3067	10.2308	2.54844	2.40817	0.746743	1.31325
RPE	4.6279	4.22974	4.22959	4.9357	2.66494	2.39698	5.31317	5.27754
GM561	3.08695	3.46231	2.47379	4.3407	2.26123	2.39122	4.62422	5.2043
RDX	5.10626	4.71847	5.40654	5.45124	2.11437	1.74416	3.56169	3.72988
ARHGAP19	3.31687	3.20774	1.34483	1.38957	5.02206	5.1112	2.98204	3.2558
RBMX	3.14958	3.47015	3.40749	3.04002	7.58351	7.60595	8.99985	8.40903
HS6ST1	1.90881	2.43989	3.92847	3.33942	9.01307	8.77954	5.50208	5.54319
VPS37C	4.50004	4.71419	3.19802	2.86967	6.68406	6.73717	2.60075	2.74524
LRRC27	2.23051	2.50716	3.76755	3.39053	4.34979	4.57434	10.0049	9.95553
BDH1	2.54325	2.29631	2.00036	1.78409	5.65587	5.80578	4.45075	4.47314
APP	7.41243	8.01751	7.88939	7.66852	4.63378	3.79981	3.62281	3.88967
VPS18	4.43075	5.27917	4.16189	3.87922	6.20148	5.80343	5.61129	5.76463
PIM1	2.50894	2.95066	3.07433	3.00558	2.81721	3.47832	4.76935	4.58466
LMF2	3.81383	4.38805	3.18078	2.54893	3.853	4.11362	3.32524	3.02698
LIAS	1.65031	1.23143	2.83512	2.86967	3.5834	3.37865	3.42021	3.17425
2310061I04RIK	3.40586	4.57779	3.41589	3.32351	2.33685	2.69955	3.5477	3.21506
RPLP2-PS1	6.31074	7.35608	8.31537	8.28341	2.16896	2.31499	3.76607	3.86463
PYHIN1	1.59503	1.66857	4.16471	4.14983	4.29433	0	3.35007	2.25912
SMAP2	4.41149	4.57477	3.98778	4.1508	3.17824	2.78701	6.79423	6.65607
KEAP1	4.24922	4.93489	4.7574	4.17808	4.23886	3.90207	4.52061	4.24732
RFT1	2.63668	2.12002	3.00827	2.9915	3.24565	3.58424	2.70797	2.75446
RSL24D1	5.39259	4.07733	4.68038	5.20516	6.6037	6.94339	3.77589	3.44943
NMNAT1	2.04334	2.80385	3.43936	2.71216	2.41954	2.49108	2.99114	2.9875
LPIN2	3.73812	3.57519	3.50182	3.57507	3.38695	3.23159	3.22666	3.75467
MIR1839	0	0	0	4.66363	2.46153	2.93282	8.5305	8.20126
MAP1LC3B	5.29002	5.19212	5.066	5.16724	3.64501	3.4083	2.96883	3.25066
KLHL28	0	0	2.88127	2.7536	4.86404	4.67112	4.70852	4.73742
ARMC6	0.952334	1.36681	3.10064	2.88928	2.72159	2.39397	4.18634	4.3251
DHX15	6.38688	5.80377	6.41637	6.83024	4.97558	4.5225	3.20289	3.21288
RNF128	6.23733	5.58583	7.48645	8.08994	2.36681	3.04212	4.98258	4.96125
SNORA52	0	0	0	3.82568	4.66818	4.65048	2.9631	3.43162
IER3IP1	3.2988	4.13865	4.59264	4.98673	2.8922	2.43349	4.2814	4.12449
ADAM9	6.10484	5.72487	5.73352	5.90019	2.39589	2.60597	0	0
BRD1	4.15607	4.63355	4.03351	3.854	5.12544	4.7223	5.34426	5.63665
PRDM10	2.51147	2.56998	2.12664	1.77231	3.34412	3.50093	2.2759	2.56828
ATAD5	2.29954	2.18492	2.28125	2.44201	3.41156	2.36373	2.51299	3.27396
HELZ	2.01863	2.09153	2.6884	2.25671	4.29109	3.66505	6.52063	6.68584
ZFYVE27	2.67175	3.334	2.65833	2.03668	3.79847	4.02963	5.14841	5.15814
NABP2	5.25871	6.10224	4.92172	5.06566	5.17473	5.56307	2.54622	2.65512
DBI	8.09711	7.85463	7.20218	6.92689	2.40654	2.37295	4.32214	4.50475
PGD	8.44058	8.76901	9.69071	9.27716	5.9175	5.90099	6.02357	6.02554
MYADM	6.76818	6.57168	7.06879	6.95437	3.73758	4.09761	4.2555	4.27299
TBC1D23	3.50297	3.06126	4.46761	4.73292	3.50602	3.8535	2.37379	2.48826
CLK1	5.92148	5.07874	5.45279	5.44192	3.334	2.81229	2.77884	3.11952
D10JHU81E	4.49179	4.90607	4.2756	4.25731	4.01552	4.28066	2.9182	3.22033
NAPA	6.32975	6.35822	6.11624	5.51876	4.13726	4.22982	2.54424	2.58352
JAK2	1.68122	1.66857	2.88557	3.09761	2.65489	2.25217	5.27247	4.85888
NUP155	4.35769	3.74567	3.68717	4.06901	2.20883	2.60122	7.83388	7.83078
XPR1	3.32567	3.15834	3.38322	3.50233	2.56949	2.56316	2.83774	2.98039
DSTYK	2.18078	1.98185	2.63366	2.50538	2.55139	2.62807	8.00498	7.76112
AIRN	2.92334	2.92429	2.43643	2.31644	2.60715	2.47508	5.35572	5.42381
MIR7115	4.25164	5.74526	4.68218	4.8491	6.737	6.80875	4.69092	4.34213
TAF8	4.07528	4.11053	2.88049	2.99386	5.68745	5.40224	6.41572	6.18293
MPV17	3.55324	3.65111	4.19724	3.90391	2.78031	2.72378	5.11931	5.12416
HERC6	2.88869	2.1944	3.01792	3.35473	5.38522	5.4663	6.2989	6.05903
CCT4	7.28859	6.92609	6.90095	7.12955	2.17824	2.75253	2.98167	2.91112
ZC3H7B	3.27247	3.93329	2.42412	2.59024	4.99481	4.7856	4.43476	4.54763
NOA1	4.01507	5.02786	3.72214	3.83228	5.03232	5.01324	3.89045	4.12209
CEP104	3.5307	3.83754	3.08508	2.75425	2.54028	3.12234	2.57337	3.0009
ALDH16A1	4.35452	5.13832	3.28451	3.13685	5.21249	5.47223	1.06833	0.453122
RANBP3	4.41596	4.99716	5.18939	4.19046	2.89084	2.50614	4.4221	2.40681
FAAP24	3.51916	3.95429	2.34227	2.48285	3.67807	3.77936	2.13521	2.76765
LONP1	4.97691	5.24108	4.70879	4.4994	6.24171	6.43946	3.51929	3.50614
FAM122A	3.11387	4.35804	2.31586	2.36205	2.80426	3.55041	4.28326	3.69577
KCMF1	4.45312	3.9692	4.56651	4.41718	3.97416	3.38847	2.78283	3.30976
IRF2BPL	3.38736	4.54615	2.98823	2.80157	5.07039	5.23201	6.60101	6.81083
AAMDC	3.6518	2.96883	2.46441	0.886745	3.35106	3.34412	3.25882	3.43483
PIK3R5	5.49675	5.86424	5.24766	4.71688	5.46796	5.50243	3.8268	4.0591
TAF5L	3.11303	3.54696	3.23986	3.12118	4.72066	4.37455	3.18808	3.2854
MED25	4.00486	5.27165	2.98277	1.84639	4.61553	3.33571	4.1019	4.29256
WDR46	4.83491	5.53123	4.30918	4.24496	3.75018	3.47327	5.05507	4.72072
43161	4.14045	4.76575	3.49876	3.08219	3.5277	3.44771	2.68235	2.81865
B3GNT2	5.07536	4.9305	5.55247	5.57195	4.13922	4.48149	5.28629	5.20793
PRKD3	2.33171	2.43483	2.26303	2.67378	5.27914	5.44039	2.01507	2.6663
OASL2	6.39031	5.8773	5.49384	5.3233	2.91514	2.04404	4.16019	4.36807
3110043O21RIK	4.34191	3.60798	4.09635	4.14511	4.43703	4.22997	2.29778	2.57555
MEX3C	3.19314	3.52055	3.36177	3.5894	5.85903	6.05183	2.91648	2.80509
GGCT	0	0.140124	2.83066	2.89976	6.22029	5.97237	5.14564	4.58195
XIAP	4.79738	3.82191	4.27642	4.42311	5.48375	5.18214	3.91342	3.77936
VPS53	4.50252	4.51885	4.05216	4.16591	0	4.20289	3.70177	3.96532
GGNBP2OS	1.67582	2.83491	1	0	6.05122	6.28288	4.83729	4.46506
TRMO	1.01935	1.42975	2.41846	2.46545	6.05981	6.25087	4.12606	3.8672
LATS2	2.64777	3.35064	1.80735	2.33914	5.89407	6.52279	5.03514	5.00607
UNK	3.27858	3.76585	2.30393	1.88596	3.7536	4.08032	3.29042	3.26439
2810006K23RIK	2.76341	2.17568	2.40463	2.78262	5.25946	4.90444	5.1019	5.10291
BCL2L2	3.18523	3.24473	2.57265	2.60241	2.31005	2.34908	3.57471	3.36373
HDGF	7.53857	7.56201	6.81263	6.57817	4.10308	2.76469	3.55336	3.64455
CUTA	6.29136	6.80971	5.56175	5.46421	5.43122	5.45539	2.11203	2.6318
GFRA4	2.49774	3.00198	1.67401	0.866315	1.94186	2.38957	2.81147	2.62807
UBL3	5.38481	5.79694	5.78532	5.87155	6.71361	6.38702	4.69098	4.87907
BLOC1S3	1.57918	2.93452	2.13685	2.36485	4.04754	4.18269	4.62936	4.41623
STAT2	5.15052	5.24359	4.44354	4.40586	4.41129	4.35819	2.36541	2.23511
SNRNP200	4.76182	4.81609	5.33643	5.0152	4.33128	3.96042	3.16237	3.07193
GPD2	1.79784	2.02998	2.91991	2.53556	3.06987	2.52632	2.47093	2.65489
METAP2	4.81757	5.05033	5.29359	5.53394	2.56291	2.02467	2.82762	2.84699
SAC3D1	2.83552	4.25867	2.25671	2.39561	4.36653	4.03896	2.76043	2.93319
RAPGEF2	2.44201	2.69955	3.76437	3.79067	1.65718	1.05102	7.18745	7.27746
YWHAZ	6.96062	6.36774	6.47137	6.77851	3.68134	3.48388	2.26694	2.78304
TBC1D4	2.59694	2.9644	1.84117	1.5568	5.69399	5.11545	5.41275	5.58126
DNAL4	3.86928	4.54671	2.65237	2.9555	4.15826	4.08125	3.65512	3.66664
JOSD1	3.07912	4.1071	3.2107	3.29205	3.70819	4.30896	5.75499	5.93232
SASH1	5.4268	5.3991	5.06867	5.28318	2.63157	1.96938	4.31223	4.4448
GNE	2.13947	2.33371	3.30305	2.72814	2.73596	2.83673	5.29583	5.22855
APOBR	5.69385	5.82008	6.01013	5.86394	4.12664	3.58099	3.14012	3.44784
OGDH	5.1089	5.09119	4.97035	4.55035	3.54696	3.45773	5.51238	5.62126
HAX1	3.14584	3.66619	4.58976	3.74006	3.2916	4.01078	2.6241	2.20132
HJURP	4.08287	4.01176	3.21708	3.42008	3.9771	4.24967	2.67356	2.52105
PDE4DIP	3.7241	3.16688	3.68975	3.8503	2.75745	3.54819	5.97451	6.23957
HNRNPLL	4.13422	5.0023	3.61683	4.06919	4.29712	4.35516	2.47794	2.59383
UGT1A7C	4.90973	4.61965	5.8517	5.974	4.79338	5.0165	3.57882	3.35854
MRRF	3.22048	2.30626	3.10936	3.00702	2.51904	2.46127	4.28036	3.93452
MRPL10	4.69944	5.05554	4.72061	4.49997	2.69644	1.89763	5.74155	5.88492
ARHGEF6	6.17199	5.54711	6.01883	5.99107	3.87007	3.50614	3.21195	2.90246
PPM1G	5.65632	6.08621	6.04915	5.97437	3.55606	3.54905	5.53953	5.34806
NRROS	5.45776	5.94925	5.5793	5.11732	3.69109	3.41386	4.80038	4.57325
MIR7092	0	0	5.56682	0	6.55778	6.71353	4.29572	4.21956
ARF6	6.0939	6.84839	5.80155	6.18895	3.79192	4.4444	4.23825	4.06238
ARL8B	5.91569	5.34756	6.15927	6.41731	3.20273	3.2496	3.18967	3.41859
UTP11L	5.84381	5.34735	5.95396	5.67768	3.4117	3.10836	4.95982	4.83613
C1GALT1C1	3.04667	2.87657	4.52751	3.61742	4.22874	4.26356	5.78285	6.15078
SENP3	5.04461	5.47187	5.25399	4.85474	6.38064	6.0082	3.42854	3.11187
PTRH1	4.92453	4.75104	3.34341	2.89705	4.10383	3.38888	4.22342	4.89603
JUNB	5.77096	7.21587	5.80738	5.32629	6.58546	6.62847	5.57725	5.50726
VPRBP	1.8922	1.39067	2.28155	2.63807	2.67288	2.46624	6.33698	6.25873
MYO1F	6.86682	7.23345	6.99052	6.69954	4.23197	4.1807	6.10746	5.92495
RMND5A	4.56395	4.3989	3.90458	4.33471	3.46663	3.72955	4.33757	4.83355
PRKCH	3.63297	3.79929	3.88762	3.69153	6.60176	6.51943	5.92932	6.01411
TOX4	3.06454	3.27367	3.94963	4.07904	2.89801	3.51501	6.56583	6.51175
DGCR6	2.75189	2.85858	2.48877	2.41522	3.13241	3.49301	6.01105	6.6129
ADNP2	3.7844	3.69611	2.57434	2.62504	3.37685	3.02645	3.87843	3.58087
GALNS	4.77921	4.88772	4.49646	3.70587	4.18626	4.04623	5.38038	5.27098
RDM1	4.04037	3.58964	2.1147	3.08933	4.35509	4.81286	2.82436	2.13619
SIPA1L2	2.19724	2.7366	2.09356	1.91227	2.62737	3.02041	2.39616	2.7148
ZFP655	3.03826	2.16993	3.58002	3.64339	4.62188	4.47119	5.15765	5.24496
FAM229B	4.06411	3.37365	1.28274	1.38736	2.62059	2.74244	2.44308	2.36513
RRP7A	5.50852	6.01921	5.73663	5.11745	4.0878	4.1003	7.24313	6.97138
GPN3	4.46434	4.23028	3.46597	3.57446	4.04518	4.31325	5.12924	5.33339
ATXN7L3B	4.37379	4.01944	3.69588	4.14853	3.12068	2.72574	4.90718	4.6534
PNPLA6	3.25942	3.4363	2.28806	2.31673	2.53903	2.39369	4.54226	4.5493
BORA	3.21444	2.97288	2.14078	2.48929	5.7599	6.06805	3.26258	2.7205
PPP1R10	4.17776	4.15113	3.76277	3.91073	4.12251	4.05207	3.0685	3.24275
R3HDM4	4.37267	5.14307	3.82385	3.18047	3.76776	3.15721	3.98003	3.87273
E130012A19RIK	2.45838	4.52551	0.738119	1.70487	5.38101	5.16627	3.01685	2.49313
ZMYND11	3.76511	3.56657	3.94007	3.97233	4.73671	4.04422	3.64051	3.50602
FBXO3	3.74599	3.56316	4.14975	4.11853	5.17899	5.65821	4.05961	4.2358
TMEM230	1.7583	1.99494	2.68459	3.40136	8.31441	8.07684	5.68412	5.22048
SSH2	4.72569	4.27075	4.03483	4.08712	4.93499	5.41782	3.98185	4.13365
ACTL6A	4.76553	4.95089	4.78293	4.96421	2.45154	2.67785	4.34589	4.69025
PAXIP1	3.37948	3.97755	3.00468	2.7476	3.81977	4.33928	2.68055	2.58496
NFKBIL1	4.04736	5.26217	3.98778	3.82477	4.04649	4.51191	3.44453	3.65638
MIR223	0	0	3.93178	5.26761	3.08678	3.11086	4.00099	4.03016
INTS9	4.23243	3.99747	3.91025	3.38571	4.33128	5.13746	4.48085	4.28991
CCNG1	6.06478	5.89743	6.53243	6.66152	7.17557	7.13596	4.73769	4.64599
NDC1	4.50526	4.41461	3.76214	4.10685	4.39575	4.90511	5.31651	4.63215
ATL2	2.06419	1.7062	2.90285	3.55876	6.11134	5.65835	3.02981	3.59
SPIRE1	2.30159	2.1776	3.1117	3.00342	2.14274	2.96273	5.08002	5.25588
NUBP1	4.61123	5.07048	4.10173	4.15793	5.71822	5.89678	4.6091	4.85574
NDUFA10	6.33621	6.4993	6.28633	5.73411	5.2287	5.49451	3.24929	3.32308
KIF1BP	4.34979	4.41718	3.916	3.78764	4.04361	4.01159	3.9486	2.57676
PITPNA	5.87789	6.29149	6.89742	6.88086	4.41785	4.65289	3.87106	3.74481
FAM103A1	0	0	2.61259	2.23511	2.78827	2.59383	3.67954	4.31477
PTGER1	5.05272	6.10281	4.24496	4.11403	2.65145	2.94261	3.93452	3.77473
TAF1	3.9606	3.24899	3.61836	3.82365	2.85659	2.51652	6.07893	5.9674
FNTB	2.74782	3.00018	2.65329	1.72028	2.98368	2.95252	4.54948	4.85689
SNRPD3	6.76321	6.52061	6.35014	6.19576	5.19731	5.23488	3.8496	4.03122
PDS5B	2.94953	2.60265	3.07228	3.1884	5.84589	6.08901	3.35417	3.30597
CSNK1G3	3.53543	3.22682	3.30363	3.19204	3.12829	2.83248	4.1491	4.42506
FAM53B	4.10618	4.28828	3.24747	3.20116	6.75142	7.14499	6.41686	6.41358
ABHD17A	5.2211	6.80296	4.10919	2.88303	3.42156	3.3605	4.12656	4.22311
IFT22	4.77689	4.81803	4.35664	3.50348	5.8969	5.83812	6.82455	6.82042
SYNJ2	1.69911	2.29895	3.16205	3.06506	4.12796	3.94879	2.21164	3.26918
GSDMD	4.90804	5.08402	4.37093	4.21451	4.66238	4.29359	4.40245	4.23082
WDR76	2.99801	2.44599	2.50487	2.18998	3.94533	3.75061	4.0485	4.07331
FOXK2	4.41224	4.72405	3.85977	3.81075	5.03073	5.03003	2.65764	2.93036
MKNK1	4.25089	4.38943	3.89763	4.29837	3.50944	3.5456	6.59716	6.68772
ACOT8	2.37239	1.77315	3.57046	2.19472	2.73574	2.83208	3.74373	3.79774
TPGS1	3.7031	5.67262	3.01525	1.87303	4.19771	4.3952	3.72279	3.62679
SELT	5.13918	4.59377	5.78545	6.22132	4.78157	5.0041	3.48246	3.30305
TMEM141	5.09904	5.03655	4.70321	3.51185	2.01364	2.76787	4.18007	4.45983
TAF1C	2.12796	2.87951	2.07039	1.39177	4.62258	4.01391	5.10735	4.33142
KIF18B	2.71194	2.56413	1.80694	1.86433	5.33124	4.84534	2.8799	2.81106
FANCC	3.57289	3.2857	1.27441	1	4.99236	4.94237	4.89956	5.16362
E2F2	4.72874	4.77637	3.3817	3.03281	7.01778	7.25955	2.9835	2.9182
FKBP15	5.39163	5.60822	5.13447	4.85365	2.84679	3.06919	3.73433	3.99792
GM16062	4.05615	3.97104	4.56493	4.26739	2.77547	2.13126	4.8298	4.6856
WDR43	4.69655	4.48491	5.70625	5.75425	4.67931	4.84418	3.24016	2.84117
RPS4X	8.11532	7.47744	8.28536	8.13287	3.46297	3.67661	3.29322	2.23481
CCNI	3.85868	4.91972	4.90299	5.02525	2.70708	1.82334	5.5605	5.95424
BLOC1S6	3.85798	3.14503	3.94608	4.21669	3.88489	4.168	4.67649	4.85823
LARP4	3.47418	2.96809	3.87902	4.45002	3.37086	3.53381	2.50004	2.45786
PTCD1	3.95726	3.92733	3.3963	2.88264	7.33171	7.12439	2.82823	2.73985
SMEK1	4.95972	4.97081	4.56114	5.03003	4.25829	3.8126	5.62568	5.59774
EVI2A	7.08099	6.58663	7.16927	6.78695	6.24117	6.3779	4.25603	4.35643
TMX3	4.06996	3.30816	4.51633	5.263	3.12879	3.19975	5.65967	5.67234
DRAP1	5.84574	6.6045	5.92277	5.77363	2.39314	2.64409	8.17226	8.02132
CCDC163	0	0	2.9813	3.21148	4.13439	3.58292	5.25111	5.55078
TOP2A	6.47073	5.6427	5.07103	5.13217	3.25217	2.33828	2.724	2.63087
GNAQ	5.74741	5.01002	5.36321	5.29366	7.0361	6.95437	4.18349	4.13414
RBM28	3.50767	3.69053	3.93603	4.26574	4.04841	3.75382	4.54158	4.7121
SEC14L1	5.33414	5.60036	4.45332	4.41251	1.92524	2.40108	3.29719	2.87873
ELK4	3.59072	3.35614	3.08661	3.40163	2.81537	3.11203	4.8483	4.95638
VPS13D	2.79244	2.55115	2.77505	2.72748	5.95545	5.6692	7.08219	6.91557
SNTB2	3.49224	3.13159	3.53169	3.46728	3.22265	3.50627	4.86661	5.1994
RPA1	4.8717	4.98048	5.09761	5.00482	4.18888	4.008	6.07318	6.07647
QK	5.25886	4.86572	5.79207	6.16428	0	0	2.543	2.07827
COMMD2	4.10157	3.51488	2.90497	3.18729	5.43286	5.27769	3.54992	3.43136
BZW1	6.0659	5.285	7.00008	7.24488	3.31136	3.25792	6.43087	6.49376
PBXIP1	4.08168	4.67559	3.94298	3.8679	2.90804	3.05589	5.76075	5.87093
TMEM189	6.34653	6.80613	6.21313	6.09457	3.62106	3.01578	4.11977	4.33443
DAG1	4.39081	4.6874	4.06342	4.10459	2.91169	2.97801	5.65735	5.56733
LAMTOR3	3.47975	3.4631	4.75654	4.07391	3.06592	2.66925	3.73335	3.92505
SNX24	3.26619	2.93357	2.88029	3.03122	3.16269	2.84338	3.06781	3.15526
UTP6	4.22659	3.67897	5.08057	5.06506	4.639	4.93588	2.80323	3.29734
SLC25A30	2.70133	3.28214	3.65798	3.74599	3.68055	3.1635	5.50087	5.59276
STRADA	3.83441	3.55189	3.48787	2.67672	2.92657	2.8486	5.87971	5.97494
SYNJ2BP-COX16	4.50462	4.28237	4.71232	4.43483	2.35021	2.24945	2.73682	2.96181
SCRN2	2.29895	2.4079	1.24732	0.471968	3.82833	3.7599	6.38274	6.68503
UGT1A9	4.29042	4.08542	5.31879	5.43433	5.98407	6.24234	4.49908	4.5544
MLLT11	1.78492	1.24853	2.47015	2.37573	4.48807	4.07348	5.56742	5.07399
LRP10	5.44996	6.14294	4.76691	4.26971	5.3052	5.61029	4.57083	4.64708
B4GALNT1	6.22504	6.68193	5.44085	4.92263	7.07345	7.48815	4.62152	4.32048
D17WSU92E	5.11724	5.32204	5.11981	5.29407	4.13759	4.34092	4.21179	4.58225
GM6548	6.73487	6.70151	6.89986	7.53556	5.11066	5.27053	5.14759	5.2043
METTL8	3.53182	2.75788	2.91953	3.07108	7.147	6.34241	3.54114	3.40626
PPP1R13B	1.7761	1.75275	3.07844	2.71216	2.62035	3.2299	3.59419	3.39684
RFC1	4.84634	4.43763	4.58946	4.6879	4.79218	5.46496	4.74421	4.83663
AEN	4.26311	4.95215	3.97223	3.45786	2.69265	3.0314	5.05745	5.50947
ROGDI	2.75958	3.83056	1.70221	2.26694	5.081	5.47073	2.93904	2.66835
EIF2D	4.46022	4.05216	3.53356	3.47768	5.39218	5.71271	4.5552	4.04037
ARRDC3	1.87814	1.584	3.41305	3.83976	7.64156	7.63157	5.62035	5.54223
CRELD2	7.23076	7.53989	6.72802	6.51967	6.70216	6.95024	4.76686	4.91695
RRP9	3.86938	4.73037	4.63587	4.22358	2.16896	2.00899	7.00629	6.78857
PSMC6	5.96028	4.86384	6.29745	6.33341	6.27719	6.25899	3.79878	3.54918
SUV420H1	3.10802	2.92903	3.09221	3.41224	2.17377	2.86572	2.89084	2.52682
WDR44	2.44228	2.10969	2.32654	2.34767	4.66414	4.6884	4.93045	4.98778
2210013O21RIK	3.33585	4.12259	3.7867	3.66505	2.26153	2.07587	3.49249	3.15023
MTG1	3.52281	3.41886	3.19975	2.78848	5.13311	4.9287	3.15979	3.41576
EIF4B	7.30708	7.12939	6.94496	6.89125	4.89424	4.36821	4.48291	4.28244
POP5	4.56797	5.18967	4.07425	3.93489	3.36345	3.76171	3.34369	3.33471
PTPN22	2.82619	1.95977	3.39328	2.93489	2.66198	2.86453	4.5472	4.08746
SOCS6	2.06798	2.02184	2.76977	2.88362	3.84429	4.13881	3.63645	3.86334
SHISA5	7.14446	7.3272	5.82115	5.87179	4.67282	3.94804	6.15553	6.27467
GTF2H2	3.68358	3.6573	3.73021	4.16591	4.68672	4.48614	3.71337	3.62433
NAAA	1.70885	2.9703	2.08134	1.43349	4.72492	4.59699	2.50259	2.8496
SLC12A7	4.40796	4.62737	4.01132	3.95773	2.84418	3.01685	4.52136	4.02751
SNORD53	0	0	3.98222	0	2.90516	3.45654	3.42854	3.38667
PPP6R1	5.41061	6.07298	5.56538	5.35811	2.76277	3.03069	7.54487	7.52941
RUNX1	3.69733	3.7031	2.8512	3.21179	2.7941	3.17201	4.17497	4.03245
WDHD1	3.81834	3.21164	2.67197	2.79015	3.31745	3.17457	2.6318	2.56413
MED7	3.39602	2.66129	3.10383	3.94869	1.93168	2.44201	3.51665	3.44122
RPRD1B	2.7148	3.02361	3.28703	2.53829	2.15478	2.70929	6.19371	6.31234
FAM219A	3.15672	3.61965	2.81003	2.67084	2.60881	3.17919	4.2121	4.11861
RPRD2	3.38433	3.25761	3.1819	3.28659	3.62574	3.69466	4.12085	3.88323
GCLC	4.61365	4.29616	6.33619	6.19963	6.94998	7.05745	0	4.59908
MIR5130	4.12433	6.53241	2.85659	0	2.71282	2.66198	5.79932	5.62565
ERRFI1	2.73617	2.64985	1.34937	1.64801	5.60623	5.59875	3.78607	4.04972
DAGLB	4.18634	4.43643	3.2502	2.94542	3.86503	4.03333	3.38819	3.00378
5730508B09RIK	2.61353	1.30393	3.02308	2.77526	2.70863	2.55065	3.26769	3.55373
STK35	1.75873	1.71677	2.61941	2.51778	2.3505	2.80694	3.02875	3.57483
INTS12	1.65076	1.848	3.60205	3.7194	3.49608	3.32898	3.02857	3.03738
CD44	5.49067	5.26765	6.32954	6.46002	3.85699	4.15656	3.48362	3.616
PI4KA	4.2601	4.40926	4.21397	3.88264	5.53605	5.57201	4.62094	5.04505
DYNLT3	3.62515	3.09322	5.49002	6.07534	4.90958	4.9534	4.618	4.33735
SH3BGRL	6.87679	5.97306	6.93099	7.56128	2.61871	2.19061	3.1127	3.26993
CEP83	2.93847	3.09457	4.34894	4.7005	2.73531	3.06833	2.42761	2.33857
ANKFY1	4.80643	4.64616	5.41964	5.3876	3.01632	3.17967	4.05102	3.86701
SEC61B	7.10016	6.90931	6.15429	5.65031	4.30553	4.87106	6.9126	7.08057
SERTAD3	2.09322	2.54893	2.2394	2.99892	5.3293	5.05507	4.51204	4.368
EIF2S3Y	5.10953	4.41745	5.16181	5.55121	5.26536	5.9531	5.45612	5.82097
ZFP410	0.818032	1.19409	2.95587	3.10802	4.9126	4.95247	7.57018	7.66942
ATP2B1	5.20817	4.70603	5.70741	6.02875	4.74647	4.46702	4.16342	4.38743
DNAJB9	4.8999	4.27426	4.99643	5.27408	3.24047	3.04911	5.38974	5.50198
ARF1	7.759	7.92739	7.80502	7.54569	4.94289	5.12416	6.01507	5.52923
COX7A2L	6.54283	6.31359	6.54009	6.80574	3.27501	2.86374	1.83552	2.18523
MCM9	2.51501	2.35586	2.40545	2.47067	4.58946	4.46611	5.30283	5.46601
IFNGR2	6.24648	6.29717	6.85035	6.50115	5.06126	5.3718	3.50055	3.48349
RPP25L	4.47534	4.78884	2.96828	3.2322	5.7468	5.62401	6.05907	6.31812
MAP3K3	5.04579	5.07857	4.58514	4.72132	5.78835	5.37041	4.16672	4.27314
TIAM1	0.90458	1.21723	2.48388	2.8955	4.38128	4.53897	7.1553	7.28173
ARRB1	5.02321	4.95499	5.27292	5.13447	2.92486	3.08236	2.45101	2.59168
GM10516	2.89782	1.8675	0.261832	0.291604	3.8497	3.9041	6.6325	6.86037
PGS1	4.97916	5.59845	5.10094	4.61553	8.65859	8.6072	3.08899	2.78115
TWSG1	3.24793	3.07416	4.07921	4.15186	3.27322	3.21148	6.70589	6.53372
SESTD1	1.81762	1.35896	3.19172	3.30932	6.44498	6.76154	3.35783	2.31063
ZFP574	2.19346	2.87066	1.80983	1.64108	3.86523	3.68863	4.63529	4.75071
DNTTIP1	4.08015	4.33013	3.81445	2.639	2.64478	2.36905	1.34653	1.26484
PCYT2	4.60763	5.15543	3.52845	2.618	8.9399	8.65946	4.57058	4.67706
LOC102640359	4.77025	4.51128	4.38991	4.26491	5.74405	5.73652	4.85205	4.48498
THOC5	4.90593	4.89651	4.83935	4.89617	2.72268	3.03404	3.76437	3.7253
SEMA3C	0.351628	0.22404	3.70863	3.70885	2.53556	2.81085	3.47379	3.66482
COMMD5	4.63192	5.60946	3.22342	2.78199	5.4692	5.3107	2.54226	2.1273
PKN2	3.04369	2.70973	3.02201	3.39835	2.74114	3.17425	2.86888	2.91131
SHPRH	1.70885	1.2857	3.21956	3.5724	4.94883	4.83335	4.01712	4.33871
COX6A2	3.79348	5.02157	2.71061	2.19346	5.40915	5.40166	4.54207	4.12788
FOXJ2	2.95921	3.15898	2.21008	2.44361	2.81414	2.42895	4.39794	4.11395
CEP162	0	0	2.41386	2.41332	3.54288	4.07878	4.89724	4.85569
HDAC1	2.27471	1.88206	3.07399	2.60431	3.00988	2.52381	0.176323	0.299831
TNFRSF4	3.44917	2.81332	0	0	5.37212	5.99729	3.42156	3.3835
NEDD1	3.47962	3.08185	3.38281	3.76861	4.62264	4.30801	3.38888	3.66346
RARS	6.81728	6.17618	6.89351	7.06543	4.82263	4.50316	3.80085	3.76765
PPP1R37	3.33314	4.6017	3.09373	2.24945	4.28614	3.91351	1.98295	1.16607
ABCF2	6.27258	6.31424	6.00045	5.62767	4.61453	4.27843	2.67987	2.64847
MAPKAP1	4.33771	4.25338	4.19503	3.80271	4.74109	4.62562	2.40026	2.87224
ZFYVE19	4.13274	4.15405	2.55851	2.96588	4.86389	4.60336	3.09997	3.56267
KLHL11	1.81762	2.51501	2.84358	3.15834	3.67027	3.17983	3.88098	4.35692
TPCN2	3.64397	3.77315	3.45378	2.94448	2.65168	2.64524	7.159	7.46079
R3HDM1	3.52457	4.00988	3.70321	4.06678	3.71293	3.67344	3.2135	2.97783
PES1	5.38491	5.57873	5.65578	5.31335	4.63361	4.62626	5.88042	5.75737
STOML1	2.87184	3.46663	2.57894	1.98258	4.23642	4.30728	3.89346	4.14771
ZDHHC6	5.06299	4.40701	5.04019	4.9803	5.08313	4.73015	2.89414	3.50538
PTGER2	1.87106	1.86513	3.42948	3.29983	3.45325	3.92505	3.20257	3.03175
KAT6B	2.6819	2.57676	1.95866	2.36485	3.88714	3.97398	3.76437	3.65409
PRKD2	2.51803	2.83188	1.06557	0.435095	6.03468	6.11994	4.56151	4.32747
ZADH2	1.7941	1.58496	2.85758	2.91016	5.63471	5.64567	5.91107	5.79291
CCDC28A	1.46884	1.85798	3.02839	2.71149	7.60506	7.00127	2.63343	2.4862
PPIE	4.13134	4.06858	4.17249	4.47431	3.26559	3.19456	5.10358	5.21994
TBC1D13	5.41907	5.69206	5.20289	5.23596	1.57821	2.90053	0.751892	0.757877
CHORDC1	5.44417	4.6081	5.64864	6.41327	4.85454	4.18943	3.39369	3.55324
PITRM1	4.49863	4.14698	5.04137	5.17684	4.39753	4.10492	3.22327	3.50424
FLOT2	4.50144	4.65787	4.63506	4.31085	2.50767	2.80612	4.82217	4.71584
POLR3A	2.62854	2.40844	3.40368	2.9607	2.24732	2.41927	5.30597	5.23504
MNDA	5.21035	4.83269	4.5718	4.50697	5.91155	3.54905	5.30287	5.68184
NSUN5	4.29741	4.49198	3.15381	2.86552	2.70111	2.49006	5.51204	5.5191
ARPC1A	3.64893	4.24595	4.50456	4.58406	4.95643	5.21901	4.52569	4.14225
SCFD1	5.0597	4.57833	4.83996	5.14767	2.58376	1.80116	3.54362	3.5787
RGS19	5.1266	5.54427	5.79823	5.36345	4.67954	4.47865	4.36436	4.45713
FCGR4	6.28588	5.88066	5.71943	5.52748	7.60738	7.79594	2.98714	3.47431
GPATCH4	5.05784	5.00468	4.58153	4.82319	5.29561	5.01203	4.76256	5.03356
IWS1	2.06074	2.14045	3.18428	3.46401	0	3.80385	4.66687	4.8496
DRAM1	2.29308	2.53356	3.35882	3.75798	2.93319	3.23404	6.14796	6.18911
SHFM1	7.38473	7.15864	8.80641	8.41964	5.4098	5.16944	5.49262	5.39383
GGA2	4.13126	4.27851	3.57942	3.49991	7.45231	7.63039	4.50944	4.58135
CTAGE5	6.57744	6.06052	6.12673	6.42898	2.92201	1.90881	3.32869	3.30903
RNF167	4.14282	3.89297	3.98596	3.45667	2.8677	2.86116	3.64443	3.32063
MKL2	2.67084	2.71216	2.88694	2.55582	4.55102	4.60514	8.56428	8.77175
H2-K1	9.27615	9.87077	8.86789	8.67289	4.60733	4.51109	3.46506	3.24823
POLR2F	5.48826	6.9647	5.59905	5.54093	5.3151	5.51718	6.81385	6.77671
ARID2	2.59694	2.2966	3.23266	2.87931	4.29197	3.67841	4.47781	4.64311
EXTL2	1.19787	1.92638	3.35233	3.34227	5.39122	4.70786	3.08423	2.84439
INCENP	6.23936	6.37417	5.1506	5.09081	4.87046	4.76559	8.68038	8.46168
SFXN2	3.0939	2.49134	2.93414	2.69622	4.85	5.41657	6.02243	5.96844
PTPMT1	6.24243	6.10827	4.75515	4.4221	2.04089	2.3173	3.49748	3.35882
SAR1B	2.81414	4.36107	5.62395	5.4353	3.316	3.52155	3.27798	3.123
43353	1.7	1.33914	2.75253	2.71083	4.81547	4.29506	5.80152	5.69936
GTPBP10	2.8542	2.02715	2.06833	2.32251	6.34632	5.96005	3.1127	2.73596
DGUOK	3.14551	3.86344	3.77674	3.88723	3.53294	2.79015	4.69866	4.83915
ZBTB21	2.69399	2.80921	2.87342	2.52532	8.23394	8.26514	5.1568	4.91442
RPS10	6.53311	7.43764	5.399	6.02239	3.53381	3.42948	3.15299	3.64085
WDR55	4.76113	4.48182	4.76011	4.36597	3.63227	3.53705	2.43563	2.543
PLEKHM1	5.46822	5.8188	4.52901	4.32769	2.69042	2.88166	4.38412	4.00171
UBQLN4	4.88942	5.06605	4.16736	3.91543	5.98953	5.8134	2.66925	3.00234
WDFY2	4.63233	4.79587	4.7658	4.38509	3.97618	3.3963	5.50335	6.01141
UPF1	5.12251	5.90345	4.79878	4.24413	5.18614	5.24473	4.55354	4.40654
G530011O06RIK	2.64616	2.06901	4.02255	3.90737	5.49825	5.62784	5.96715	5.70965
REPIN1	2.54893	3.19991	1.92865	2.42035	2.28599	2.78618	4.4268	4.28998
CCDC6	4.08415	3.59156	3.2302	3.14747	3.5399	3.95261	4.65409	4.49371
DHCR24	3.23818	3.14454	0	0.522056	3.70543	3.1045	4.84955	4.75596
SNORA2B	0	0	2.50284	2.64708	3.26484	3.16446	2.90631	2.55557
DLAT	3.83198	3.91284	3.80952	4.01069	3.99195	3.82426	2.09424	2.63552
EIF1B	4.52155	4.66795	4.63738	4.73628	3.46624	3.81997	3.94467	3.78712
TMEM37	2.05068	3.28244	1.0165	0.657183	2.96495	3.09711	0	0
AP2A1	4.84885	5.52923	4.52042	3.70343	6.70554	6.41934	3.91609	4.05268
SF3B5	5.35127	6.3222	4.52187	4.21599	2.85898	2.67649	5.21105	5.20038
LZIC	3.87135	3.70443	3.85609	3.5735	5.49381	5.36436	4.82135	4.42257
PHF6	3.90756	2.97618	3.74825	4.27932	5.06083	5.0283	5.49297	4.87076
LGALS9	6.39886	6.3491	6.20496	6.03782	10.209	10.3033	4.08933	3.98295
SLC1A5	5.8713	6.30321	5.38991	5.22385	4.3091	4.38377	4.17121	4.12706
TKT	7.49925	8.14924	7.48928	6.94911	4.80111	4.56291	5.57025	5.70133
YLPM1	3.3749	3.47132	3.36625	3.34582	3.60086	3.66186	6.09301	5.99867
BANK1	3.2857	2.82456	2.36401	2.55016	2.82456	2.80199	7.38464	7.02634
HIGD2A	5.04941	5.89028	3.78262	4.69733	4.3385	4.08245	4.10106	3.90439
MRPS2	5.69385	5.49419	4.44745	4.26739	3.90333	4.26521	1.66903	1.57821
GAPDH	0	4.79675	2.33171	1.1635	5.07412	5.30626	4.66186	4.71116
CENPT	3.13553	3.49224	2.90804	2.58544	3	3.05311	4.79831	4.43656
C130026I21RIK	3.24443	2.2032	2.50843	2.03949	2.13521	2.68639	2.99675	2.87657
MIR719	0	0	4.88367	4.09432	6.50825	6.28335	6.38697	5.2781
8030462N17RIK	2.45075	1.59741	2.26243	2.87539	4.55041	4.50856	2.73596	2.88557
GTF2I	5.84446	5.84074	4.8632	5.02485	3.86205	3.58736	5.63372	5.62454
TXNRD3	3.29234	3.0878	2.16768	2.97122	4.74771	5.0947	1.71589	1.99349
VARS	5.21035	5.89346	4.42747	4.20336	3.58724	3.05433	5.18888	5.05836
CCT3	6.7855	6.56835	7.61571	7.64798	3.34312	3.25897	7.24396	7.46261
TMEM214	5.3297	5.71381	5.03272	4.79898	5.31567	5.3345	4.81895	4.29998
NVL	2.70288	2.30422	2.94355	3.34611	3.64397	3.70177	3.54263	3.44215
SLC25A11	5.63026	5.91882	5.53444	5.14592	5.09791	5.00018	5.76982	5.74195
RPL30	8.46084	8.01688	7.01705	7.47474	3.80663	3.92172	7.29387	7.42196
PPP1R15A	2.91552	3.31658	2.71458	2.75958	4.73514	5.51419	3.22666	2.68728
PPP2R2A	4.98295	4.60354	4.8483	4.76945	3.29704	3.47949	3.83532	3.0268
MYO10	3.76765	3.97755	4.64345	4.43296	4.93984	4.14102	4.36975	4.51147
RAB6A	4.73466	4.75291	5.42237	5.72713	3.29278	3.63227	5.2988	5.1553
YIF1A	3.87263	4.40728	3.47664	4.06686	1.29983	1.29514	4.9607	5.15125
BC026585	2.6241	2.84157	2.21785	1.24671	2.52457	2.73075	3.93791	3.9555
MYC	5.45605	6.09685	5.64313	4.5684	4.54319	4.77957	5.0225	4.39074
MYO9B	5.13943	5.32736	5.20242	4.72754	3.33757	3.22002	5.37799	5.22311
SLC25A24	4.21257	3.61742	5.11524	5.42438	2.53804	2.53157	3.84489	4.2068
SPATA5L1	3.63087	5.12367	2.61141	2.44175	1.89879	2.34255	2.14372	1.92486
PMM1	4.43543	4.79145	3.15607	3.38529	1.7476	2.20414	2.98932	3.77241
OAS1A	5.29447	5.45529	4.75066	4.76129	2.77968	2.59455	4.97701	4.82548
GRCC10	6.62831	7.27307	5.79168	5.54668	3.6597	2.96532	6.58616	6.21189
RNF166	4.19354	4.64703	3.63041	3.60786	4.27769	4.24138	4.94209	4.54967
CTSL	7.54552	7.18096	7.83856	7.85029	2.92543	3.28525	8.55521	8.5362
SIVA1	4.32546	4.31288	3.54634	3.32697	2.13718	1.70221	4.44235	3.90429
OSGEP	3.56511	3.88509	3.62877	3.49275	5.13225	5.08534	4.5609	3.98057
CNNM3	2.2302	3.08372	2.07211	2.01757	7.75638	7.46231	2.97159	2.9042
ABCG2	2.78346	2.49518	2.54077	2.68572	3.80725	4.30495	3.33785	3.10551
ATP6V1G1	5.48175	5.02786	5.47044	5.73037	4.19164	4.29528	5.64711	6.09744
HSCB	4.84363	3.84469	3.42814	2.78073	5.30005	5.28148	4.61206	4.79181
TGIF1	4.81378	3.9885	5.42048	5.16366	2.58976	2.58352	5.56538	5.70327
CLINT1	5.21812	5.15822	5.62597	5.84011	3.63157	2.34483	5.77716	5.66252
REL	0	0	2.93508	2.52857	2.95457	2.6884	3.28703	3.58027
FOXN2	4.08704	3.58796	3.79306	3.98623	4.11212	3.18634	4.20969	4.10911
SH3TC1	3.38405	4.16454	3.569	3.68583	3.46715	3.23266	3.37657	2.7205
ODF2	4.10173	3.92628	3.27441	3.14176	3.54905	3.23573	3.88636	3.6094
RHBDD1	4.20742	4.07271	3.79452	3.92458	6.21409	6.37726	3.76596	4.38364
MED1	4.39602	3.60869	3.68246	3.9442	2.99404	2.39643	4.22134	3.99494
LIG3	3.34781	2.83046	3.40422	3.14763	3.82731	2.85798	4.17057	4.24215
ABHD12	6.83155	6.98069	6.47777	6.35957	7.35957	6.81591	3.49672	3.65019
ACSS2	1.146	1.39012	4.19488	3.91877	3.23879	3.31034	7.4605	7.09085
6430562O15RIK	3.34042	3.13701	1.32596	1.23879	7.26518	7.16924	1.37962	0.658097
ACTR1A	5.72795	5.82779	5.4121	5.18293	4.34929	4.35113	5.34458	5.2499
HK1	4.26221	4.83259	5.22816	5.13406	4.01552	4.17481	2.40108	2.60668
S100A4	10.0812	9.63403	10.6262	10.4635	4.36163	4.15672	4.24838	4.20257
SREK1	4.35219	3.78931	4.10802	4.47262	4.28073	3.91044	9.60552	9.54767
RNF145	4.62387	4.69927	4.88514	4.57483	2.10333	2.64316	4.49908	4.59419
C130050O18RIK	4.02989	4.06497	4.2762	3.00072	2.95271	2.65398	4.01819	4.00126
C8G	2.37601	3.64881	0	0	5.82222	6.07803	4.19889	3.58761
ATXN1L	2.45312	1.97159	2.83431	2.98459	2.58736	2.92182	3.17744	3.22697
PSMG4	4.13504	5.65343	4.56383	4.17217	2.81414	2.95457	4.80586	4.6265
SGK3	4.53369	3.88509	3.72661	4.14845	4.01739	3.29514	4.46421	4.41535
GOLPH3	4.64587	4.79244	4.83188	5.13467	3.07861	3.50067	5.08351	5.21051
PKD2	2.3173	2.77653	3.1177	2.91131	4.04063	4.38488	2.94336	3.23772
NDUFB9	6.59848	6.68016	6.37396	6.04922	3.38198	3.71787	2.57652	2.92315
SMNDC1	4.46238	3.56438	4.81532	4.54504	3.74017	3.699	6.75221	6.64049
H2-KE6	3.6107	4.56188	3.91991	3.72923	2.41251	2.72465	4.90092	4.76214
HP1BP3	5.42405	5.27858	4.76601	4.93329	6.43378	6.19989	4.62316	4.24618
PURA	4.10719	4.99892	3.5493	3.11819	4.12218	3.55152	5.26959	5.46904
DENND4C	3.2919	3.05676	3.34341	3.32726	4.52525	4.71315	3.3029	3.43896
SEC23B	4.46682	4.3976	5.35428	5.26525	4.45812	4.14771	4.0532	3.86374
DECR2	3.44917	3.26349	3.63575	2.9771	2.89743	2.70044	4.69633	4.63825
TOPBP1	5.48749	4.87735	4.7551	4.90029	4.30641	5.00652	3.86493	4.14274
ID3	5.41758	6.51368	3.87421	2.95958	7.02367	7.29205	5.19393	5.02046
PGAP2	6.10622	6.00117	4.47067	4.49531	5.69805	5.84288	5.66035	5.44271
COASY	3.48052	3.9895	3.89647	3.51639	3.45851	3.42653	4.98605	5.01042
FRRS1	4.61365	4.30488	5.12648	4.86636	2.74308	2.2558	4.03949	3.77873
GPR180	2.67717	3.51879	3.1914	2.70133	8.04204	8.04412	4.71962	4.60851
CXCR3	1.18587	1.53306	2.6241	2.09626	5.09643	4.72852	2.99349	2.71414
4933407K13RIK	2.78157	1.85878	0.387363	0.60502	4.73693	4.34362	1.7685	1.00935
RUNDC1	3.13718	3.41265	2.6248	2.37546	4.63749	4.05606	3.43736	3.02059
RASSF3	5.43506	5.47089	4.83784	4.83436	7.21371	6.8844	4.96966	5.11624
TRP53INP2	4.52726	4.55766	3.25912	3.63842	6.51819	6.53967	3.75018	3.75692
ATG14	1.86592	1.46884	2.42465	2.29514	3.68179	3.52469	2.65008	3.0197
ZFP874A	0	0	2.53754	2.14828	5.30265	5.24131	2.16285	2.51576
NARF	2.87951	2.65008	2.62831	3.00702	5.97646	6.16231	3.29263	3.23557
RRP12	3.02024	3.44228	3.52632	3.41724	5.9718	5.88774	2.25761	2.7939
TTC13	4.39032	3.92486	4.24496	3.81936	3.03457	2.70133	2.68145	2.25429
RNASE6	3.34554	2.87696	2.28836	2.81209	5.18329	5.20359	3.44864	3.17377
CCDC34	2.79286	2.28392	2.85898	2.13258	6.5071	6.5736	4.41981	4.24982
RBMS1	5.1495	5.25259	5.01578	4.99435	4.77051	5.07009	1.14209	1.11703
CD14	7.58739	7.7598	7.78267	7.61205	3.58099	3.66232	2.50157	2.47379
ARHGAP24	2.5213	2.43216	1.43616	2.45628	3.82751	4.12507	5.28229	5.38201
ZHX1	3.36135	2.82721	4.15113	4.44228	4.30473	4.77379	7.83717	7.68643
UBFD1	4.33256	4.37065	3.90391	4.37504	3.30699	3.48039	4.65048	4.4939
SLC24A5	5.02906	4.39821	5.25263	5.51011	4.43323	4.87627	4.22936	4.59938
TAL1	2.78534	2.9514	2.19314	2.4813	2.97636	2.84459	5.81811	5.95373
MPST	4.32797	4.7073	2.54374	2.68885	4.52469	4.40858	3.71061	3.73444
FBXL19	2.54102	3.91791	1.84519	2.03422	5.06944	5.01208	2.80797	2.87165
USP46	0.580145	0.791606	2.86532	2.42304	4.45095	4.2252	2.14111	2.56071
MIR27B	6.84185	6.2811	5.46526	3.18824	3.93574	4.07904	2.67987	2.61141
SLC6A13	3.23619	3.74825	2.48929	1.79286	6.26679	5.89564	3.31354	0
PCDHGA8	3.58244	3.91102	3.25656	3.25338	3.87401	3.25142	2.99132	3.13849
PINK1	4.90024	5.38412	3.25957	2.23879	4.38232	4.19227	4.67768	4.33899
PARP14	5.29767	5.1218	6.10984	6.20537	4.22056	3.79847	5.53605	5.55207
A430046D13RIK	2.67446	2.1167	0.986229	1.07519	5.37455	5.29131	2.84318	2.49365
TAF6L	3.15316	3.82711	2.51954	2.60193	3.83653	2.86453	4.36842	3.45812
ORAI1	2.64108	4.47521	3.66175	3.19172	3.14714	3.54189	5.89166	5.63903
SIGLEC1	7.60526	7.93798	6.50338	6.08593	2.74438	2.60003	2.88127	3.53966
CBY1	3.16607	3.31426	2.7205	2.76129	3.3307	3.13931	7.54855	7.47627
IQGAP1	6.74925	6.64857	7.45305	7.43888	3.48659	3.40613	4.14608	4.2902
PJA2	3.88947	3.62515	4.06549	4.20891	7.50064	7.5915	4.84278	4.85893
TCF4	4.43229	4.24565	3.95382	3.78806	4.04527	3.52594	4.75531	4.67005
LRRC41	5.22153	5.15741	4.19196	3.9116	2.86235	2.60502	5.75387	5.67565
NEURL3	4.10014	3.89608	4.34355	4.55127	3.81435	4.03333	2.31644	2.62784
ERI2	0.0894982	0.0551957	2.25882	2.75425	5.12965	5.2995	2.55287	2.81127
GGCX	3.11036	3.0115	2.86176	2.61471	2.93772	2.55311	5.83958	5.51223
MILR1	5.15906	4.81132	6.25388	5.71702	3.60134	2.70907	2.83976	3.07193
CCDC66	0.207893	0.0662614	3.1357	2.88518	3.41805	2.91456	2.91972	2.75852
ITPR2	2.77167	2.60715	3.14747	3.11487	3.13077	3.29822	3.67954	3.86839
ATPAF2	3.08525	3.47794	3.5735	3.29704	4.35664	4.47968	3.88	3.74071
FOXP1	2.96477	3.27023	3.25369	3.50259	5.14311	4.85469	3.86334	4.08772
SLC4A7	3.77241	2.9201	4.49416	4.93555	4.96915	4.46087	4.07382	4.08117
ZBTB1	3.44334	3.6931	3.78125	4.14755	3.50373	3.09051	3.72203	3.77926
SNX30	4.21692	3.78586	3.47145	3.39355	3.58628	2.78471	2.41495	2.75146
MTBP	3.57701	3.12945	1.80364	1.92941	5.53739	5.60626	6.0249	5.9131
PSMB8	5.87406	6.57413	6.37293	5.95587	3.48194	3.92619	3.46832	3.23787
TIGAR	3.69811	3.78806	3.99331	3.49301	5.1842	4.32805	4.83152	4.99734
IARS2	4.74497	4.85554	4.29079	4.56108	4.67632	4.51406	4.89453	4.86493
TCF12	4.67022	4.21156	4.61636	4.75157	3.91724	3.612	3.33671	2.78178
DNAJC19	3.20445	3.72966	3.19219	3.53057	3.57761	3.47962	4.35572	4.62831
TUSC3	4.10316	4.09635	4.74497	4.69772	2.27172	2.66266	6.87644	6.99061
CSDE1	6.94585	6.18045	7.2074	7.42833	3.13274	3.06574	5.73761	5.78936
LRRFIP1	5.7941	5.72451	5.93442	5.88056	2.82293	2.53207	3.66585	3.86205
TRAK2	3.24489	2.93357	3.55361	3.26888	4.23143	4.39835	6.38175	6.33928
SLC25A43	4.39616	3.80416	2.59216	1.75018	4.20257	4.1564	4.26499	3.91035
ESD	6.20586	5.77291	8.73859	8.71142	3.94167	4.38315	4.99634	4.78748
IKBKE	4.80581	4.798	4.88377	4.71034	3.39163	3.49876	3.88753	3.60372
SNF8	4.16912	4.38605	4.78361	4.89157	5.25418	5.45487	6.96287	6.77252
TMEM219	5.14441	5.38298	3.89569	4.00261	3.79795	3.82304	6.85912	6.67854
FERMT3	7.46622	7.98976	7.37432	6.86967	4.08449	3.92172	4.14551	4.32359
MYBBP1A	6.71277	6.84912	6.71818	6.49216	3.59729	3.73541	5.72751	5.67002
BC029722	4.40279	4.96648	3.36905	3.52657	3.96097	3.28392	5.91533	6.06307
NCSTN	5.49006	5.44414	5.49867	5.23538	2.35191	2.23082	6.52074	6.52419
SLC38A2	6.10085	5.94645	6.04605	6.2218	4.89772	4.51986	2.01328	2.00648
SLC43A2	6.21451	6.36791	6.39302	6.19596	4.14853	3.31208	4.61636	4.78356
NDUFAF3	2.8088	3.5472	2.97141	2.7031	6.77965	6.96708	6.38453	6.44313
DDX50	4.29514	4.25905	5.00023	5.1778	5.46382	5.64872	5.06229	5.61058
PSMD7	6.79897	6.4712	6.67642	6.7726	3.15332	2.43803	3.63401	4.205
ETFA	4.80617	4.51242	4.77837	4.90747	4.72857	4.67999	4.28533	4.32639
SLC25A13	3.80498	3.7615	3.81034	3.78743	3.1117	2.80797	4.54486	4.82741
KIF2A	2.23235	1.34255	4.35917	4.24009	2.93244	2.92581	4.08015	3.15202
ZDHHC20	4.16084	3.23863	4.36373	4.55016	3.41981	3.14421	4.71023	4.91044
PNKP	4.23932	5.03003	3.69321	3.60407	3.73963	4.14836	3.18253	3.4019
CACUL1	4.13159	4.1292	4.46401	4.89792	5.11778	5.49876	4.11819	4.14731
PARS2	2.61188	2.89956	1.39561	0.608809	2.84016	3.11919	5.41674	5.38263
EFTUD1	3.16848	2.69421	3.08967	2.94111	5.61803	5.23255	5.14694	4.86394
DGCR8	4.25558	3.95522	4.7067	4.49288	7.32252	6.64227	4.65323	4.51349
PPP2R5C	4.98855	4.64195	4.78832	4.80957	4.17536	4.16816	5.38519	5.00423
EXOC3	4.19582	3.70775	4.59616	4.04963	0	4.93272	4.13101	3.81537
ZFP715	3.29396	2.51702	3.64616	3.79181	2.6427	2.53157	4.95257	5.28843
METRNL	5.22118	6.5546	6.17259	5.45012	5.75889	6.02121	4.69187	4.14633
BC037034	3.59012	4.64403	3.29219	3.35431	2.50182	2.30012	5.07852	5.15137
MRPL44	4.86131	5.23047	4.65053	4.85893	5.22508	5.02206	3.40081	3.61518
HSD3B7	4.89637	4.75686	4.70016	4.51633	2.26063	2.69354	3.87833	4.16535
CDHR3	2.73639	2.19629	0.437228	0.484396	4.8631	4.8822	3.04649	2.97783
MTHFD1L	4.83779	4.69605	5.47739	5.36905	2.78555	3.05832	2.80054	3.03615
ALG9	2.58063	2.11603	3.5097	2.77779	3.95028	3.67435	3.95093	3.76479
DMXL1	3.19975	2.41657	3.21801	3.74308	4.84559	4.44334	7.48568	7.44312
ABI2	2.36289	1.30042	2.61495	2.64916	1.04963	1.6457	4.17177	2.58928
AVPI1	2.01614	1.77357	3.08253	3.03931	6.77822	6.44788	2.60857	2.19724
MEPCE	3.87519	4.55311	3.14893	3.30378	3.79056	4.25482	3.43189	3.57785
NEDD8	7.2453	7.43876	7.29108	7.33782	1.72247	2.14796	4.66715	4.57416
DNAJC4	3.57701	4.5701	4.05041	3.12516	2.8341	2.74524	4.42257	3.87637
DOC2A	3.45904	3.62387	2.83915	2.81065	2.93036	2.92372	0	3.62
MAPK9	3.22959	3.43669	4.1416	4.33271	3.37643	3.34085	3.02343	3.73909
RBPJ	3.72857	3.13439	5.17959	5.38633	3.55815	3.40231	3.49249	2.37573
SGSH	4.12499	4.2358	2.2759	1.66312	5.4448	4.65953	3.71105	3.81198
MIR7051	0	3.40545	0	0	3.58568	3.35741	4.70133	4.80885
RPA3	0	0.52306	2.9182	3.22033	3.54868	3.24443	4.95634	5.17425
RPUSD1	2.92106	3.11487	2.89122	2.15283	5.25263	0	4.95047	4.05059
LMBRD1	3.66004	3.07348	3.17728	3.56864	4.00863	4.26993	3.74889	3.63854
TRAPPC8	4.33457	3.82873	4.44215	4.70526	2.60193	2.90977	3.47975	3.46923
PLEKHA2	4.67367	4.51759	5.13701	5.32693	4.39691	4.19716	5.81813	5.50265
SMPDL3B	4.97278	5.33364	4.29785	4.1768	6.48559	6.34591	3.98987	4.17193
HS1BP3	3.91762	3.70509	3.00504	2.79577	2.66221	2.90285	5.45019	5.04763
PFAS	4.07528	4.04238	2.92998	3.18761	3.42828	2.6311	4.8056	4.72006
DPY30	5.59428	4.6659	5.72893	5.50551	5.37093	5.09335	2.38819	2.35361
NCAPG2	4.31658	3.4822	3.20132	3.71028	8.47662	8.3572	3.27277	3.0072
NAGPA	5.45375	6.45482	5.135	4.46094	4.75995	4.01436	5.21218	5.24165
CUL4A	4.83314	4.63023	4.39081	4.54634	4.5758	4.525	4.13274	4.22712
OTUD1	2.6581	3.34908	1.60928	2.49211	2.67491	3.13241	3.01543	3.21708
MERTK	4.89554	4.67773	3.00684	3.21195	4.30969	4.43122	2.71304	2.91227
GNL3L	3.92894	3.62176	3.70321	3.76458	5.00832	5.26326	4.49211	4.65598
ALDH1B1	3.10769	3.30728	2.05554	1.71721	5.66386	5.41974	3.38142	3.3029
FBXO28	2.52982	2.78973	2.83309	2.77315	6.89234	6.99805	4.35198	4.71315
MRPL57	2.32884	2.87224	2.67061	2.65421	3.55888	3.26033	3.51374	3.93376
HAUS3	2.79909	2.52557	3.63796	4.22605	2.95754	2.5967	5.67112	5.88874
RALGAPA2	3.5684	3.37893	4.69861	4.8866	4.9479	4.61377	3.9555	3.70896
DDX10	3.97012	3.36261	4.33557	4.48961	4.16776	3.8672	4.59078	4.24967
TSEN34	3.95968	5.15263	3.10852	3.44467	5.96869	6.1137	4.40531	4.298
SEPHS2	6.65567	6.51224	5.03905	5.15401	3.65547	3.59896	4.40293	4.3131
ING1	2.8532	3.45141	3.7265	3.85659	6.00733	6.28461	4.18357	3.61953
PLK1	3.19519	4.01105	1.84318	1.97049	4.1235	4.11628	2.71765	2.60336
CLK4	3.86701	3.45615	3.76235	3.59252	3.76924	4.15032	5.04946	4.74626
KANSL1	4.34561	4.59329	3.79909	3.65444	4.34682	4.19346	3.89608	3.63157
ANAPC7	3.02609	3.28303	3.51248	3.31701	3.40898	2.54918	6.36158	6.86979
CRY1	0.105678	0.0648829	2.91858	2.77421	4.5882	4.15348	5.34837	5.60149
DDX54	5.11865	5.92628	4.93974	4.46434	5.49416	5.65587	3.76214	3.52957
RCE1	4.70946	5.63671	3.60621	4.00396	3.51602	4.07159	4.76744	4.69159
PSMB7	6.8193	6.48567	6.76895	6.94075	5.72402	5.58174	3.58964	3.41021
SNX6	6.21181	5.53123	5.16048	5.31792	7.92045	7.48539	3.12267	3.60668
ZSWIM8	3.64616	4.427	3.15947	3.04893	2.5145	2.57459	3.01774	3.2135
ABCA1	3.71116	3.43122	5.24804	5.20727	5.05637	4.88616	4.8711	5.00149
ZFP444	2.95084	3.30042	1.48388	1.59789	2.1903	2.18428	6.2507	6.47164
NRM	2.88655	3.64016	3.19755	2.80962	4.09348	3.88108	0.797428	1.40381
TANGO2	2.06281	2.98094	3.1585	3.4734	5.21684	4.91676	6.11562	5.94087
MXD3	1.26843	3.04928	1.14012	1.49057	3.00198	3.02981	7.26457	6.3713
2610507I01RIK	3.92448	3.60193	3.33714	2.77379	4.15801	3.64027	4.32099	4.30772
LONRF3	4.21156	3.9472	3.5834	3.78513	3.12565	3.21677	3.19361	5.16997
PTMS	6.95904	7.80374	5.02653	5.48443	3.56426	3.55729	3.53032	3.0552
PCDHA10	3.40586	3.38142	2.91284	3.17536	3.99295	4.08848	6.0438	6.10819
RUVBL2	5.38329	6.1482	5.63665	5.0778	3.40599	2.94186	2.30393	2.50487
MIR7050	5.15749	6.33324	6.32261	6.90489	2.45733	2.8166	4.88557	4.70697
MINOS1	4.76569	4.48954	4.12961	4.13274	3.00378	2.48954	3.15494	3.43469
MIR1902	0	0	5.0787	4.93466	3.91886	4.00764	4.91006	5.02552
SPC24	4.55698	5.07656	1.5509	1.8528	3.66925	3.35586	2.86552	1.8508
PHF23	5.8582	5.83875	5.54052	6.0648	4.18737	4.3591	3.23986	3.38888
XDH	4.73037	4.7741	5.62825	5.56136	4.25157	3.31846	3.27143	3.14845
PATZ1	2.58448	3.43042	2.50818	2.31208	4.35924	4.53649	4.98591	4.93937
RQCD1	4.75023	4.51721	4.38488	4.74631	3.79275	3.49326	3.00881	2.52331
CAMK2G	2.8524	3.55139	3.06643	2.7461	3.22728	2.81639	7.03038	6.73666
H2-Q4	4.32991	5.04653	3.9555	3.97536	2.9771	2.82619	4.4098	4.46519
S1PR2	5.10488	5.24853	4.56511	4.22242	4.29433	3.3591	2.5967	2.50538
2310040G24RIK	0	0	2.73834	2.66243	5.60845	5.73048	3.1398	2.2135
MYL12B	7.38154	7.7222	6.91168	6.37567	4.79124	5.37006	2.47067	2.56023
FYTTD1	3.7433	3.1551	3.81895	4.14176	4.03598	3.71017	2.76553	2.19283
RPS12	3.70487	4.10911	2.82701	1.71853	3.04667	2.63483	3.4695	3.58195
UBIAD1	3.63517	3.78785	2.60075	3.0512	3.34554	3.23894	3.92837	4.08848
ADRM1	2.9222	3.64466	2.2194	2.5724	3.2194	3.04684	4.36443	4.67293
1110032A03RIK	4.19275	3.65455	1.85838	1.5724	6.75856	6.92453	3.84097	3.87931
MRPL11	2.44095	3.15088	3.62691	3.53207	5.88482	4.93522	4.176	3.85718
POLG	4.04203	4.47586	2.94261	3.11587	5.47479	5.29495	3.89122	3.67435
TUBA1C	4.93253	4.89792	5.40163	4.79072	3.05259	3.23465	0	2.14763
SDHAF2	3.64973	3.37685	3.51008	3.88743	2.65855	2.55557	5.92958	5.86886
TBC1D2B	2.86057	3.19346	3.03175	2.98368	3.9607	4.35488	2.50309	2.70642
PRR11	3.07912	2.17409	2.26394	2.17696	3.20006	1.89375	2.99222	2.83835
MIR1903	6.85983	6.4669	4.36989	4.53524	3.43283	3.6017	4.34462	4.19629
DTX2	1.8746	2.96292	1.6581	0.913799	5.50204	5.71372	6.17865	6.12035
CLEC7A	4.18903	3.32955	5.45664	5.58574	5.40715	5.58382	3.1375	3.57204
ZFP623	2.79826	3.29219	2.31208	1.52757	3.08066	2.90554	3.2814	2.62877
ZFP944	0	0	2.681	2.91169	4.25882	4.1635	5.05024	4.8531
IPO13	4.71798	5.03109	4.79364	4.53101	7.27473	7.17464	2.80777	2.66562
COX7A2	6.82647	6.39457	6.70338	6.45455	3.58904	2.97948	8.83636	8.67253
BC023829	3.11969	3.35149	3.14519	3.38377	4.45062	4.03333	4.97338	4.34915
MIER2	3.54263	4.42553	3.54003	2.68459	2.70797	3.37546	5.01306	5.06932
1110038B12RIK	3.79878	4.8009	5.36215	4.91471	6.3947	6.21642	3.57737	3.5912
INSR	2.50564	2.33828	2.39917	1.95606	3.96984	4.17608	4.08108	4.3202
SIRPA	8.99772	8.90207	8.36501	8.18522	7.11137	6.87805	4.4355	4.43869
PHC2	4.20625	4.69577	4.52551	3.67027	3.52907	3.78325	5.81304	5.47291
LARP4B	4.7246	4.52099	4.71551	4.75387	2.83107	2.21723	6.8307	6.73495
FLAD1	4.29175	4.26843	3.71512	3.51879	3.89666	3.36653	3.01828	3.18269
SP110	4.47158	4.48427	4.07185	4.138	6.64674	6.95378	2.91934	2.04719
PPIC	4.37414	4.3765	5.17971	4.7811	3.21863	3.39136	2.41495	2.7062
P2RY6	6.36798	6.80746	5.4081	5.35864	2.52657	2.33914	5.21521	5.25202
HGSNAT	6.38872	6.29337	6.6239	6.5127	4.31012	4.11212	4.16261	3.9222
PCDHGB2	3.6107	3.93988	3.33314	3.35417	4.42331	4.07262	6.83606	7.08827
B3GNT8	2.74846	3.7031	2.06005	2.42465	7.35185	6.94125	3.15688	3.38433
TMEM42	3.18444	2.49825	2.45523	2.7264	3.64962	3.7126	5.57128	5.90588
ABCC3	5.10668	5.2558	5.26431	5.16209	3.26604	3.40368	4.58994	4.79488
KIF1C	3.8511	4.86255	3.89879	3.97627	3.1478	2.96772	4.71227	4.40892
CD93	5.83587	5.44682	5.42694	5.86411	3.75211	4.11736	4.94664	4.92415
TIPARP	3.06178	2.93847	3.1696	3.65031	6.28537	6.58721	4.23649	3.70752
ATP6V1H	5.89331	4.91466	6.18255	6.42722	3.51387	3.14649	2.80591	2.91322
AATF	2.9782	2.78304	4.47184	5.03342	8.24812	7.83196	5.34259	4.39726
PDF	2.14209	3.38833	3.86076	4.12093	2.71304	2.12763	2.74351	2.08746
DSCR3	4.63424	4.4708	4.51412	3.92115	3.33928	3.58099	4.14307	4.12507
DENND1A	4.10299	4.54726	3.24793	2.7666	3.57833	3.47884	2.24884	2.41711
ABCG1	4.02237	4.41569	5.21622	4.99186	2.47768	2.87401	5.74308	5.71641
RPS8	4.38433	5.22624	4.94153	4.9323	2.50335	2.36093	7.70547	7.15128
NSUN4	2.38405	2.30597	2.03773	1.73769	3.22543	2.95438	3.64743	3.28021
GDPD1	2.96495	2.87125	3.7406	4.20867	5.0917	5.25304	5.24188	5.24096
WDR19	3.07039	2.64524	1.34653	1.05033	4.32769	4.50576	2.87912	3.13142
MAZ	6.90227	7.5246	5.52829	5.60585	5.05515	5.17453	3.91437	3.8023
RPL34-PS1	8.98531	9.1789	7.34942	7.13536	3.54819	3.63285	5.14873	4.59479
FOXM1	4.02689	3.74481	2.1147	1.52507	3.99286	3.61589	3.46545	3.03879
HUWE1	5.09757	4.89069	5.11295	5.20187	5.82232	5.60078	4.7527	4.82965
WRNIP1	1.30334	1.14209	2.70266	2.11403	3.13947	3.21195	3.55704	3.63424
ZMAT3	4.35431	4.38108	3.75104	3.94064	2.8542	2.10635	4.15777	4.11187
SSNA1	6.08145	6.54187	4.65117	4.3733	3.5203	3.79691	4.39575	4.44274
ATG4D	2.56267	3.01167	3.50093	3.13077	5.82166	5.42028	3.48349	2.94748
PSEN2	5.07823	5.68049	4.48639	3.94767	3.07399	2.72247	2.25399	2.24397
HPS5	2.57192	2.49134	2.92771	2.46493	3.96541	3.76607	3.44983	3.2944
1700017B05RIK	4.07262	4.60437	3.48504	3.28865	4.27135	4.37865	4.58556	4.711
FEM1B	4.2228	3.97076	3.96523	4.20054	4.09187	4.26326	4.56462	4.26266
CARS2	3.18031	3.78827	3.24489	3.26394	4.93711	4.27456	5.04023	4.99968
TNFSFM13	3.54275	3.65272	3.55287	3.27575	4.23113	4.31121	3.44679	0
MFSD9	2.52957	2.32193	0.867106	1.69153	3.38087	2.66744	5.41562	5.46169
C77080	3.10652	3.98459	2.69287	2.5509	7.42938	6.6531	4.67271	4.42492
FUCA2	3.01632	2.90304	3.83441	4.17249	6.11128	6.08421	3.64605	3.43149
TMEM131	4.17201	4.0616	3.76394	3.67423	3.52619	3.70885	2.63529	2.6427
RAB5B	4.53493	3.98459	4.51828	4.22535	1.79909	2.96051	0	1.44414
MIR7062	5.30327	6.15287	3.16527	4.24626	6.6491	6.56097	6.02121	5.77434
SBF2	4.37872	4.20688	4.00576	3.752	2.01899	2.31354	5.02936	5.07519
SLC16A6	3.95587	3.34398	3.30188	3.75777	7.31844	7.24333	4.14723	4.05302
RERE	3.43576	4.03175	2.93017	2.99928	3.42465	3.38874	3.28629	2.95364
ELMOD2	2.35586	1.87931	2.60383	2.82782	5.94862	5.95438	3.46715	3.52882
MIR3094	0	0	4.12507	4.8491	3.23588	3.69153	3.17233	2.95028
ETFB	5.46431	6.01554	5.83524	5.48188	5.59273	5.65612	6.52601	6.75908
CUL3	3.61777	2.80839	5.21144	5.41701	2.4019	1.64662	5.81926	5.36779
AGPAT3	3.76649	4.19676	3.92714	3.65455	3.21117	3.24291	5.64478	5.61565
EMC8	3.29543	3.64074	3.02733	2.84157	3.10635	2.80012	2.8088	2.89782
1700008J07RIK	3.33256	2.8125	1.43563	1.42331	4.03659	3.89084	2.56925	2.60003
TINF2	2.55336	2.87125	2.53556	3.01792	6.03648	5.61598	3.63494	4.41393
PRPF4	2.79161	2.45917	3.02591	2.98878	3.54856	3.26739	2.7148	3.04369
SSR4	7.93182	7.50441	6.00966	6.01725	4.96989	4.51368	2.77379	3.2461
NDUFA13	5.1089	5.76564	5.40262	5.00216	3.3963	3.50335	5.65237	6.02126
ZFP949	2.72378	1.96014	1.81762	0.586885	2.9953	2.4916	5.17445	5.53559
HBP1	4.82079	4.63419	5.28055	5.18269	4.48652	4.52074	2.3488	2.18078
HSPA4L	1.64247	2.43696	3.49237	3.33414	4.36282	4.37983	4.52932	4.40265
PPCS	5.03104	3.92172	2.68167	3.05814	3.40993	3.52519	6.50317	7.26561
VDAC3	2.83451	2.04893	3.24154	4.6227	2.94261	3.28703	3.93055	3.84187
GKAP1	0.931305	2.7433	2.36008	2.99874	3.176	3.37379	3.94673	3.79265
GET4	4.05589	4.8298	2.57192	2.58976	5.20961	5.45983	3.07433	3.60834
MAX	4.57495	4.74723	5.47949	5.57034	2.48491	1.75958	6.90271	6.64251
GMFB	4.75248	4.21956	5.51781	5.93932	4.07493	4.21109	3.22712	2.80012
RPL12	4.52701	4.88553	3.73942	2.90728	5.85893	5.46555	4.51122	4.85733
KLHDC4	4.77505	4.98436	4.13159	4.04719	2.18333	2.11603	7.2781	7.30277
MIR6236	7.60634	9.16804	7.26578	6.52345	5.41552	4.98391	4.19842	4.41684
SSH3	3.34255	4.24352	3.37365	2.85798	2.18808	2.61141	1.88166	1.98841
GEMIN7	3.66517	3.70221	4.06186	3.81619	2.21723	2.64016	1.11103	3.36177
AASDHPPT	3.04107	2.17792	3.01096	3.40531	4.2262	3.79286	2.99313	3.72552
SLC3A2	6.57719	6.82585	6.88438	6.67013	4.16253	4.17377	5.89341	6.18126
RNASET2B	2.52757	2.47275	1.35106	1.73639	7.6541	7.68252	3.1112	3.41589
D8ERTD82E	3.05987	3.89433	2.01436	1.93206	3.4526	3.62457	4.77758	4.18222
ANAPC1	4.23672	3.61471	4.08568	4.16229	2.33657	3.03492	4.23228	4.301
DAZAP2	7.00546	6.71761	6.75862	6.91125	3.54263	3.26439	6.91203	6.70943
4833420G17RIK	3.34398	2.70221	3.55225	3.85509	3.04928	2.71039	3.94392	3.61847
NRG4	1.47457	1.87421	2.17377	2.55434	6.03305	5.84992	3.72727	3.789
1190007I07RIK	3.59264	2.94897	1.51954	2.38156	4.11794	3.97948	3.90265	3.96329
CCNE1	4.76102	4.39684	2.24336	2.46284	2.848	2.12565	3.32539	3.26228
SPCS3	6.86115	6.04693	6.38175	6.75836	2.976	3.09879	6.62193	6.8137
PCMTD1	2.62761	2.05242	3.32567	3.36219	4.64426	4.55612	4.51355	4.27969
D3ERTD751E	2.86076	1.62433	1.48697	1.82416	3.96938	3.96218	8.14919	8.13053
PLBD2	4.90492	5.63285	4.33942	4.21886	3.39053	3.1914	2.63366	2.62035
TBCD	4.11537	3.98641	4.26333	3.74168	5.63308	5.45306	3.94598	4.08907
TLN1	7.00562	7.48413	7.41159	7.14168	7.15126	6.91233	4.00603	4.00495
MMGT2	2.60478	2.24823	3.41292	3.57083	2.99114	2.81188	3.28939	3.05849
ULK2	3.45773	3.1819	3.12168	2.97618	6.06447	5.72293	4.81972	4.75077
KDM2B	3.01257	3.93979	3.4268	3.27292	4.30385	4.21265	3.25807	3.36905
AFP	4.89181	4.44434	4.70282	4.79841	2.88362	2.30714	3.26228	3.62527
ASAH1	6.79364	6.19107	6.07451	6.16346	3.04911	1.66539	5.03047	5.12677
PHGDH	4.55667	5.46218	3.76086	2.80281	6.2746	6.26705	4.98331	5.04365
CYBA	8.74445	9.62365	7.9258	7.7268	2.64085	2.82069	2.46989	2.15931
FAM193B	3.37934	4.03466	2.67514	2.03738	2.79265	2.58496	5.32621	5.06359
ELF2	2.69599	3.12068	3.61412	3.49621	9.31091	9.01641	4.32927	4.01596
PIDD1	2.39506	2.95568	1.88596	1.14796	4.00261	3.99539	4.11911	3.51286
HSDL1	3.8672	3.84519	3.37016	3.76182	7.17829	6.74029	5.90369	5.75729
HACD2	3.17568	2.8538	2.72748	2.63273	1.93885	2.73053	4.06083	3.68313
TET2	2.57555	2.14437	2.47975	2.60834	4.90106	4.23703	3.12945	3.43696
LMAN2L	3.84398	3.74653	3.21739	3.26018	6.90129	7.1399	4.88772	5.1645
DCTN5	5.85065	5.41643	5.28828	5.21093	3.43603	2.9222	6.01015	5.90826
RBBP6	3.79898	4.02848	4.27531	4.39547	3.71083	4.64731	3.88391	3.83734
EPHX1	5.25225	5.37097	5.66605	5.62501	3.37058	3.24565	4.34986	4.22874
BPTF	3.88489	3.63877	3.66289	3.61683	5.04321	5.69725	4.69961	4.6792
SCO2	4.61706	5.14172	3.77884	3.67672	4.09153	4.37072	4.2187	4.62188
AURKAIP1	5.84134	6.01424	5.67135	5.45088	5.62699	6.05496	4.45062	4.83005
CDCA2	3.9542	3.87823	1.97673	2.61636	2.13093	2.73292	4.24899	4.67897
ACD	3.0993	4.01516	2.85559	2.47301	5.43122	5.27545	4.7855	2.97067
TGFBR2	3.99014	3.7406	4.02777	3.96864	6.89403	6.953	7.14353	6.62079
ABCF1	5.95891	6.1022	5.94682	5.79686	2.86176	3.10165	2.40108	2.52306
GATB	3.59848	3.22959	2.63204	3.64051	4.35819	4.42365	5.63247	5.5885
MBP	4.35163	4.23243	4.12664	4.34327	4.43229	4.83648	3.84036	3.6526
BRI3BP	5.12932	5.31987	4.65472	4.80002	6.22643	6.23592	2.44943	2.57119
PPP2CB	0.320773	0.612588	4.617	4.73249	3.13126	2.10735	2.52707	2.98823
ELOF1	4.80131	5.13951	4.81588	4.47021	4.7693	4.91394	6.22439	6.22
PGRMC2	5.47028	4.9781	3.90497	4.01623	8.85949	8.36398	2.42787	2.39944
HCST	0	0	3.39328	2.32769	6.41556	6.22027	7.98546	7.98581
CAPNS1	7.91923	8.13578	7.03534	6.49286	4.87347	5.03144	3.27679	3.35036
DSTN	5.26089	4.81829	6.51218	6.6837	3.6193	3.91905	5.57655	5.46548
COG6	3.63842	3.5218	3.69766	3.77579	3.26694	0	3.19787	3.18793
IMMP1L	0	0	2.69533	2.2345	2.82456	3.11936	6.11214	6.29015
PSMD1	6.71072	6.28357	6.91151	6.64872	2.98313	3.53232	2.62597	2.34454
SRP54C	0	0.529071	2.76723	2.31499	2.80405	2.60928	3.29175	3.95931
HEXA	7.54761	7.79287	7.5582	7.56717	4.04527	3.90929	2.87362	2.90747
DNAJC1	3.42075	3.14421	3.14503	3.50335	5.71633	5.31212	4.33514	4.41562
STAT1	6.14362	5.75267	6.01527	6.15868	9.73418	9.23715	6.06469	5.95191
SLFN3	2.00504	1.71765	3.12516	3.89462	5.25399	4.99232	3.88372	3.82711
RNPEP	6.43711	6.84557	5.91648	5.66576	5.44589	4.70896	4.43389	4.98828
TYW5	1.99639	1.77484	2.7392	2.39726	3.07211	2.8518	4.16952	4.27172
CPT2	4.41839	4.15445	3.09068	2.85479	3.85947	4.17728	3.20492	2.96864
VPS33B	2.58688	2.63599	3.09407	3.17648	2.77947	4.60514	4.30078	4.57204
PPP1R35	4.71973	6.06089	1.68751	2.04649	3.12251	3.37198	4.34873	4.1676
MIR6986	4.38881	5.69791	0	0	2.53007	2.8984	3.97205	4.09111
PEX19	3.74276	4.05181	3.65775	4.18769	4.79732	4.58304	2.72705	2.50386
CXCL16	6.04505	6.28309	5.8657	5.60383	3.95634	3.9692	3.43922	2.90072
HCN2	1.97379	2.85738	0.858379	0.632268	1.98258	2.13356	3.50271	3.26589
MON2	3.64835	3.47236	3.4756	3.08848	2.50157	2.96125	5.83789	6.01567
PPP1R8	4.40361	4.21428	4.33221	4.86819	2.49518	2.48877	2.88029	2.23695
EML4	2.55336	1.87892	3.68493	3.6361	4.53487	4.59568	4.63825	4.80648
TRIP10	2.23419	2.73531	2.53381	2.55778	4.11212	0	5.9697	5.66482
CTPS	4.65724	4.31056	4.46218	4.5363	2.87892	3.14405	2.93829	2.70995
CAMK1D	4.81281	4.33685	4.39719	4.18182	2.83754	2.90207	5.75601	5.58538
RNMT	3.09727	2.3488	3.49429	3.59837	3.05294	2.89801	2.35643	2.51879
TNRC6C	2.65627	2.82701	2.19283	1.6234	1.2857	1.44148	2.72006	2.31092
RMI1	2.68684	3.17489	3.11053	2.55434	5.45677	4.58057	3.87421	3.65489
BRMS1L	2.83673	2.52632	3.42465	3.13389	3.75766	3.10165	5.0177	5.15797
TMPO	5.72738	5.02419	4.59538	4.90761	5.08287	4.63198	6.52902	6.33782
SNHG17	2.76829	1.88166	2.33971	2.62714	3.19991	2.81147	4.00782	4.18476
GM3086	3.92514	0.288063	0	0.952334	4.12598	3.9427	3.35205	3.47379
STX16	4.35283	4.27583	4.06186	4.14958	4.27158	4.56651	3.74664	3.16011
4930404N11RIK	6.54566	7.98355	5.82398	5.05415	2.74653	2.98149	2.76086	2.74953
RICTOR	1.78743	1.78409	2.2461	2.83026	3.82283	3.19219	6.28688	6.23161
IFI30	4.49486	4.67112	5.28122	5.18986	3.83238	3.46441	2.3553	2.74545
BRIP1	2.74265	2.08372	1.73292	1.98514	2.73769	2.87243	4.59753	5.01538
PHYHD1	4.44579	4.18158	3.72966	3.63773	3.1643	3.66971	3.20914	2.8339
CBL	4.41549	4.31317	4.53599	4.68291	3.61094	3.8508	3.52832	3.73129
TPM4	7.16897	6.88396	8.08917	8.12138	3.04159	2.48465	4.87877	4.84026
AMACR	2.57507	2.68594	1.59359	1.24184	3.26694	0	3.17744	4.16535
GCC2	2.62971	1.91456	3.45759	3.81373	4.19306	3.99946	3.97462	4.03747
PNPO	0	0	2.98222	2.75809	5.84629	5.95617	6.03804	6.18977
TMEM60	3.82426	2.66289	3.86066	3.36247	4.07073	4.21692	6.7179	6.63773
THG1L	3.82253	3.4444	2.83895	2.93206	4.4994	3.42465	2.28155	2.45759
RASSF4	6.03613	5.51273	6.48861	6.46138	3.60419	3.69833	3.22759	3.36681
IST1	4.90636	4.39951	3.97058	4.2709	0	3.69008	4.32229	3.45983
PHF13	1.76723	2.11103	2.49748	2.18777	3.21599	3.53344	6.71445	6.48634
BAZ2B	2.99241	2.6884	3.15283	3.37058	2.39726	2.31615	4.54195	4.3565
D15ERTD621E	4.55821	3.82914	4.62685	4.77716	2.98896	3.66869	4.26356	3.51992
MIR1896	0	0	2.90246	3.96412	3.8023	4.304	2.7205	2.57966
UCKL1	3.30437	3.20883	3.35713	3.38543	2.94223	2.65306	5.34038	5.49732
RENBP	5.74752	5.76895	6.13311	5.87946	4.21405	4.44381	3.06661	3.10081
AHSA1	7.3679	7.43958	6.94152	6.85994	3.44308	2.94317	1.57531	1.5509
GM5617	2.20477	2.74481	2.10098	1.91915	3.8676	3.72977	2.58664	2.65191
SLC29A3	3.39493	3.51172	2.47379	2.53655	3.63448	3.93988	10.1708	9.98819
RRP1	5.91224	6.27307	6.45241	6.09649	6.06622	5.74508	5.07686	4.97916
CEP250	4.42122	4.68459	4.17704	3.99077	5.37292	5.14241	7.274	6.90441
TECPR1	3.20883	3.96005	3.34241	2.9855	2.25459	2.15023	2.03914	2.39999
KATNAL1	2.62807	1.99675	1.78492	1.90997	4.01623	4.13963	4.51381	4.90178
LMAN1	5.29238	5.76256	6.39927	6.36098	5.25863	5.06393	7.28548	7.42208
BRWD1	2.44758	2.04614	2.91839	3.06987	5.8337	5.57237	3.78251	3.5656
ENPP4	3.15299	2.82232	2.71787	2.89122	2.30451	2.21412	4.78388	5.08649
9930111J21RIK1	3.56669	3.29469	1.65489	2.06385	2.85878	2.2561	3.79077	3.58868
GPNMB	8.74133	8.71437	9.76486	9.38738	5.40613	5.4142	5.54291	5.8428
ZFP719	2.83915	2.35868	1.80488	1.88557	4.00737	3.90101	4.30655	4.24967
TSPYL1	3.61259	4.25263	4.44487	4.43369	2.81946	3.01507	6.07032	6.40431
SWI5	6.58858	6.67858	7.03738	6.67821	3.96726	3.92638	2.55998	2.58159
5430416N02RIK	0	0	2.1167	3.09204	6.69609	6.7461	5.6089	5.31571
PUS1	3.6783	4.83233	4.92139	4.29712	2.47379	2.91533	2.43883	2.86275
ATP6V1A	6.56899	6.29747	7.18784	7.4151	3.19865	3.12598	7.05727	7.14762
UBE2Q2	2.83592	1.86592	3.22079	3.03369	3.69131	2.79223	3.2561	3.17041
RPL37A	4.41407	5.13705	4.36359	4.00522	4.69677	4.62182	2.22188	2.64316
TCF20	2.93471	2.69466	3.39849	3.33099	4.84238	4.7426	4.36114	4.23396
DNAJC2	4.23312	3.60419	5.51336	5.59941	3.99141	4.01712	4.57827	4.83774
SCLY	5.13414	5.60582	4.13249	4.01667	5.57156	5.96541	6.01123	6.37403
DNAJC8	5.69725	5.47658	5.98372	6.34669	4.36779	4.15405	2.5741	2.96864
LNP	2.18206	1.46048	2.37295	2.73466	3.73249	3.54819	3.25081	3.24108
ANAPC15	4.28688	4.59503	5.5521	4.54788	2.82721	2.61424	4.72836	4.64403
TRUB1	3.17808	3.49301	1.90227	2.60739	6.72759	6.87243	9.46006	9.13748
PSMB4	7.37714	7.67146	6.66278	6.91097	2.91514	3.05137	6.91013	6.88561
BCL2L13	2.73314	3.07793	3.14682	2.78806	4.0648	3.85579	5.0552	5.49278
LRRC8B	2.51979	2.30714	1.49978	1.16157	4.33771	4.76548	4.17425	4.34177
ZFAND1	3.31005	2.49365	1.56852	1.07656	4.71869	4.93904	3.38791	4.08287
SS18	4.46258	4.34227	4.38239	4.2919	5.00899	4.35389	3.80085	3.81732
USP39	4.9296	5.33946	4.59006	4.25875	4.37941	4.60514	3.52319	3.95754
MRPL20	6.49241	5.93496	6.31515	6.05762	5.70924	5.80931	2.65924	2.56682
SAP25	2.51828	2.88753	2.88108	3.29807	3.82914	4.45115	5.07553	4.75045
TRAPPC4	4.66044	4.31644	4.48684	4.46832	2.92903	2.95047	6.47068	6.01371
CSF1R	9.00664	9.1863	8.89058	8.45601	5.28876	5.25437	9.22835	9.00833
EHD4	6.52874	6.59777	6.0245	5.90183	5.40453	5.31524	5.42848	5.50576
UGT1A6A	4.25467	4.04989	5.33357	5.46277	5.40374	5.50913	3.68874	3.52695
ATP11B	3.01078	2.38736	4.09466	4.2854	4.46591	4.21948	2.6638	2.66221
MIR6914	0	0	4.02139	0	8.55596	8.30504	4.38681	4.56139
0610030E20RIK	2.85619	2.6241	2.72203	2.87027	5.46333	5.61659	2.89491	1.89181
UPRT	0	0	3.50144	3.39589	2.26153	2.59288	3.58159	3.93007
DCLRE1B	3.10819	2.86987	3.09609	3.11487	5.02852	5.26697	2.80364	2.93017
RACGAP1	4.8165	5.01641	3.54547	2.7264	6.34435	6.14045	5.48207	5.00814
IFNAR2	5.732	6.39893	5.39554	5.56496	3.11086	3.48684	4.2177	4.31716
IFITM3	9.94011	10.0103	9.45486	8.79061	2.63436	2.26303	2.38874	2.08848
USP4	5.38878	5.19243	5.47803	5.21019	2.76998	3.301	2.77968	2.68594
SYVN1	5.48742	5.98832	4.91762	4.38446	2.81414	3.24123	2.40463	2.97196
TMEM161B	0.703101	0.348232	2.28895	2.6565	6.57256	6.64324	5.30133	5.40235
AGK	3.19235	2.25005	1.52507	1.7583	2.50309	2.49672	4.23902	0
MSH2	3.76299	3.7941	3.46767	3.81537	0	2.90362	3.35177	3.20195
ZFX	3.0966	2.41981	3.22974	3.6605	5.91378	5.9821	3.0944	2.91667
CLOCK	2.94392	2.39397	2.57918	3.09812	3.19235	3.40449	4.46865	3.51349
A730008H23RIK	5.50309	5.43313	4.33807	4.46923	6.02117	5.92405	0	0
METTL16	2.49108	2.99005	3.64259	3.99077	1.90574	2.69287	5.422	5.37177
LRRC49	2.4098	2.41495	2.32539	2.57918	4.24016	4.21801	4.04806	4.20696
DNAJC18	2.98623	2.84056	2.8538	3.02467	6.3187	6.42171	5.38426	5.26033
SLC37A3	2.05207	2.17536	2.15607	3.16027	4.09483	4.08763	3.71304	3.87194
SCARB2	4.1112	3.86997	4.71194	4.79764	3.94289	3.55176	2.83471	2.62644
MIR7053	3.38902	2.27441	0	0	4.18444	4.15023	4.17305	3.94007
RPAP2	0.839153	0.831067	3.44387	3.104	4.168	3.84107	4.14828	4.19054
PDSS1	3.37768	3.08695	3.16768	2.67875	5.79564	5.44728	3.52619	3.75873
VILL	3.72934	4.07125	3.72017	3.08287	2.63599	2.88928	4.14405	4.09592
NES	0	0	2.68212	2.52932	7.92121	7.27875	3.89191	3.63529
TRAPPC1	5.24713	4.8054	5.33332	5.06432	3.18729	3.11803	2.77526	3.03738
BNIP1	1.42707	2.27769	4.26918	3.42828	3.29249	2.96477	4.36338	4.48414
EHMT2	5.25172	6.0345	4.84825	4.18935	2.58063	2.59574	4.45075	4.31542
TBC1D31	2.94392	2.85778	2.80219	2.34426	6.46878	6.32054	3.22974	3.18555
ANKRD26	2.371	2.30012	2.45391	2.03281	2.63343	2.6036	4.13299	4.45556
GPD1L	3.97122	4.31586	3.71984	3.88069	3.67288	3.78827	4.97966	5.19259
IQGAP2	5.27665	5.01926	4.26724	4.09609	4.26085	4.61877	4.7078	4.88034
HARS2	1.8516	2.26183	3.00468	3.22172	2.35106	2.34483	4.17097	3.93442
METTL3	3.29837	3.0998	3.8505	3.69332	6.21647	6.24075	3.71469	4.04483
ID1	1.7845	3.19724	3.1375	3.09407	3.39931	3.35417	2.94017	2.03281
KLHL7	3.17951	2.3471	2.30626	2.90747	4.92899	4.63917	4.02095	4.28496
DNAJB14	3.44387	3.29013	2.95513	3.52017	3.56682	3.47483	3.03949	3.03703
LZTR1	4.29653	4.72716	3.57495	3.58316	4.77019	5.06065	2.91705	3.10551
TAB1	2.94486	3.82375	2.88557	2.32279	4.29543	4.46852	4.28784	4.42331
ANAPC16	5.36541	5.56602	3.98932	4.11603	3.83491	3.92884	2.6638	2.46179
MCFD2	5.41319	5.10702	5.58946	5.8833	3.11636	2.91035	4.03245	4.11628
CKAP5	3.82385	3.23894	4.0691	4.04998	4.38225	4.76755	3.79608	3.83885
RNF126	4.72585	5.88127	3.80436	3.72126	6.33423	5.98589	3.8266	3.44347
POLA1	4.83319	4.1102	3.03966	3.21023	5.71888	6.00932	3.95531	4.38453
DGAT1	2.41224	2.73357	1.48078	2.42626	2.84418	2.89879	6.06633	5.80243
FUNDC2	3.97058	3.08304	3.21412	3.64282	4.0955	3.99955	5.77481	5.2151
ESPL1	3.58868	3.93404	2.18078	1.72378	4.46761	4.27284	3.50462	3.27605
TMEM65	0.755315	1.76341	3.18982	3.45497	4.21645	3.38142	4.34738	4.22195
RRN3	4.85947	4.28533	4.09373	4.39815	4.14364	4.10199	5.69675	5.50173
RAB3D	3.18142	3.34042	2.86967	3.17345	3.00917	2.80962	5.8117	5.81821
SLAIN2	3.46532	4.04736	4.72732	4.94115	4.10509	4.3638	3.17505	2.90265
KDM5C	3.52281	3.6534	3.13439	3.12284	5.73086	5.71718	3.26018	2.80054
OMA1	3.81946	3.74846	3.63831	3.58785	3.90487	4.35523	6.16372	5.57434
PIGX	4.58904	4.18039	3.39999	3.40299	2.33228	2.94317	4.37941	4.57356
BRD2	6.50268	6.47257	6.28279	6.06067	4.79213	4.8624	3.4485	3.26258
BC029214	2.83208	2.62059	0.619178	2.00863	3.6017	3.9042	3.98914	4.28511
BABAM1	5.35209	5.90048	4.89918	5.05098	4.6851	3.9428	5.52979	5.52413
ABTB1	3.2891	3.88499	2.88479	1.52557	2.60478	2.87892	2.44467	2.77547
NAT10	3.95485	3.50691	4.15356	4.11636	3.55065	3.58844	3.66369	2.99222
CERK	5.32549	5.6255	5.0502	5.19845	2.53854	2.53232	3.78618	3.53119
SF3B3	5.44969	5.09297	5.92908	5.66272	7.17576	7.29081	4.95299	5.36349
GM4737	2.50894	2.37212	2.51702	2.30012	2.92182	3.04037	5.04334	4.6865
TM2D2	4.99358	5.09896	5.24721	5.0478	3.1635	2.82579	4.16157	4.2177
RABGAP1	3.91552	3.52607	4.15259	4.14405	4.98504	5.06785	5.91817	5.85162
FAM193A	3.52482	3.64605	2.8474	2.79286	3.38695	0	4.45884	4.30961
STAU1	3.29719	3.35628	4.21444	4.10476	5.69633	5.20254	4.73974	4.56608
IRGM1	6.1478	5.72931	6.46289	6.46002	4.58862	4.63192	3.98941	3.79129
9130011E15RIK	3.26948	3.28821	3.27381	3.05901	3.46258	3.50526	7.27041	7.12175
DEF6	3.84398	4.63599	3.81198	3.50118	4.92362	4.17536	3.53966	3.09153
SMIM11	4.61347	4.81419	4.23504	4.62381	0	0	3.8025	4.13126
MYO1C	4.95047	5.26724	4.99734	4.53997	4.61383	4.60644	4.35987	4.51589
KDM3A	2.68863	2.77463	4.12135	4.11328	2.73053	3.64039	4.84815	5.07365
TGOLN2	5.83517	5.32776	6.12945	6.31471	4.78288	4.38419	4.2332	4.22697
UBR4	4.21723	4.49538	4.48736	4.13175	8.02992	8.02391	4.43303	4.21272
PSPH	3.69098	3.48877	3.56779	2.5787	4.97407	4.31201	5.79691	6.19566
NFATC2	3.93979	4.17489	2.8522	2.73422	3.71028	4.59024	4.10509	4.07904
PARK7	6.80293	7.28138	6.66201	6.21329	3.23005	3.18793	3.50016	3.54782
RPAP3	2.08644	2.76469	3.65076	2.69488	7.85371	7.80185	3.24352	0
GM6644	4.44917	3.94626	4.13767	4.23649	8.08462	7.90663	5.1348	5.12491
RBX1	5.05107	4.72738	4.09043	4.49991	4.05944	4.28599	5.9734	5.94853
NAA10	5.05749	5.5793	4.82523	3.47158	4.18801	3.9297	6.3578	6.32695
LMO4	4.27702	4.4957	4.45589	4.73828	2.9092	2.81044	4.41812	4.2455
YIF1B	5.39359	6.3479	4.37879	3.44201	2.94935	2.61941	9.63198	9.42471
PSME3	5.76575	5.77104	5.95047	6.00002	5.41522	5.40773	6.33846	6.28192
PCNP	1.81188	1.43776	4.23657	4.19306	6.01317	5.52504	3.42196	3.24062
CAMSAP2	1.81024	2.34795	3.36429	3.3307	1.98149	2.77968	5.35562	5.39036
NUP88	4.61247	4.4862	5.1058	5.49012	3.44559	3.07382	5.63854	5.54275
TAB2	5.22643	4.83522	5.38478	5.34174	5.19834	5.45012	3.6472	4.05892
HMGN1	5.25565	5.95634	4.99376	5.25746	2.99729	2.05311	2.82762	2.60217
DDX49	4.2477	4.94594	4.75985	4.06117	4.51039	4.21086	1.32366	1.61965
LGMN	8.53438	8.38128	7.88317	7.42683	4.29932	3.9014	3.56499	3.35417
IVNS1ABP	5.57022	4.99946	5.03197	5.46875	2.55949	2.0861	6.57502	6.59005
TRMT2B	2.27888	1.82944	2.78785	2.67807	4.96652	4.91423	2.37657	2.32251
TMOD3	4.91523	4.58135	5.12458	5.63407	9.15624	8.78835	0	2.81229
KCNAB2	6.84264	7.19275	6.14431	6.05292	5.43192	5.38408	6.081	6.09578
RAB40C	4.19448	4.35071	3.30115	2.74567	4.32776	3.87204	3.41143	3.64893
NFATC2IP	3.00036	2.38211	2.07758	2.5888	4.41095	4.27068	5.87192	5.83188
GPR141	2.85599	2.21101	3.45707	3.76765	4.97085	5.62407	2.54226	2.52331
METTL4	3.07758	2.49851	3.08899	3.43736	5.15478	4.66988	4.67559	4.30422
HNRNPH1	6.14231	5.92624	6.52607	6.84747	4.426	4.51646	6.16052	6.2957
ENTHD2	1.72421	2.30714	2.24762	2.69955	2.10064	2.45339	2.34341	4.03931
MIR6990	0	0	0	3.80571	4.94392	4.95527	3.8885	3.92381
PDCD6IP	5.91004	6.03984	5.92756	6.11053	5.51762	5.14572	5.28865	5.326
CCDC186	2.19283	1.54498	3.6705	3.62176	4.19645	4.17209	4.03958	4.2715
GAS5	4.73796	4.17983	5.65464	5.7157	5.12267	5.3265	5.77212	5.67686
IQCC	1.18777	1.91953	2.35783	2.42734	6.18329	6.40151	3.77452	4.14527
GGA1	4.52988	5.61294	4.43443	4.12697	0	3.56133	6.76683	5.97939
RAB10	5.95701	5.80625	7.07609	7.14321	4.89922	4.57731	2.79369	2.75403
CHCHD7	3.26843	2.94579	3.28466	4.81342	2.66061	2.08576	3.60644	3.4444
ECE2	4.23932	4.72279	2.65375	3.82069	2.53257	1.84679	3.55213	4.43309
ANK	3.9296	4.5076	4.89331	4.54331	4.83213	4.59443	2.52907	2.76596
NDRG3	3.58484	3.17808	4.27426	4.14462	7.44461	7.46485	6.69443	6.57865
SAMM50	5.21405	5.51756	5.52529	5.47239	5.04431	5.77639	2.45286	2.32279
R74862	2.29042	2.61659	1.32769	0.27858	2.61706	2.24245	2.59789	2.73205
CDK19	2.8211	2.97141	2.34085	2.89103	5.09419	4.4851	3.60455	3.7535
MT1	6.98617	7.6907	8.03607	6.99108	4.52369	4.11245	5.05441	4.95252
UROS	3.15947	2.71127	2.96754	3.24215	5.85237	5.62664	2.91609	2.7264
GT(ROSA)26SOR	4.86037	4.03826	3.97095	3.54992	5.6372	5.43413	6.07275	6.04074
ALS2	2.30247	2.37351	2.09761	2.31325	2.9486	2.52982	3.66585	3.66164
NHP2	6.10658	6.7121	6.16205	6.47275	4.41244	4.40511	3.24534	3.03016
MSI2	3.44241	3.00791	1.5064	1.74244	5.66349	5.76924	2.4691	2.40626
DAAM1	2.21661	1.54102	2.52982	2.84439	2.42948	3.03333	4.17935	4.23274
AGFG1	3.15656	3.09491	3.51715	3.67615	5.41464	5.32894	3.18047	3.38791
MAPRE2	4.4121	4.18515	4.55287	4.34042	5.57586	5.67158	4.51014	5.26018
GMPR	2.82212	3.36625	2.40108	1.69109	3.61518	3.85798	5.14771	5.2021
NATD1	2.96144	2.90439	1.85559	1.82049	5.38377	5.4545	4.13857	3.78879
PSMC2	6.38146	6.24039	6.50348	6.45881	5.70543	5.07993	3.59108	3.39821
RREB1	3.66027	3.88362	3.47768	3.66778	5.23867	5.67742	4.61495	4.94035
IGF2R	4.56487	4.53848	4.99675	4.74033	3.05259	2.338	6.01981	6.03617
MED30	4.66965	4.35678	3.48324	4.21428	1.61965	2.84499	5.84313	5.92726
ARHGAP15	3.40381	2.84599	1.74889	1.78241	2.92086	2.98021	3.1107	3.11337
SKIV2L2	5.54939	4.94416	5.14718	5.14482	5.283	5.27553	4.60075	4.39019
ARHGAP9	5.00261	5.70016	4.59126	4.68661	6.39266	6.05259	4.17153	4.02945
CLPX	2.23205	3.00612	3.20821	3.93074	2.41468	2.58472	3.19661	3.1504
CTDP1	2.90824	3.5568	3.19991	3.23848	5.17943	5.80779	4.60502	4.33828
RNF20	4.21684	3.78618	4.6397	4.75451	2.26873	3.0578	3.24428	3.05728
ARL8A	6.11632	6.36699	5.8175	6.03419	4.61794	4.42881	4.7246	4.752
RBM25	5.5691	5.00383	5.59574	5.93182	2.5435	2.9092	5.99238	5.96685
XPO7	2.39671	2.24092	2.73682	2.64754	3.49493	3.90072	4.08381	3.87735
TBC1D9B	4.70802	5.05207	3.75649	3.82883	5.31354	5.33618	3.35459	3.51273
TMEM140	4.34653	4.178	3.57519	3.68527	3.67503	3.57954	5.07365	5.199
GUCA1A	3.45523	4.78743	4.04771	1.88596	3.51286	3.55961	4.63941	3.60265
PAGR1A	4.83991	5.19188	3.87046	3.87814	3.9091	3.68975	4.27575	3.7567
MPI	3.66857	3.71172	2.44599	3.22666	4.17329	4.41562	3.40108	3.21241
GALNT1	4.34511	3.66732	3.92458	3.49326	3.09525	2.84418	3.34979	3.25761
KHDRBS1	5.91389	6.31598	5.97361	6.0784	3.42868	2.78136	2.96125	2.79847
NIF3L1	3.48401	3.37198	4.39259	4.35713	7.58575	8.08454	6.95877	7.03971
CCDC174	3.22435	2.28747	3.02326	2.94486	4.16237	3.83925	3.08423	2.46205
TNPO1	3.94757	4.03051	5.01895	5.29528	4.97829	4.81044	3.02024	3.33928
POLB	0.955313	1.17313	4.03589	4.30859	6.75712	7.1273	3.42546	3.44308
0610037L13RIK	3.92201	4.18634	4.09837	3.97975	4.31375	4.58268	5.05572	5.10748
TXNDC16	3.46231	2.46362	2.52256	2.73162	5.75028	6.0085	5.62387	5.30819
FAM49A	3.73596	2.83855	4.02112	4.40932	4.99856	4.45306	5.11124	5.10257
FYCO1	2.66198	2.71721	2.64639	2.49544	2.724	2.92828	3.88986	3.95568
RHOA	7.02357	6.38206	7.24654	7.52983	4.06273	3.69008	5.21642	4.64858
TMTC3	2.68796	1.90804	2.78618	3.26409	5.30805	5.56621	0	0
RSPRY1	2.50792	2.32279	2.93074	3.2068	5.7954	5.46969	5.14437	4.53113
TMBIM1	5.28366	5.49614	5.03707	5.27344	3.55299	3.23741	3.36191	3.51967
EHBP1L1	5.5152	6.38886	5.53947	5.52901	3.39273	2.64432	4.04928	4.74044
CNOT1	5.05115	4.62673	4.66431	4.62135	7.99944	8.01696	8.00255	8.0014
TTC17	3.25867	2.72923	3.60003	3.63145	3.38984	3.27143	4.88553	4.83471
TSTA3	4.16848	4.34767	4.7722	3.9442	5.87073	5.76195	4.21062	4.67457
MIR7082	0	0	0	3.79088	2.01507	2.30276	3.51652	3.1865
XRCC6	3.42707	3.00845	4.23128	4.47021	3.64789	3.9885	7.91932	7.91966
FAM133B	2.16253	2.22712	3.36191	3.31237	2.33142	2.7966	8.24454	8.15426
CD82	4.89453	4.81455	5.1696	5.17449	4.3765	4.54158	4.66539	4.90381
SNX2	7.46416	7.00586	7.09828	7.20033	4.92571	4.50055	3.55888	3.42102
LDLRAP1	4.45595	4.89874	4.66386	4.32984	6.01451	6.45774	2.93301	2.53978
TAF11	4.61094	4.34809	3.91609	4.30634	8.24068	8.28039	3.48787	3.66835
ZFP948	2.5218	2.32279	2.63297	2.8264	2.76341	3.21257	4.19259	4.19818
HSPA9	7.28863	6.82935	7.75445	7.87804	3.3605	2.8494	5.65435	5.49675
CLTA	8.19056	8.87075	8.00786	7.60211	5.98479	5.41701	2.76829	2.62807
CBX5	4.67316	3.94701	3.68269	4.19684	3.95791	4.53518	2.08304	2.68975
MXI1	3.84378	3.76288	3.97095	3.8126	6.24167	6.31355	2.58207	2.57022
SLC16A13	2.97324	3.58652	2.88147	2.76384	4.37761	3.89365	2.87755	3.28998
GM12942	0	0.314986	3.05502	2.73725	4.61524	4.53699	4.36464	4.4194
IMPDH1	5.28703	5.881	5.28891	5.01672	6.24485	6.65667	3.16559	3.33743
SARAF	5.39266	5.93402	5.84408	5.73382	3.54955	3.64847	4.61994	4.56224
USP2	2.88206	3.01757	1.63087	1.1846	6.97462	7.10796	2.41765	2.71655
ZFP770	2.80343	2.36541	2.05762	2.31557	3.05224	2.13323	3.15218	2.98677
STXBP1	3.3846	3.72563	3.43523	3.07553	3.79774	4.09153	3.06815	2.8746
VMP1	5.50814	4.96583	5.26198	5.63538	1.96864	2.146	5.23205	5.17229
ATG2A	3.0009	3.7461	2.64731	2.42223	3.58171	3.51602	8.59777	8.49803
STAMBPL1	4.33714	4.02326	4.67373	4.46669	2.33199	3.28644	5.587	5.39623
CHD7	2.98623	2.98277	2.18301	2.27441	4.41819	4.26993	4.27247	4.34149
MMP19	3.0917	2.93489	3.93423	3.67965	2.33771	2.56779	4.98486	4.85554
LIG1	5.86084	5.8835	4.28125	4.40776	5.28044	5.4161	5.76331	6.31221
H2-D1	9.61602	10.3918	9.18383	8.95686	4.47424	4.81347	5.07065	4.36057
SH3BP5	5.29771	5.60771	5.6327	5.49637	2.44281	2.43669	4.07724	4.77083
FXR2	4.46199	5.26179	4.38135	4.47151	2.85977	2.80157	2.08066	2.03175
DCAF12	4.94748	4.57265	4.93055	4.43982	3.35177	3.36359	3.16157	0.738984
BIRC5	4.20328	4.41359	4.0492	4.3895	2.28599	1.67987	4.93522	4.97485
NCLN	5.35036	6.30018	4.87838	4.2292	3.13455	2.50614	5.60866	5.16984
RNF34	4.22087	4.3694	4.56267	4.15486	7.17651	7.88798	3.05676	2.70554
LRP11	2.29072	2.50843	2.66744	2.26123	4.54689	4.31107	4.57477	4.79275
WDR36	5.04383	4.6014	4.76176	5.00302	6.90122	6.84558	5.78879	5.65815
NISCH	5.46633	6.13192	5.51728	5.15194	3.9631	3.90506	6.55677	6.5687
PDE4A	2.74911	2.96107	2.17313	2.38984	3.02467	3.05866	4.99091	4.94111
43166	3.55496	2.94242	4.18801	4.77252	3.07639	3.04177	2.75082	2.90997
SMC4	5.40912	4.91145	4.88201	5.13504	5.64775	4.45115	4.89467	4.98891
ARL6IP5	6.42169	6.32629	6.76789	6.83841	4.36043	4.28407	7.56407	7.59381
RFC2	4.7217	4.82584	4.07356	4.0804	2.82456	2.48414	5.22435	5.43279
ENG	2.44917	2.66448	1.77695	1.43829	2.45838	2.87046	2.82151	3.12466
IRF2BP1	3.1311	3.9012	2.62971	2.29308	4.43789	4.52945	4.56218	4.09339
FARSA	5.70462	6.21787	4.76967	4.36786	3.78983	3.33857	4.63761	4.71885
PA2G4	7.01968	6.89493	7.23634	7.20624	4.17848	4.4547	0	3.37128
MTAP	4.74868	4.32445	5.47628	5.71683	4.51147	4.90771	3.67073	3.90256
RTN4IP1	0	0	2.89821	3.11636	6.2551	6.16904	6.18977	6.17618
43164	5.56642	5.90205	4.69694	4.51545	5.03038	5.00755	2.28185	2.54868
UBAP1	5.06557	4.8168	4.96287	4.84524	4.04098	4.4223	4.39808	4.55145
CMPK2	4.94837	4.8301	5.28318	5.39678	3.96541	3.70066	5.22323	5.14747
SEMA4D	5.74825	6.01781	6.16428	6.03751	5.80511	6.02181	3.01453	3.28599
UBE2D-PS	3.25716	2.78241	2.7941	2.44969	4.2228	4.43095	4.87877	5.19338
DNAJB12	2.9703	4.07989	4.89734	4.31397	3.94373	4.23947	6.28322	6.20664
TMEM256	5.11736	4.72028	5.48829	5.3529	4.64079	4.96042	4.05502	3.8542
ODF2L	0	0	2.79223	2.94167	4.44354	4.5391	5.55041	5.57637
BC031181	5.74999	5.51381	5.41849	5.22678	3.57918	3.6094	5.70047	5.23749
MTERF1A	3.0697	1.69911	1.34028	0.518031	4.14315	4.0018	5.48472	5.44913
GLYR1	6.24979	5.87359	5.69441	5.73688	2.86453	2.89743	3.62141	3.43563
GATC	3.88088	2.70863	3.8531	3.8267	4.11512	3.81885	3.79369	3.32395
GSPT1	5.14731	5.23404	5.2902	5.48993	8.13089	6.23053	5.25754	5.37427
LAMTOR4	5.80972	6.40001	5.12549	5.13795	2.94711	3.00845	6.42094	6.25083
2700060E02RIK	5.54334	5.17017	5.34781	4.95382	4.12656	4.60294	2.47638	2.28096
PCIF1	4.14094	4.46493	2.78178	2.21226	5.23848	5.33049	5.14037	5.46222
KLHL2	1.33056	1.17313	3.19535	3.39985	3.72094	4.01364	3.2756	3.5064
PLK3	2.38902	3.03545	1.86116	1.44996	3.88108	3.8954	4.98377	5.16442
NDUFS1	4.93494	4.52369	5.25678	5.31803	2.47223	2.51147	3.1334	3.0131
EMILIN2	6.5583	7.07417	6.11453	5.90752	4.29616	3.96514	2.43936	2.41873
DNAAF2	1.55974	2.61918	2.48336	2.26213	4.90313	4.96352	3.70543	3.81106
GGH	4.3846	4.49454	5.02334	5.76333	4.31368	4.293	2.85	2.98459
SOCS4	1.18206	1.19219	3.23802	3.66505	4.92552	4.77357	4.22612	3.83127
SNX9	4.63825	4.93847	4.72421	4.48774	6.64811	6.25541	3.87322	3.7721
JADE1	2.4359	2.53705	2.74179	3.06643	3.29543	3.55483	2.55778	2.31296
ZCCHC7	2.7253	2.46231	3.90939	4.09162	5.1471	5.69502	4.15721	4.13972
PYGL	5.59601	5.69488	5.68751	5.70437	4.6472	4.14674	4.39678	4.30655
SUV39H1	3.86265	3.99059	3.44573	3.46271	5.94507	6.37004	2.7229	1.92979
LRP12	2.92941	3.34582	3.64386	3.7891	3.74481	3.79847	4.14617	3.56499
RFX7	3.41278	3.1177	3.70741	3.59012	2.79181	2.96569	7.62266	7.87728
YIPF2	4.6931	4.47047	3.98003	4.33171	3.21956	2.62106	4.70038	4.26379
SESN2	3.93395	4.14388	2.6081	2.55164	4.74152	4.45095	5.6379	4.92495
TBC1D17	3.84679	4.40436	2.89181	2.73487	7.13212	7.18692	6.99713	7.08295
NCL	7.61304	7.09275	7.69854	8.07939	3.72934	3.40885	4.33593	4.34348
DCAF11	4.66152	4.88479	4.06729	4.05927	3.83956	4.04989	5.77542	6.03413
MED11	5.97138	6.24256	5.28902	4.84594	3.28481	3.19472	5.06057	5.00814
SHB	2.24489	3.03069	1.94148	1.83309	3.62117	3.48826	3.12681	3.06574
SSB	6.92663	6.08672	6.83152	7.21218	2.73596	2.74975	3.08049	3.24823
DERA	4.01685	4.4219	4.31085	4.76182	2.43296	2.98368	3.7352	4.10861
RAB8B	5.92754	5.12743	5.99145	6.30845	2.95438	3.16318	0	3.35643
SMYD2	5.21027	5.67565	4.59228	4.35495	2.01543	3.07005	4.8473	5.02609
ZBTB12	2.24062	3.27486	2.39094	2.06729	3.44374	2.41278	5.82276	5.04614
4932438A13RIK	2.58063	2.09795	2.89336	3.18015	3.41197	2.69644	3.80993	4.07262
SNHG8	3.68852	4.34965	4.55275	3.60632	5.67039	5.59219	3.23297	2.85718
MAGT1	4.7583	3.86918	4.90366	5.45091	4.17249	3.71995	7.98864	8.0148
ERGIC1	5.686	6.05661	5.97469	5.64881	2.83895	1.6457	3.56487	3.67954
SFT2D1	0	0.180148	2.58304	2.95513	4.55182	4.40592	5.04911	4.94223
COPS7B	2.77273	3.57833	3.15834	3.06402	4.49307	4.30852	3.17217	3.35685
C5AR1	7.93094	7.92041	8.15467	8.22644	4.07099	4.58634	3.55888	3.59646
TTF2	4.06281	3.99105	3.24641	3.41994	4.32207	4.25776	2.51904	2.81578
VIMP	6.41929	6.04828	5.44245	5.59732	3.66107	3.75028	4.86844	3.97655
UBR1	2.26424	1.74287	2.62597	2.90977	4.36373	3.69008	5.13081	5.03751
MEAF6	3.53618	3.25626	3.43456	2.96514	8.6663	8.64623	6.44784	6.25302
AFAP1L1	2.4957	2.16124	0.940355	0.757877	5.02711	5.0197	6.83957	7.01016
PIGG	2.54893	2.21288	2.50284	2.70951	3.60217	3.3202	3.59455	4.19944
GLO1	2.93433	2.46022	4.29499	3.82069	3.77789	2.99222	3.71501	3.38902
AP3B1	5.04793	5.05459	4.9232	4.71847	2.4526	3.09862	5.93279	5.94416
PRDX4	6.34129	6.09438	5.72285	5.76697	5.6332	5.18975	4.59944	4.75798
WFDC17	8.04506	7.25599	7.7403	7.74553	2.9042	2.89763	6.37041	6.43436
C330027C09RIK	1.99747	1.32423	2.41359	2.8502	3.64513	3.05085	4.49371	4.56651
TCF3	3.99376	5.21901	2.8679	2.88616	4.98696	4.13709	3.92524	3.37573
QARS	5.99456	5.97664	5.63137	5.37044	4.94846	4.69549	3.70421	2.01436
SH3KBP1	3.8922	3.61753	4.49653	4.61371	9.15558	8.47072	6.50564	6.56276
CD300LB	6.28038	5.92579	6.78888	6.48552	3.67627	3.79244	4.19779	4.5057
PTDSS1	3.37934	3.05242	4.36506	4.24762	7.31998	6.11612	6.75537	7.06848
GMDS	4.55361	4.28932	3.78722	3.87381	4.57864	4.61982	2.53705	2.75574
EIF1AX	5.81519	5.07468	6.12792	6.84612	7.8688	7.60899	3.99585	4.75393
TMEM87B	2.94897	2.35473	2.99675	3.65031	2.96717	3.15623	2.30042	2.26903
ATP5E	8.22418	8.59177	6.67733	7.07983	4.44175	4.18476	3.47547	3.6227
ZFP27	3.05433	2.75189	1.74717	1.80405	2.5828	2.66266	3.24108	3.2496
FDX1	4.04116	4.54492	2.00252	2.2857	2.21878	1.89763	4.8473	4.72372
PBK	2.11636	1.88869	2.8746	2.19251	3.48401	3.52017	2.89297	2.50716
OFD1	0.598365	0.78073	2.21008	2.73855	3.9181	3.59192	4.23228	4.34447
ZFAND5	3.41684	3.72389	3.20445	3.68706	2.97085	3.08967	3.54683	3.71304
ATG10	0	0.230203	2.70244	2.3274	7.11256	7.20697	2.75617	2.51046
KIDINS220	4.42385	4.14037	4.50653	4.42881	5.26532	4.51728	3.35797	2.96366
ATP8B4	5.05385	4.49729	5.50398	5.66161	6.03934	6.44961	2.97911	3.26273
CCNE2	3.04404	2.07416	3.62691	4.15995	5.14192	5.38305	2.82355	2.00755
GSTM4	3.21568	2.78492	2.39944	2.54151	1.99567	1.31383	3.55176	3.03157
SLC9A1	3.00594	3.61518	2.87165	2.54473	4.37372	3.93461	6.72327	7.64559
TTPAL	2.51324	2.04019	3.33314	3.18729	3.81291	3.73249	4.74481	4.78613
XRCC6BP1	3.96375	4.68885	2.559	2.10769	3.68538	3.50169	6.63787	6.56404
PSKH1	2.72552	3.32135	2.64985	2.55262	3.97389	3.4272	3.87253	3.29205
MIR6376	4.76771	4.94308	0	0	5.63148	5.26059	3.17073	3.10953
RPS3A1	7.77915	6.96742	7.08974	7.8862	3.74255	2.88869	2.12796	1.74889
DDX27	4.19077	4.66789	4.62047	4.3617	3.78534	3.81701	5.55658	4.28525
RPN2	6.98748	6.9267	6.74987	6.42858	2.45602	1.94111	4.55477	4.27709
PDE6D	4.73183	4.28296	3.98222	3.74255	3.34852	3.6748	3.13603	3.27888
CLASP1	3.00702	2.74868	3.25807	3.28288	6.07709	5.78555	2.99386	2.17632
CD274	2.47897	2.34312	2.94692	3.04352	5.04667	4.61548	2.18998	2.14111
ATP6V0C	3.95299	5.12941	5.72778	4.83446	4.17465	3.43149	5.00827	4.24481
GPN1	4.87376	4.44321	4.54566	4.3774	5.15364	4.97108	4.28991	4.44936
VCL	2.38874	2.04684	2.80157	2.7966	5.65587	5.90422	4.60377	4.69321
DDX59	3.15299	3.36219	1.11636	2.58616	5.24671	5.26247	6.1222	6.18078
EMP2	2.7995	3.04352	4.52582	4.78398	3.15882	3.37643	5.02117	4.96657
RNASEH2C	4.52551	5.9465	3.88391	3.34042	3.55643	2.87931	4.63483	4.33457
ZDHHC9	5.05853	4.88435	4.36653	4.2933	6.8908	6.94182	4.2999	4.21381
SMAP1	4.57537	4.31824	4.55563	4.46982	2.80385	3.03263	5.42294	5.73996
MLEC	6.60698	6.74259	6.08238	6.22132	4.44215	4.43483	4.59156	4.80038
SSFA2	4.94748	4.95754	5.15064	5.25554	4.65415	4.47703	2.79119	3.49914
PLEKHA3	3.47145	3.07433	4.45411	4.3572	4.90029	4.43409	4.70138	4.84474
RNF40	2.62621	3.3781	3.66243	3.70255	5.78293	5.68406	4.65518	4.79025
PLS3	5.99831	5.07262	6.07927	6.45503	2.55508	2.61046	3.99458	3.89424
HEATR3	4.24823	4.27977	4.36429	4.31571	7.28713	7.53491	4.0629	4.45641
NABP1	1.71853	0.83754	4.56651	4.82701	5.07412	5.44125	2.8538	3.15478
RCN2	4.60098	5.15364	4.83415	4.7165	3.48091	3.33899	4.32495	4.1865
NFXL1	4.31506	4.1564	3.64547	4.00612	4.87303	4.7419	7.60851	6.19552
CSTF2T	2.84539	2.97379	3.45299	3.68302	2.32308	2.50487	3.48954	3.60905
BTBD1	2.30859	2.88264	3.78858	3.87519	5.6368	5.7524	4.35572	4.65987
WDR81	4.28281	4.84945	3.9115	3.89656	3.52268	3.42358	5.59485	5.72167
MIR7009	3.03914	3.58099	8.04538	6.55061	3.4225	3.99901	4.33421	4.3645
PREPL	4.33314	3.30976	3.15462	3.01024	4.41907	2.76469	4.2837	4.11253
ERI1	4.26379	4.06962	4.25792	4.26686	3.02396	2.71721	2.9182	3.26664
DNTTIP2	5.41305	4.59371	5.38159	5.39235	4.14568	4.16968	4.60964	4.73438
FECH	3.20006	4.08585	4.12978	4.30852	3.28051	2.84679	5.47648	5.13738
TRMT1L	4.86215	5.13027	3.79847	3.50716	2.63599	2.04019	4.45483	4.11303
SMAD5	2.52907	2.24489	2.37184	2.68257	4.58298	4.54887	5.5229	5.50472
ZC3H18	5.04623	5.39821	4.62	3.99576	5.92291	5.87216	5.84905	5.60208
RIPK1	5.20254	4.72099	4.87396	4.98937	7.89553	7.96712	4.20821	4.01302
LRRFIP2	1.74244	2.65833	4.64218	4.45969	4.57519	4.58015	0	3.42988
IRF8	5.09685	5.5909	5.24531	4.81834	2.79992	2.50106	5.89714	6.0552
SNX22	6.43881	6.46035	6.28405	5.6536	4.00126	4.29778	4.51065	4.534
ZFP277	4.83097	4.40402	3.73476	3.75136	2.46676	2.59765	6.01734	6.5996
MIR6919	6.71958	6.48133	0	0	4.64916	5.09516	4.45286	4.42143
ADSS	4.87799	4.36457	5.50147	5.75964	4.74039	4.4192	3.39821	3.18824
STOML2	4.03545	4.63459	4.13167	4.23863	3.20539	3.24626	3.82436	3.34483
SDHC	6.23243	6.0955	6.03565	5.8299	4.05189	3.56706	0	3.98596
RAD9A	4.92695	5.3151	3.88391	3.80043	3.95568	3.80869	4.23235	4.4349
SPG11	3.70951	3.14845	2.64016	2.50462	4.98746	4.55029	6.77656	6.80435
NFATC1	3.14975	3.95559	3.21863	2.74481	3.17521	2.83188	4.12871	3.69042
MRPL53	2.62691	3.66494	4.84815	4.57295	5.02095	5.93305	4.34802	4.75654
RAB1A	7.08063	6.55871	6.97265	6.89215	4.3251	4.01391	2.67807	3.04893
POLD1	3.80653	4.87381	3.48826	2.94673	3.0063	3.03685	3.28422	3.00108
KATNA1	3.8503	3.4747	3.80106	4.0804	2.94972	2.34937	3.21506	3.04037
NUDT6	2.99892	3.51488	2.86354	2.80529	5.93074	5.79538	2.6638	2.71017
ARMT1	2.99512	2.32048	3.2322	3.19991	2.68952	2.34113	3.2068	3.25217
APC	3.17792	2.58808	2.79056	2.93112	4.48427	4.34589	2.44705	2.63668
XRCC5	3.23879	3.17297	2.65947	2.9428	2.74653	2.33828	3.45654	3.67818
PIGH	2.80941	2.23603	3.05102	3.08253	5.66069	5.23473	3.48633	3.21863
RBMX2	2.33999	2.6081	2.67243	1.88518	6.93175	6.72126	4.94725	5.47408
WDR45	3.06281	3.71205	2.86493	1.9092	5.05272	4.93833	3.8517	4.10316
FBXL6	4.74991	5.3288	2.88538	2.0314	2.62644	2.91092	2.65237	2.15801
REEP5	6.09841	6.17191	5.44264	5.53879	4.44983	4.71699	3.60217	3.46871
MANBAL	3.36275	4.20391	3.96125	3.66266	7.50414	7.60105	2.63041	2.19251
PLEKHN1	0.603122	1.05102	2.51803	2.46754	5.73449	6.19466	4.75995	4.74292
SLC11A2	4.05927	4.138	4.1482	4.17919	4.80844	4.41177	4.91275	4.72028
CDK9	4.73162	5.15987	4.76622	4.15113	2.20539	2.45733	5.38757	5.66494
CCDC53	5.4705	5.02914	4.38874	4.24755	4.19999	3.09812	4.48652	4.91944
FBLIM1	4.98864	5.43779	4.18023	3.80126	5.88623	6.12365	4.19527	4.35854
UHMK1	2.70775	3.23863	4.30604	4.69761	3.69544	4.10459	8.20766	8.41586
AVEN	4.40959	4.23404	4.40511	4.23925	5.10291	5.16322	5.38184	5.59583
RPL37RT	8.03086	8.44292	8.59513	8.47955	2.9953	3.55716	3.57398	3.53344
TMEM242	4.82462	4.86834	4.854	4.81997	2.39534	2.37295	4.12102	4.09373
FBXO21	3.50271	3.7536	3.57386	3.82782	2.5864	2.17025	1.30626	2.88147
THAP11	4.48052	5.38087	4.13496	3.86958	3.54411	5.03668	5.52133	5.13877
TRAPPC2	0	0	2.5218	3.02343	3.64155	3.98477	2.15931	2.58808
MCM2	5.04501	5.31248	5.07724	4.86071	5.10836	4.71853	2.52256	2.10836
KDSR	2.67559	2.50182	1.85	1.58159	5.81388	5.90326	3.17632	3.09508
AGPAT4	3.41954	3.65191	3.70099	3.55692	3.04806	3.58749	2.85639	2.98896
NAT9	2.33828	2.4098	3.42035	3.63993	4.80266	4.60098	4.3427	4.35424
GPR84	4.82492	5.40146	4.7967	4.4444	2.90111	3.02148	8.81721	8.68278
TMEM199	4.63512	4.48039	4.73422	4.74534	6.19747	6.22437	3.96375	3.35628
SIRT4	2.22589	2.70973	1.22712	1.53107	4.85454	0	6.88329	5.81819
RPS26	7.87718	8.27118	8.96689	8.05189	3.9137	4.1589	5.60187	5.66698
SAP30L	2.98677	4.38412	3.37879	3.62761	3.85459	3.58868	7.88456	7.84954
UQCRQ	6.74937	8.24073	6.6502	5.81957	3.45707	3.12846	2.2552	2.48491
MAP2K3	4.32351	4.7483	4.87828	4.78696	2.95364	1.91188	2.89647	2.41765
SLC25A3	7.67165	7.8953	7.62666	7.63096	4.29315	2.9668	4.5114	3.76723
DTD2	2.1003	2.85	2.21568	1.81229	2.64939	3.83329	2.33857	2.86552
TSPAN5	3.40912	4.05884	3.32726	3.30305	3.29939	2.96014	2.87794	1.97379
MRPS12	5.29212	6.53577	3.88127	3.50157	7.13322	6.48041	3.56206	2.77379
PRR3	2.54622	2.50157	2.16896	2.8211	5.65512	5.55348	4.17345	4.07365
RASSF8	2.81906	3.14421	4.74427	4.24268	4.1495	4.68207	3.39794	3.48826
TBKBP1	3.2245	4.4833	3.61153	4.02609	3.9396	3.2455	7.46624	7.33619
0610010F05RIK	2.09085	1.40327	2.76362	2.99204	6.97129	6.55044	4.77236	4.88811
C1QBP	7.74459	7.52892	6.82534	6.97999	4.1668	3.77115	5.47628	5.47671
WBP2	5.98707	6.10463	5.01569	4.65661	4.16736	3.90891	4.51507	5.08053
TFG	5.63514	5.48935	5.91535	6.22035	6.10944	6.34935	2.84679	2.47405
GNG5	5.77181	6.38626	5.01275	4.13225	5.80077	6.10415	4.301	4.33585
SIK2	2.55851	2.26093	2.65031	2.44996	3.53419	3.93093	5.47135	5.5648
NUP107	3.95261	3.75007	3.97471	3.84368	3.77062	3.95578	3.86443	3.97398
SLC40A1	4.08117	3.40531	4.27023	4.54628	7.08985	6.96434	3.26499	3.79431
ZFP628	2.44864	3.30363	1.80859	1.80323	3.73444	3.64674	5.45325	5.53947
SUPV3L1	3.82069	4.04858	3.79514	2.73617	2.36373	2.35755	2.78848	2.70421
SNHG20	6.02837	6.47637	2.82069	4.36043	4.2604	4.21171	3.10635	2.60478
NT5C	5.49002	5.85469	5.29855	4.9905	3.66471	3.74362	4.67599	4.42935
VPS37B	2.91342	3.22126	2.52482	1.63134	4.04317	3.92086	3.081	2.63599
SERTAD1	2.38571	2.86829	2.74179	2.9835	4.11212	4.66812	3.98231	4.03677
RASSF5	4.49249	4.28348	4.42176	4.0648	6.58835	6.15044	5.45233	4.80998
LLGL1	3.00198	3.84689	2.47612	2.17664	6.32032	5.95856	5.04885	4.89782
1110037F02RIK	2.66857	2.29249	3.44215	3.47755	3.63599	4.43976	2.20195	0.956057
NANS	6.08598	6.27251	5.53493	5.00558	6.01732	5.89217	4.81639	4.62469
SCAMP3	5.68611	6.19016	4.94153	4.61742	3.33328	3.49198	5.96629	6.04891
PLTP	4.33671	4.80188	3.62082	3.14454	4.52093	4.69694	6.00264	6.06499
H13	5.61341	6.27802	5.1357	4.9574	2.51526	2.39671	3.8513	3.81967
PRPF40A	5.77146	4.95257	5.62474	6.02443	3.82782	3.92172	3.37212	3.49454
HNRNPUL1	6.10859	6.62548	5.30899	5.27973	1.93885	1.26843	6.3837	6.16758
GABPB2	2.77779	2.78555	3.43896	3.64501	4.82645	5.12706	2.06005	2.11036
AKNA	3.68089	4.22689	3.49838	3.1944	5.83329	5.85075	5.05814	5.43279
CD72	6.20328	6.28435	7.26633	6.95942	4.27038	4.20828	5.08907	4.91241
CARHSP1	3.67344	3.69566	2.5208	2.35332	2.77315	2.16446	5.16467	5.16796
GNPDA1	5.51942	5.18369	4.4165	4.45365	4.79056	4.90024	5.38519	5.2086
PDXDC1	4.99399	4.59526	4.50144	4.46832	5.487	5.28363	2.79015	2.90708
KAT2A	4.85868	5.08334	4.91121	4.39691	6.60755	6.08336	7.62786	7.8385
RABAC1	6.41999	7.43803	5.6595	5.50545	3.9925	3.81332	0	1.83188
HPRT	6.42886	5.92835	7.12951	7.41672	3.50995	3.71929	3.98868	3.84358
FPR2	4.10383	3.22373	5.40282	5.57225	5.73387	5.76959	3.42264	3.69243
DLGAP5	3.77326	3.53157	2.69109	2.87833	4.72754	5.02428	4.23619	4.33657
GMFG	4.22843	4.36303	4.70061	4.64357	2.81558	2.88675	3.26288	2.95884
KLHL25	3.0036	2.86295	2.13225	1.6234	5.95733	6.16694	5.09778	4.84071
IFT20	5.4488	5.84265	5.69766	5.56557	3.81916	4.00477	2.35135	2.3835
IRGQ	2.09457	2.56071	2.29131	1.91418	6.00045	6.21872	3.73314	3.15235
SECISBP2	3.85957	3.99241	3.5846	3.37698	5.25671	5.32769	3.19865	3.91006
GBP9	1.91227	1.76765	3.21754	3.67604	2.54868	2.79452	2.88655	3.57906
DDT	4.58304	5.02552	4.48839	3.86225	9.8194	9.49919	3.35459	3.23389
CLK2	3.91905	3.88811	3.35445	2.97324	6.01239	5.13746	4.525	4.64541
PNISR	4.17911	4.05172	4.13595	4.36457	3.23863	3.41752	3.20179	2.82416
TICAM1	2.79805	3.41048	2.77968	2.301	2.43536	1.86037	2.97636	2.94073
UCK2	5.34802	5.67968	4.24397	4.55078	5.32319	4.764	4.91107	4.51879
SDF4	7.04885	6.97369	6.15186	5.68712	5.30776	5.1273	6.64233	6.23022
SERP1	7.28391	7.53606	7.65655	7.84263	2.82985	3.01632	6.74358	6.82307
NCOR1	5.23703	5.16459	4.66272	4.57803	3.85439	3.71469	5.01243	4.93296
ZFP825	0	0	2.88694	1.82619	2.9568	2.2765	2.91552	3.26649
AMT	2.36569	2.40926	0	0.531069	2.65787	3.14731	4.06437	4.43263
URI1	4.36317	4.20821	3.96523	4.24899	4.74937	4.32661	2.79494	2.60975
CBX1	2.25459	3.40667	4.82889	5.20938	3.08508	3.53381	5.04601	5.16603
ALG5	4.30049	3.66095	3.89239	4.71309	6.4264	5.62407	4.86987	5.06996
PRIMPOL	3.24534	2.47768	2.53556	2.74825	4.90896	4.83628	2.99693	3.30422
BAP1	4.54591	4.48401	3.92856	3.63052	4.91246	4.73834	4.45345	4.19661
BCL6	3.88343	4.21109	4.23947	3.82883	4.9419	4.32905	4.2552	4.35029
JMJD8	5.55821	5.94233	4.86468	4.68409	1.53057	2.58736	5.53845	5.2228
XPO4	1.89414	2.0072	3.41441	3.76532	2.81414	2.93885	3.18047	3.32265
SNHG1	5.23274	4.53854	5.27813	5.40514	2.42412	2.48929	5.45375	6.05281
TMEM128	0.507921	0.92372	3.40776	4.10936	1.79244	2.13521	4.19527	4.0654
USP36	4.03826	4.06884	3.21023	3.03861	4.41826	4.14127	3.55065	3.41116
RNF123	2.49313	3.20383	3.17041	2.46258	2.3749	3.00881	3.34922	3.10232
ANXA7	5.91363	5.58601	6.17913	5.96857	4.80895	4.77136	5.65186	5.48832
FIBP	5.02919	4.68527	4.43329	4.24108	4.74508	4.61046	2.67469	2.74825
RAB20	4.04431	4.09963	3.15818	2.33999	3.66437	3.98586	4.94809	4.6865
HIST1H4J	3.00702	4.50551	0	0	2.8746	3.0358	2.19598	2.85977
OS9	5.986	6.44571	5.43283	5.07155	2.69198	2.58856	5.54754	5.23151
B230217C12RIK	3.62445	2.95773	0.524064	1.31034	3.29822	3.85828	7.18194	7.07342
SLC6A6	7.26545	7.49361	6.98577	6.80641	3.63993	4.24853	4.51998	4.15534
ATF5	5.45385	6.08863	4.86478	4.64184	4.57295	4.17073	3.62772	3.89307
SUCLG2	4.21661	3.82873	2.69733	2.66152	3.00432	3.10802	4.01685	4.19763
ALKBH5	4.29477	5.03342	4.37844	4.48884	3.41386	3.82059	7.16666	7.35709
NME2	7.94523	8.14001	7.30054	7.20229	5.90718	6.05189	2.93074	2.92505
CBX6	2.76744	3.42626	1.79701	1.88127	5.42109	5.669	6.2839	6.25878
SUCLG1	6.57281	6.31917	6.00072	5.78539	2.6663	2.6597	5.21308	4.72247
[truncated: 7,051 more rows]

## Sheet: Fig. 2A
PeakID	Chr	Start	End	Strand	C57Bl6_Thiomac_ChIP_ATF3_KLA-1h_GJF_16-04-21 Tag Count in given bp (17578733.0 Total, normalization factor = 0.57, effective total = 10000000)	C57Bl6_Thiomac_ChIP_ATF3_KLA-1h_GJF_16-08-16 Tag Count in given bp (15950885.0 Total, normalization factor = 0.63, effective total = 10000000)	C57Bl6_Thiomac_ChIP_ATF3_Veh_GJF_16-04-21 Tag Count in given bp (11038027.0 Total, normalization factor = 0.91, effective total = 10000000)	C57Bl6_Thiomac_ChIP_ATF3_Veh_GJF_16-07-23 Tag Count in given bp (18043304.0 Total, normalization factor = 0.55, effective total = 10000000)	C57Bl6_Thiomac_ChIP_cJun_KLA-1h_GFEW_15-11-18 Tag Count in given bp (13085495.0 Total, normalization factor = 0.76, effective total = 10000000)	C57Bl6_Thiomac_ChIP_cJun_KLA-1h_GJF_16-04-21 Tag Count in given bp (11416439.0 Total, normalization factor = 0.88, effective total = 10000000)	C57Bl6_Thiomac_ChIP_cJun_Veh_GJF_16-04-21 Tag Count in given bp (20642031.0 Total, normalization factor = 0.48, effective total = 10000000)	C57Bl6_Thiomac_ChIP_cJun_Veh_GJF_16-06-14 Tag Count in given bp (16026380.0 Total, normalization factor = 0.62, effective total = 10000000)	C57Bl6_Thiomac_ChIP_Fos_KLA-1h_GJF_14-03-17 Tag Count in given bp (12373710.0 Total, normalization factor = 0.81, effective total = 10000000)	C57Bl6_Thiomac_ChIP_Fos_KLA-1h_GJF_15-02-06 Tag Count in given bp (19783498.0 Total, normalization factor = 0.51, effective total = 10000000)	C57Bl6_Thiomac_ChIP_Fra2_KLA-1h_GJF_16-04-21 Tag Count in given bp (15748643.0 Total, normalization factor = 0.63, effective total = 10000000)	C57Bl6_Thiomac_ChIP_Fra2_KLA-1h_GJF_16-08-16 Tag Count in given bp (14700451.0 Total, normalization factor = 0.68, effective total = 10000000)	C57Bl6_Thiomac_ChIP_JunB_KLA-1h_GJF_14-03-17 Tag Count in given bp (4800323.0 Total, normalization factor = 2.08, effective total = 10000000)	C57Bl6_Thiomac_ChIP_JunB_KLA-1h_GJF_15-02-06 Tag Count in given bp (15328684.0 Total, normalization factor = 0.65, effective total = 10000000)	C57Bl6_Thiomac_ChIP_JunD_KLA-1h_GFEW_15-11-18 Tag Count in given bp (72488269.0 Total, normalization factor = 0.14, effective total = 10000000)	C57Bl6_Thiomac_ChIP_JunD_KLA-1h_GJF_16-04-21 Tag Count in given bp (16951381.0 Total, normalization factor = 0.59, effective total = 10000000)	C57Bl6_Thiomac_ChIP_JunD_Veh_GJF_16-04-21 Tag Count in given bp (21738820.0 Total, normalization factor = 0.46, effective total = 10000000)	C57Bl6_Thiomac_ChIP_JunD_Veh_GJF_16-07-23 Tag Count in given bp (21185476.0 Total, normalization factor = 0.47, effective total = 10000000)
Merged-chr5-36474536-1	chr5	36474436	36474636	+	5.12	5.64	11.78	7.2	1.53	0	0	5.62	0	1.01	6.35	4.08	0	0	3.03	7.08	2.3	4.72
Merged-chr1-89193053-1	chr1	89192953	89193153	+	1.14	0.63	6.34	1.11	0	0	0	0	0.81	4.04	0.63	0.68	0	1.96	0.41	4.13	0.92	0.47
Merged-chr1-58795371-6	chr1	58795253	58795453	+	4.55	12.54	3.62	2.77	11.46	3.5	7.27	3.74	11.31	6.57	4.44	4.08	10.42	3.91	9.66	6.49	10.12	14.16
Merged-chr7-138389288-4	chr7	138389188	138389388	+	0.57	1.25	4.53	1.66	0	5.26	0	1.87	4.04	8.09	0.63	0	0	1.96	8.97	3.54	4.14	2.36
Merged-chr11-3163032-1	chr11	3162932	3163132	+	0	0	0	0.55	2.29	0	0	0	0	0	0	0	0	1.96	0	0	0	0
Merged-chr9-120083320-5	chr9	120083207	120083407	+	6.26	5.02	7.25	5.54	0	6.13	1.94	5.62	6.47	5.56	3.17	3.4	20.83	0	2.48	5.31	5.98	5.19
Merged-chr4-107935428-4	chr4	107935328	107935528	+	2.28	12.54	2.72	6.65	0.76	0	3.39	11.23	3.23	0	0.63	0.68	6.25	0	2.9	5.31	11.96	5.19
Merged-chr17-12754762-26	chr17	12754669	12754869	+	80.78	126.64	67.95	162.94	45.85	58.69	30.04	58.03	56.57	66.72	52.07	6.8	93.74	20.88	90.22	46.01	50.14	95.82
Merged-chr9-120884713-1	chr9	120884613	120884813	+	0	1.88	0	0.55	0.76	0	1.94	0	2.42	1.52	3.17	2.72	4.17	0	1.79	0.59	1.84	0.47
Merged-chr3-59206536-2	chr3	59206437	59206637	+	6.83	11.28	17.21	19.4	3.82	9.64	2.42	9.98	11.31	2.02	1.27	0	0	4.57	8.83	2.36	12.42	4.72
Merged-chr1-134956529-1	chr1	134956429	134956629	+	11.38	12.54	0	0.55	0	7.88	1.45	8.74	4.85	1.52	3.81	1.36	2.08	4.57	6.07	2.36	1.84	0
Merged-chr4-64002422-1	chr4	64002322	64002522	+	5.12	11.91	0	0	0	1.75	2.42	0	12.93	4.55	1.27	9.52	2.08	4.57	4.55	1.18	0.46	0
Merged-chr4-107243579-1	chr4	107243479	107243679	+	5.12	5.02	0.91	0	0.76	0	0	0	0	2.02	1.9	4.08	0	1.96	2.07	1.77	2.3	0
Merged-chr3-127763244-2	chr3	127763144	127763344	+	1.71	8.78	6.34	1.66	8.41	3.5	5.33	1.87	1.62	6.07	3.17	2.72	18.75	2.61	10.9	8.26	15.64	7.55
Merged-chr6-145911268-1	chr6	145911168	145911368	+	1.14	4.39	0	7.2	0	0	1.45	0	1.62	0	1.27	3.4	6.25	0	1.79	4.72	7.82	0.94
Merged-chr1-179361781-1	chr1	179361681	179361881	+	5.12	10.66	10.87	1.11	3.82	0	5.81	6.24	4.04	2.02	1.27	0	4.17	0	4.97	2.95	3.68	0.94
Merged-chr10-80075451-33	chr10	80075355	80075555	+	50.63	129.77	50.73	116.94	41.27	59.56	16.96	28.08	139.81	76.83	38.1	15.65	158.32	25.44	108.29	54.27	49.68	56.64
Merged-chr2-101859718-1	chr2	101859618	101859818	+	12.52	13.79	0	0	2.29	42.04	0	0	0	13.14	5.71	0	0	1.3	14.07	7.67	3.22	0.94
Merged-chr1-182340417-1	chr1	182340317	182340517	+	9.67	13.79	5.44	0.55	3.82	2.63	0	0	9.7	6.07	2.54	5.44	0	3.26	8.42	8.26	7.82	0
Merged-chr6-128479948-1	chr6	128479848	128480048	+	1.14	6.9	6.34	6.1	0	0	0.48	0.62	2.42	0.51	5.08	0.68	12.5	1.96	4.14	2.95	6.9	11.33
Merged-chr17-80063012-4	chr17	80062900	80063100	+	5.12	3.76	4.53	4.99	5.35	0	3.39	4.99	0.81	5.56	2.54	0	0	1.3	5.38	4.13	0	6.14
Merged-chr8-69745758-1	chr8	69745658	69745858	+	15.36	35.73	4.53	16.07	3.82	11.39	5.33	2.5	20.2	12.13	6.35	8.84	2.08	8.48	25.94	10.03	6.9	15.1
Merged-chr2-90667841-1	chr2	90667741	90667941	+	1.14	5.64	0.91	2.77	1.53	0	4.36	6.24	0.81	2.02	0	2.04	4.17	0.65	2.9	2.36	5.98	3.3
Merged-chr1-133598833-2	chr1	133598733	133598933	+	2.84	4.39	0	14.41	3.06	6.13	0.97	2.5	0	1.01	1.9	0	0	1.96	1.66	5.31	2.3	1.89
Merged-chr3-50403106-1	chr3	50403006	50403206	+	6.26	11.91	9.97	1.11	18.34	5.26	1.45	1.87	0	6.57	6.98	2.04	0	3.26	8.14	5.9	0.46	1.89
Merged-chr3-86143050-1	chr3	86142950	86143150	+	5.12	8.78	13.59	20.51	3.82	0	5.81	11.86	12.93	1.01	6.35	3.4	4.17	2.61	7.73	4.72	7.82	16.05
Merged-chr10-62553695-30	chr10	62553602	62553802	+	60.3	114.1	67.04	121.37	45.09	55.18	20.35	16.85	144.66	120.81	57.78	23.13	79.16	39.14	114.64	59.58	51.06	47.2
Merged-chr4-135019427-1	chr4	135019327	135019527	+	6.83	10.66	0.91	2.22	1.53	0	6.78	6.86	1.62	12.13	4.44	0.68	0	1.96	12.69	5.31	0	0.47
Merged-chr2-154657075-1	chr2	154656975	154657175	+	1.14	1.25	1.81	11.08	14.52	5.26	1.94	0.62	0	5.56	1.27	0	0	1.3	6.76	0.59	0.92	0
Merged-chr3-9881048-5	chr3	9880953	9881153	+	19.91	15.67	5.44	5.54	14.52	7.01	4.36	3.12	3.23	6.57	9.52	0.68	12.5	5.22	12.55	7.67	6.44	2.83
Merged-chr2-30441971-33	chr2	30441851	30442051	+	47.79	102.82	42.58	79.25	35.92	39.42	31	18.72	139.81	71.78	61.59	17.69	110.41	26.75	105.4	50.14	37.26	81.66
Merged-chr13-89740359-1	chr13	89740259	89740459	+	1.14	7.52	7.25	1.66	8.41	3.5	0	1.25	0	4.04	6.35	3.4	6.25	2.61	10.9	8.85	11.5	4.25
Merged-chr6-108246848-1	chr6	108246748	108246948	+	4.55	7.52	6.34	8.31	1.53	0	0	6.86	2.42	1.01	1.9	2.72	0	1.96	3.86	6.49	10.58	3.3
Merged-chr11-77361251-4	chr11	77361150	77361350	+	17.63	15.05	8.15	3.33	2.29	0	10.66	0.62	0.81	1.01	5.08	6.12	6.25	1.3	8.14	3.54	5.06	10.38
Merged-chr10-94728231-4	chr10	94728133	94728333	+	5.12	3.13	9.97	0	7.64	10.51	3.39	5.62	0	0	1.27	9.52	0	0	9.79	7.67	5.52	0.47
Merged-chr9-21133300-1	chr9	21133200	21133400	+	2.84	13.17	0	0.55	1.53	2.63	0.48	2.5	11.31	0.51	5.08	0	12.5	7.18	10.07	4.13	2.76	0.94
Merged-chr7-28462988-1	chr7	28462888	28463088	+	1.14	1.25	4.53	1.11	0	0	0.97	0.62	0	1.01	0.63	2.72	2.08	0.65	0.83	1.18	3.68	3.3
Merged-chr15-101364113-1	chr15	101364013	101364213	+	2.84	0	0	0.55	0	0	0	0.62	0	0.51	0.63	0	0	2.61	0.28	1.77	0	0.47
Merged-chr7-102567950-4	chr7	102567851	102568051	+	3.41	5.02	0	2.77	0	4.38	1.94	4.99	0	0	3.17	0	0	0	1.93	0	2.3	0
Merged-chr13-97560156-11	chr13	97560062	97560262	+	62.01	119.12	65.23	119.16	6.11	35.91	40.69	20.59	21.01	27.3	17.14	4.76	72.91	9.79	46.35	34.22	27.6	28.79
Merged-chr16-48993286-1	chr16	48993186	48993386	+	2.28	15.05	4.53	0	1.53	11.39	2.42	0	2.42	4.04	5.08	1.36	0	3.26	6.9	1.18	3.68	3.78
Merged-chr4-126439147-1	chr4	126439047	126439247	+	8.53	12.54	0	0	9.93	0.88	0	3.12	12.12	19.71	5.71	5.44	64.58	10.44	23.87	5.31	3.68	3.3
Merged-chr2-18949749-1	chr2	18949649	18949849	+	13.65	28.21	6.34	1.11	3.06	0.88	3.39	0.62	13.74	19.21	6.98	2.72	0	2.61	10.35	10.62	0.92	0
Merged-chr3-95638291-1	chr3	95638191	95638391	+	4.55	5.64	1.81	0	3.06	15.77	3.88	0.62	14.55	21.74	9.52	2.04	6.25	5.22	12	7.67	0.46	1.89
Merged-chr13-24801042-1	chr13	24800942	24801142	+	11.95	16.3	0.91	11.08	11.46	7.88	7.75	4.99	0	5.56	8.25	0.68	0	3.26	15.73	3.54	9.66	6.61
Merged-chr17-86170373-1	chr17	86170273	86170473	+	1.14	3.76	0	1.11	0	0.88	1.45	0	3.23	0	1.9	1.36	0	3.91	1.24	0	0.92	2.83
Merged-chr19-10026022-1	chr19	10025922	10026122	+	0	1.25	1.81	1.11	0	0	2.42	3.12	0	1.01	0.63	2.04	0	0	3.17	1.18	3.22	0
Merged-chr16-3232464-1	chr16	3232364	3232564	+	0	0	0	0	1.53	0	4.84	4.37	0	0	0	0	0	0	0.97	2.36	0.46	0
Merged-chr6-72916543-2	chr6	72916443	72916643	+	12.52	17.55	14.5	61.52	0.76	2.63	2.42	6.86	7.27	7.58	5.71	0	0	2.61	3.86	5.31	5.98	11.8
Merged-chr1-182110136-1	chr1	182110036	182110236	+	6.83	31.35	17.21	65.95	6.11	9.64	7.75	8.74	0	0	3.81	1.36	6.25	2.61	14.07	10.62	7.82	1.42
Merged-chr16-90830057-1	chr16	90829957	90830157	+	0	5.64	4.53	0	3.82	0	2.42	0	1.62	0.51	0	2.04	0	0	3.59	2.95	3.68	3.78
Merged-chr8-72111036-2	chr8	72110936	72111136	+	0	0	2.72	3.33	0	0	7.27	1.87	6.47	3.03	0	0.68	0	0	2.76	1.18	0	3.3
Merged-chr11-106076548-4	chr11	106076453	106076653	+	7.96	11.28	8.15	9.98	6.11	7.88	0.48	6.24	4.04	4.04	7.62	2.72	10.42	4.57	8.69	13.57	11.96	5.66
Merged-chr6-127057446-1	chr6	127057346	127057546	+	0.57	0	0	1.11	0.76	0	0	0	4.04	0	8.25	2.72	4.17	0	2.76	1.77	0.92	4.72
Merged-chr5-34791330-1	chr5	34791230	34791430	+	5.12	5.64	2.72	1.11	3.06	6.13	0	8.11	24.24	3.54	8.25	0	2.08	1.96	11.04	1.77	0.46	0.47
Merged-chr2-160214466-2	chr2	160214367	160214567	+	20.48	34.48	29.9	24.39	22.93	29.78	16.96	15.6	48.49	25.78	16.51	8.16	10.42	3.26	27.45	18.29	5.98	17.94
Merged-chr9-85525161-1	chr9	85525061	85525261	+	6.26	14.42	0.91	0	0	7.88	0	4.37	10.51	12.13	6.98	2.72	4.17	3.26	12.97	7.08	2.3	0
Merged-chr9-121332054-1	chr9	121331954	121332154	+	2.28	14.42	0.91	0	6.11	0	0.48	0.62	3.23	14.15	1.27	6.12	0	3.91	10.62	7.08	7.36	0.94
Merged-chr11-53795439-2	chr11	53795339	53795539	+	4.55	8.15	3.62	21.06	0	1.75	5.33	0	5.66	5.05	4.44	0.68	10.42	2.61	4.14	4.72	6.44	5.66
Merged-chr5-123670610-4	chr5	123670509	123670709	+	4.55	9.4	7.25	1.66	0	3.5	1.94	1.87	12.12	3.54	5.08	4.08	0	0.65	10.48	5.31	4.14	3.3
Merged-chr17-4626344-1	chr17	4626244	4626444	+	0.57	0	5.44	2.22	0	2.63	16.96	18.1	6.47	1.01	1.27	0	116.66	0	0.83	0	1.38	3.78
Merged-chr9-70706667-1	chr9	70706567	70706767	+	3.41	4.39	3.62	12.19	0.76	12.26	2.42	0	5.66	3.03	4.44	3.4	0	5.22	3.31	4.13	1.84	2.36
Merged-chr5-34549402-4	chr5	34549303	34549503	+	8.53	6.9	4.53	2.77	15.28	4.38	4.84	3.74	8.89	2.53	6.35	0	4.17	3.26	10.07	3.54	8.28	0.47
Merged-chr12-32291336-1	chr12	32291236	32291436	+	4.55	12.54	20.84	13.3	10.7	9.64	0	4.37	8.08	4.04	0	6.12	0	1.96	11.45	1.77	1.84	0
Merged-chr2-158767796-1	chr2	158767696	158767896	+	2.84	1.25	0	8.31	6.88	5.26	0	4.37	4.04	2.53	3.81	2.72	0	0	5.79	2.95	2.76	8.97
Merged-chr16-3246658-1	chr16	3246558	3246758	+	1.14	0.63	0.91	1.11	3.82	4.38	3.88	8.11	0.81	2.02	0.63	2.04	4.17	5.87	0	1.77	3.68	2.36
Merged-chr19-14529744-4	chr19	14529645	14529845	+	2.84	4.39	3.62	1.11	3.06	0	2.42	1.87	0.81	1.01	3.81	0	0	0	0.97	4.13	3.22	0
Merged-chr13-20777622-1	chr13	20777522	20777722	+	10.81	5.64	0	0.55	1.53	0	0	0	0	0.51	3.17	4.08	0	0.65	5.93	6.49	0	0
Merged-chr4-132608433-27	chr4	132608330	132608530	+	66.56	150.46	52.55	149.09	33.63	58.69	72.18	46.8	145.47	58.13	48.26	12.24	168.74	35.88	111.88	54.86	103.5	100.54
Merged-chr17-3081652-1	chr17	3081552	3081752	+	0	0	0	0	0	0	0	0	0	0	0	1.36	0	0	0	0	0	0
Merged-chr2-30769354-4	chr2	30769253	30769453	+	5.69	2.51	2.72	13.3	0.76	2.63	3.39	4.99	11.31	2.02	8.25	2.04	4.17	0	7.86	6.49	1.84	2.36
Merged-chr6-119977343-1	chr6	119977243	119977443	+	1.71	1.25	1.81	1.66	2.29	1.75	5.33	0.62	0	3.03	1.27	1.36	0	1.3	0.69	0	0	0
Merged-chr7-126376042-1	chr7	126375942	126376142	+	1.71	1.88	0	1.11	4.59	0	0	1.25	0	0	5.08	1.36	0	0	0.83	0	0.92	0.94
Merged-chr11-3998208-1	chr11	3998108	3998308	+	1.14	1.88	0.91	5.54	0	0	1.94	4.37	0	0	0.63	0	0	0	0.69	0	2.3	10.86
Merged-chr4-62283949-1	chr4	62283849	62284049	+	4.55	11.91	1.81	1.66	3.06	0	0	0	0	4.04	1.9	3.4	18.75	5.87	8.83	8.26	0.92	0
Merged-chr13-77717509-1	chr13	77717409	77717609	+	0.57	1.88	6.34	0	1.53	1.75	2.91	0.62	0	1.01	4.44	2.72	0	0	2.48	3.54	1.38	0
Merged-chr13-43769189-1	chr13	43769089	43769289	+	3.98	4.39	4.53	0	5.35	15.77	2.91	2.5	8.08	2.02	2.54	0	8.33	0	7.45	8.26	1.84	0
Merged-chr19-6979114-1	chr19	6979014	6979214	+	6.26	5.64	2.72	2.22	10.7	0	2.42	1.87	4.04	2.53	3.17	2.04	16.67	2.61	7.86	6.49	1.84	0.47
Merged-chr12-26448880-1	chr12	26448780	26448980	+	8.53	13.17	0	0	0	16.64	0	0	0.81	2.02	5.71	10.2	4.17	1.96	3.72	7.08	0.46	0
Merged-chr7-99107043-1	chr7	99106943	99107143	+	9.1	0.63	2.72	8.31	0	4.38	0	3.12	1.62	2.53	1.27	0.68	10.42	7.18	3.03	2.95	1.84	10.86
Merged-chr5-142425003-2	chr5	142424903	142425103	+	2.28	2.51	5.44	3.88	0	5.26	3.39	4.37	0.81	3.03	3.81	0	6.25	1.3	2.21	1.18	1.38	5.66
Merged-chr9-106310077-4	chr9	106309978	106310178	+	4.55	8.15	9.06	12.19	3.06	7.88	11.14	1.87	6.47	7.08	7.62	0.68	0	1.3	5.24	5.31	7.36	5.19
Merged-chr10-127483325-1	chr10	127483225	127483425	+	2.84	1.25	5.44	3.33	0	0	0	2.5	0	2.53	0	0.68	0	0	1.52	1.77	2.76	0
Merged-chr17-78733609-1	chr17	78733509	78733709	+	10.81	8.15	0.91	6.1	0	5.26	5.81	9.98	0	5.56	10.16	2.72	2.08	0	6.21	5.31	3.22	3.78
Merged-chr4-116821617-1	chr4	116821517	116821717	+	3.41	8.78	2.72	1.11	6.11	4.38	2.91	8.11	6.47	1.01	4.44	3.4	8.33	0	4.28	2.36	7.82	2.36
Merged-chr4-118070291-2	chr4	118070191	118070391	+	4.55	10.66	0.91	2.22	2.29	9.64	0	0	2.42	9.1	3.81	0.68	0	4.57	15.73	1.77	0.46	0.47
Merged-chr4-105212203-1	chr4	105212103	105212303	+	4.55	6.27	7.25	1.11	0.76	3.5	0	3.12	0	0.51	6.98	0.68	8.33	3.26	2.9	1.18	0	0.94
Merged-chr5-100711246-1	chr5	100711146	100711346	+	0	4.39	10.87	2.22	0.76	1.75	3.88	1.87	5.66	3.03	1.9	7.48	0	2.61	4.55	5.9	5.98	0.47
Merged-chr3-65927643-1	chr3	65927543	65927743	+	5.69	18.81	9.06	0.55	7.64	11.39	0	2.5	17.78	6.07	3.17	6.8	10.42	0	12.83	2.95	3.22	1.42
Merged-chr12-73628933-1	chr12	73628833	73629033	+	2.84	23.2	6.34	6.65	7.64	0	0	2.5	4.85	11.12	2.54	4.08	6.25	5.87	14.21	3.54	5.52	2.36
Merged-chr18-32376764-2	chr18	32376664	32376864	+	22.19	32.6	0.91	6.65	16.05	20.15	0.48	4.37	39.6	15.16	17.78	3.4	25	4.57	17.38	12.39	8.74	11.33
Merged-chr2-117263960-1	chr2	117263860	117264060	+	0.57	3.13	0	1.66	0	11.39	0	3.74	15.36	1.01	1.27	0	10.42	1.96	2.76	3.54	6.44	3.78
Merged-chr5-119365293-1	chr5	119365193	119365393	+	2.28	6.9	10.87	7.76	8.41	0	0	3.74	0.81	0	0	0.68	0	2.61	0.83	1.18	6.44	4.25
Merged-chr2-173177347-1	chr2	173177247	173177447	+	0.57	0	4.53	2.77	0	4.38	5.33	1.87	0	0	1.9	1.36	0	0.65	0.69	0	1.38	0
Merged-chr17-29394618-4	chr17	29394508	29394708	+	22.75	26.96	3.62	6.1	7.64	7.01	8.24	11.86	8.89	3.03	9.52	6.8	22.92	3.91	24.83	11.8	13.8	7.55
Merged-chr17-35666274-4	chr17	35666176	35666376	+	2.84	4.39	0.91	12.75	0	0	0.97	0	0	1.01	1.9	3.4	0	3.26	0.69	4.13	1.84	5.19
Merged-chr14-77424549-2	chr14	77424450	77424650	+	12.52	5.02	6.34	4.43	2.29	0	0	0.62	3.23	0	1.9	4.76	0	0.65	4	6.49	3.22	10.38
Merged-chr3-53463231-1	chr3	53463131	53463331	+	2.84	6.27	9.97	7.2	4.59	9.64	1.94	0.62	0.81	2.02	1.27	4.08	6.25	2.61	11.73	8.85	5.98	6.61
Merged-chr4-28420835-1	chr4	28420735	28420935	+	0	1.88	4.53	4.99	0	0	0.97	2.5	5.66	0.51	0	6.12	0	1.3	2.62	1.77	5.98	1.42
Merged-chr6-71258758-1	chr6	71258658	71258858	+	6.83	21.32	1.81	1.66	6.88	8.76	2.42	1.87	6.47	9.6	3.81	0	8.33	5.22	13.8	12.39	0.92	3.3
Merged-chr11-109468371-4	chr11	109468272	109468472	+	2.28	6.9	2.72	2.77	2.29	0	0	6.86	0	6.07	4.44	1.36	0	0.65	5.52	2.36	3.22	5.19
Merged-chr11-79152854-1	chr11	79152754	79152954	+	1.14	3.13	3.62	8.31	0	2.63	0.48	0	3.23	0	3.17	0	0	3.91	2.62	6.49	4.14	4.72
Merged-chr9-21146893-4	chr9	21146793	21146993	+	1.71	8.78	7.25	5.54	6.11	0	3.88	6.86	3.23	2.02	5.08	0	12.5	0	7.73	1.77	5.52	6.14
Merged-chr9-40713327-2	chr9	40713227	40713427	+	2.84	0	0	0.55	0.76	4.38	0	4.99	1.62	2.02	1.9	0.68	0	2.61	0.28	0	0.92	2.36
Merged-chr11-95354952-4	chr11	95354852	95355052	+	3.98	3.76	3.62	3.33	11.46	0	5.81	0.62	5.66	1.52	4.44	2.72	6.25	1.96	5.52	1.77	6.44	5.19
Merged-chr9-108517051-1	chr9	108516951	108517151	+	6.83	8.78	2.72	2.77	0.76	6.13	1.94	3.12	0.81	1.01	3.81	1.36	14.58	3.91	7.31	4.13	5.06	4.25
Merged-chr11-67968609-2	chr11	67968509	67968709	+	4.55	9.4	4.53	11.08	3.06	0	3.39	0	12.93	1.52	4.44	2.72	2.08	1.96	7.17	4.13	2.76	9.91
Merged-chr2-172437791-26	chr2	172437687	172437887	+	69.4	120.37	25.37	47.66	29.04	28.91	4.84	18.1	39.6	76.83	31.11	3.4	54.16	18.27	76.01	40.11	23.46	28.32
Merged-chr1-91094585-5	chr1	91094466	91094666	+	9.1	16.93	15.4	7.76	5.35	2.63	2.91	6.86	14.55	2.02	13.33	4.76	8.33	0.65	18.62	15.34	5.52	7.55
Merged-chr14-61677584-1	chr14	61677484	61677684	+	5.12	10.03	2.72	0.55	0.76	2.63	0.48	0	13.74	0.51	2.54	1.36	4.17	4.57	4.97	4.13	2.76	0
Merged-chr2-134643588-1	chr2	134643488	134643688	+	5.12	6.27	3.62	6.1	6.11	6.13	0	0	0	2.02	2.54	3.4	2.08	7.83	9.38	4.13	1.84	5.19
Merged-chr1-133159015-3	chr1	133158917	133159117	+	0.57	5.02	4.53	0.55	0	0	1.94	0.62	0	0	0.63	0.68	0	0	2.48	2.95	6.9	0.47
Merged-chr11-116095707-1	chr11	116095607	116095807	+	3.41	0	8.15	2.77	1.53	0	1.94	2.5	0	0	1.27	0.68	0	3.91	4.14	0	6.44	1.89
Merged-chr16-3233473-1	chr16	3233373	3233573	+	0	0	0.91	2.77	0	0	0	0	2.42	0	2.54	0	0	1.96	1.1	0	0.92	1.89
Merged-chr13-13533426-2	chr13	13533326	13533526	+	3.41	3.76	5.44	2.77	4.59	4.38	0.97	3.74	4.04	2.53	2.54	1.36	6.25	3.26	1.24	2.36	3.68	7.08
Merged-chr2-127722826-2	chr2	127722726	127722926	+	18.77	29.47	1.81	10.53	13.76	13.14	1.94	4.99	22.63	15.16	8.89	4.08	16.67	0.65	31.87	15.93	7.36	4.25
Merged-chr5-117396655-2	chr5	117396555	117396755	+	2.28	1.88	2.72	4.43	4.59	0	3.39	8.11	10.51	2.53	0	0	0	0	1.93	0	6.44	6.61
Merged-chr11-8612181-1	chr11	8612081	8612281	+	5.69	14.42	0	0.55	9.17	3.5	2.42	0	0.81	3.03	2.54	3.4	0	2.61	6.35	5.9	1.38	0.47
Merged-chr4-63793669-1	chr4	63793569	63793769	+	10.81	7.52	0	1.11	4.59	6.13	1.45	0	7.27	2.53	3.17	4.76	8.33	5.87	11.59	0.59	2.76	0.47
Merged-chrX-77613232-1	chrX	77613132	77613332	+	2.84	1.25	0	1.66	1.53	5.26	0	0	2.42	1.01	5.08	3.4	10.42	0	0.83	4.13	9.2	0
Merged-chr11-54950302-1	chr11	54950202	54950402	+	2.84	2.51	0	1.66	0.76	0	3.39	2.5	4.04	1.01	3.81	3.4	4.17	0.65	4.83	7.08	0.92	0.47
Merged-chr4-139571010-2	chr4	139570910	139571110	+	5.12	8.78	9.06	3.33	2.29	2.63	3.88	0	4.85	0	6.35	0.68	10.42	1.3	8.97	12.98	0.92	2.36
Merged-chr1-120175257-1	chr1	120175157	120175357	+	0	0	0.91	8.31	5.35	0	0.48	0	0	0	0.63	0	0	0	2.9	4.13	2.3	0
Merged-chr1-88635692-1	chr1	88635592	88635792	+	9.1	16.3	4.53	4.99	0	2.63	6.3	0	4.04	6.07	5.08	2.72	6.25	0.65	9.93	5.9	2.3	2.36
Merged-chr11-23018114-1	chr11	23018014	23018214	+	7.96	7.52	0	2.77	6.11	0	0	7.49	4.85	0.51	0.63	0	4.17	0.65	2.07	4.13	4.14	8.02
Merged-chr12-75658659-3	chr12	75658559	75658759	+	3.41	5.64	9.97	5.54	3.82	6.13	8.24	2.5	0	7.08	5.08	0	2.08	1.3	5.93	2.95	6.44	4.25
Merged-chr12-102506262-1	chr12	102506162	102506362	+	0.57	0	2.72	1.11	0	0	2.42	0	0	4.04	0.63	1.36	6.25	0	0.55	0.59	1.38	0
Merged-chr17-17878399-1	chr17	17878299	17878499	+	25.6	9.4	1.81	1.66	19.11	31.53	0	0	5.66	10.61	4.44	2.04	10.42	11.74	8.55	18.29	0	0
Merged-chr17-35559310-2	chr17	35559211	35559411	+	1.71	16.93	3.62	11.64	0	0	0.97	3.74	4.04	6.57	1.27	1.36	8.33	5.87	8.42	8.26	6.9	6.61
Merged-chr2-60908375-2	chr2	60908275	60908475	+	6.83	9.4	0	3.88	3.06	5.26	0	7.49	4.04	8.09	0.63	2.72	2.08	3.91	5.1	1.77	0.92	0
Merged-chr14-75016483-1	chr14	75016383	75016583	+	2.84	2.51	4.53	11.08	2.29	0	0.97	0	13.74	1.01	7.62	1.36	0	0	4	6.49	3.22	4.25
Merged-chr13-45882154-1	chr13	45882054	45882254	+	0	5.02	0	0.55	0	0	0	0	0	0	2.54	4.76	2.08	0	2.21	1.77	0.46	1.89
Merged-chrX-96096660-4	chrX	96096554	96096754	+	0	1.25	7.25	4.99	0	0	0	0	0	0	4.44	0.68	0	0	3.72	3.54	5.06	5.19
Merged-chr5-115624260-4	chr5	115624159	115624359	+	9.1	1.25	3.62	2.22	2.29	5.26	2.91	13.73	4.04	7.58	10.16	0	6.25	4.57	8.42	7.67	15.18	4.25
Merged-chr18-46458470-34	chr18	46458372	46458572	+	107.52	259.55	68.85	99.76	68.78	140.15	46.99	63.02	149.51	149.62	81.91	25.17	224.98	48.28	167.61	85.54	58.42	55.7
Merged-chrX-11064788-1	chrX	11064688	11064888	+	0.57	2.51	1.81	1.66	0	1.75	0	0	4.85	0.51	1.27	0	0	0	0.83	0	4.6	1.89
Merged-chr19-41848277-1	chr19	41848177	41848377	+	3.41	5.02	0	4.43	8.41	0	4.36	6.86	0	0.51	3.81	2.04	6.25	3.91	9.66	3.54	4.14	2.83
Merged-chr15-79391281-1	chr15	79391181	79391381	+	4.55	4.39	9.06	9.98	2.29	5.26	1.94	1.25	2.42	4.55	3.81	0.68	0	3.26	5.66	4.13	7.36	8.5
Merged-chr18-24142044-4	chr18	24141947	24142147	+	4.55	3.13	6.34	1.11	0	0	1.45	0	12.93	6.07	4.44	2.72	0	5.22	8	1.77	3.68	4.25
Merged-chr1-33900361-33	chr1	33900254	33900454	+	133.12	265.19	73.38	55.98	42.03	60.44	35.85	28.08	130.11	134.46	78.1	24.49	135.41	58.71	183.48	115.62	50.14	45.31
Merged-chr5-32133397-1	chr5	32133297	32133497	+	13.08	10.66	4.53	0.55	9.93	11.39	3.39	6.24	16.97	5.56	6.35	2.04	16.67	1.96	14.76	6.49	0.92	1.89
Merged-chr14-121423635-4	chr14	121423536	121423736	+	5.12	8.78	9.06	5.54	3.82	10.51	4.36	8.11	4.85	9.6	5.71	1.36	2.08	1.3	5.52	7.67	7.36	7.08
Merged-chr12-111741510-1	chr12	111741410	111741610	+	0.57	1.88	2.72	0	1.53	0	2.91	3.74	0	4.55	1.9	1.36	6.25	3.91	5.52	3.54	0.46	0.47
Merged-chr16-14125471-1	chr16	14125371	14125571	+	0	1.88	10.87	3.33	1.53	4.38	0	0.62	2.42	0.51	1.9	6.8	16.67	0	1.79	0.59	3.68	1.42
Merged-chr17-12518398-1	chr17	12518298	12518498	+	0.57	4.39	5.44	16.07	0	0	0	2.5	3.23	0	1.27	8.16	4.17	0	7.31	2.95	2.3	3.78
Merged-chr7-28702920-4	chr7	28702818	28703018	+	11.38	8.15	1.81	1.66	0	4.38	0	0	0	0.51	2.54	4.08	0	0.65	7.17	0.59	4.14	2.36
Merged-chr15-41861178-4	chr15	41861081	41861281	+	14.79	13.17	28.99	26.6	3.82	2.63	1.45	4.99	4.85	4.55	5.08	4.08	0	1.3	7.59	1.18	8.28	5.66
Merged-chr9-59659984-1	chr9	59659884	59660084	+	1.71	4.39	0.91	0.55	8.41	1.75	0.97	3.74	4.04	6.07	6.98	4.08	2.08	0.65	7.31	5.31	7.82	11.33
Merged-chr19-5661240-6	chr19	5661143	5661343	+	5.69	8.78	2.72	7.2	7.64	3.5	0.97	1.25	1.62	6.57	6.35	4.76	6.25	1.3	9.1	2.36	2.3	5.66
Merged-chr11-102319867-1	chr11	102319767	102319967	+	2.28	7.52	0.91	0.55	3.82	3.5	0	1.87	3.23	3.54	0.63	0.68	0	0	8.42	9.44	3.68	0
Merged-chr18-62189182-3	chr18	62189083	62189283	+	2.84	3.13	0	6.1	0	2.63	7.75	1.87	0.81	3.03	5.71	4.08	6.25	2.61	6.76	4.13	2.3	4.72
Merged-chr10-93279272-1	chr10	93279172	93279372	+	0.57	1.25	4.53	2.22	0	4.38	0	0	0	1.01	1.27	0	2.08	3.26	2.62	1.18	2.3	3.3
Merged-chr14-55197337-1	chr14	55197237	55197437	+	2.28	11.91	6.34	3.88	0	2.63	1.45	0.62	3.23	0.51	0	1.36	2.08	1.3	1.1	1.77	0	2.36
Merged-chr17-86601594-1	chr17	86601494	86601694	+	2.28	1.25	0	1.11	0	1.75	0.97	2.5	3.23	0	0.63	3.4	0	1.3	2.07	0.59	2.3	4.72
Merged-chr4-129782043-3	chr4	129781947	129782147	+	5.12	5.64	1.81	7.76	0	0	3.88	2.5	0	2.02	4.44	1.36	6.25	0.65	6.62	3.54	2.3	7.55
Merged-chr3-88522156-1	chr3	88522056	88522256	+	8.53	26.96	8.15	7.2	1.53	2.63	4.36	5.62	13.74	18.7	8.25	5.44	27.08	9.13	21.8	8.85	6.44	2.36
Merged-chr10-84650606-1	chr10	84650506	84650706	+	7.96	11.91	4.53	1.66	0	1.75	0	1.25	3.23	0	4.44	0	0	1.3	2.9	4.72	4.6	4.25
Merged-chr9-14808403-2	chr9	14808303	14808503	+	2.84	6.9	0	0	0.76	2.63	0	0.62	0	1.01	2.54	0.68	8.33	0	12.14	4.13	0.92	0
Merged-chr9-40800794-4	chr9	40800692	40800892	+	5.12	5.64	11.78	4.43	3.82	4.38	10.17	7.49	12.12	1.52	4.44	6.12	6.25	0.65	12.28	7.08	6.44	14.63
Merged-chr16-98057635-1	chr16	98057535	98057735	+	7.96	12.54	2.72	4.99	4.59	1.75	6.78	11.23	0	4.55	9.52	3.4	0	0	4.28	8.85	20.7	3.3
Merged-chr1-125519495-1	chr1	125519395	125519595	+	6.26	3.76	5.44	4.99	0	6.13	0	1.87	0	2.02	2.54	0	16.67	0.65	4.97	1.77	1.38	4.72
Merged-chr9-109023193-15	chr9	109023093	109023293	+	70.54	104.7	29.9	52.1	28.28	11.39	13.08	10.61	59.8	80.37	31.11	4.76	60.41	20.88	74.36	41.88	11.5	23.13
Merged-chr13-55599966-3	chr13	55599879	55600079	+	3.41	17.55	6.34	2.77	0.76	0	4.36	8.74	7.27	6.07	5.08	4.08	6.25	2.61	11.31	15.93	6.44	16.52
Merged-chr7-66218279-1	chr7	66218179	66218379	+	1.14	4.39	1.81	8.87	3.82	7.01	1.45	1.87	1.62	0	1.27	3.4	0	0	2.07	0	0.46	0.94
Merged-chr4-101185486-1	chr4	101185386	101185586	+	1.14	4.39	1.81	4.43	0	0	0.97	3.12	0	4.55	3.81	0.68	0	1.96	2.48	2.36	6.9	10.86
Merged-chr2-127113905-1	chr2	127113805	127114005	+	0.57	0	0	0.55	0	0	2.91	1.25	0	0.51	0.63	0	2.08	2.61	1.93	1.18	2.3	8.97
Merged-chr8-105758617-1	chr8	105758517	105758717	+	0.57	5.02	7.25	3.33	2.29	5.26	5.81	6.24	8.89	3.03	1.27	0	0	1.3	4.28	2.36	10.12	5.66
Merged-chr12-87275062-1	chr12	87274962	87275162	+	0	9.4	14.5	3.88	2.29	5.26	8.72	1.87	4.04	1.01	0.63	8.16	4.17	0	4.83	0.59	5.98	5.66
Merged-chr9-75203673-1	chr9	75203573	75203773	+	3.41	4.39	2.72	0	1.53	12.26	0	0.62	0	0	2.54	0.68	0	0.65	5.79	1.18	2.3	3.3
Merged-chr2-166235248-2	chr2	166235148	166235348	+	39.25	52.03	18.12	64.29	3.82	11.39	12.6	8.11	21.01	7.58	17.14	21.77	47.91	5.87	43.59	13.57	22.08	25.02
Merged-chr17-56425749-1	chr17	56425649	56425849	+	0	0.63	0.91	1.11	1.53	0.88	8.72	2.5	0	0	2.54	4.76	0	1.96	6.35	4.13	10.58	11.33
Merged-chr1-195132269-1	chr1	195132169	195132369	+	13.65	8.78	0	5.54	5.35	26.28	0	1.87	8.89	3.03	8.89	0	2.08	5.22	13.24	7.08	2.3	2.36
Merged-chr5-30013205-2	chr5	30013106	30013306	+	12.52	23.2	1.81	3.33	5.35	3.5	3.39	0.62	14.55	4.55	7.62	2.72	20.83	1.96	7.86	8.85	5.98	3.3
Merged-chr6-3201502-1	chr6	3201402	3201602	+	8.53	44.51	9.06	47.66	27.51	26.28	19.86	49.92	37.98	25.78	123.82	158.5	81.24	28.7	18.07	20.06	18.4	64.67
Merged-chr7-135558157-4	chr7	135558061	135558261	+	1.71	1.88	5.44	2.22	1.53	4.38	1.94	3.12	3.23	9.6	3.17	7.48	8.33	3.26	4.14	7.08	9.66	5.66
Merged-chr10-18026060-1	chr10	18025960	18026160	+	6.26	8.78	0	2.22	4.59	2.63	1.45	0	0	0	3.17	0	0	0	6.76	5.9	0	0
Merged-chr16-24780943-1	chr16	24780843	24781043	+	6.26	8.78	9.06	4.99	5.35	7.88	1.94	0	11.31	1.52	0.63	2.04	2.08	5.22	15.59	3.54	2.76	1.42
Merged-chr15-27665625-1	chr15	27665525	27665725	+	5.12	10.03	3.62	15.52	9.93	0.88	0	2.5	8.89	10.61	6.98	1.36	0	3.26	12.97	10.03	10.12	8.5
Merged-chr7-16981364-1	chr7	16981264	16981464	+	3.98	1.88	0	0	1.53	0	0	1.25	3.23	0	0.63	0.68	0	5.22	0.55	0	0	0.94
Merged-chr13-106760398-2	chr13	106760299	106760499	+	0.57	0	0.91	7.76	0	0	0.97	8.11	7.27	0	0.63	2.04	0	0	0.14	1.18	5.06	3.3
Merged-chr4-115075727-4	chr4	115075627	115075827	+	0	10.66	1.81	3.33	1.53	9.64	0	0	4.04	6.07	3.81	4.76	2.08	0.65	4.83	5.31	11.96	0.94
Merged-chr12-35267492-2	chr12	35267392	35267592	+	5.12	9.4	9.06	43.23	0	0	0	0.62	7.27	2.53	10.16	2.72	10.42	0	3.86	1.77	1.38	0.94
Merged-chr1-174353851-1	chr1	174353751	174353951	+	1.71	3.13	0	4.99	0	0	0	3.74	0	1.52	0	2.72	2.08	0.65	1.24	6.49	5.98	3.3
Merged-chr9-70480815-2	chr9	70480716	70480916	+	11.95	12.54	22.65	48.22	6.11	15.77	0	14.35	4.85	5.56	2.54	4.08	25	4.57	11.86	2.36	11.96	4.72
Merged-chr13-44633550-1	chr13	44633450	44633650	+	15.36	13.17	9.06	9.98	1.53	1.75	8.24	6.86	6.47	8.59	4.44	0	2.08	0.65	7.73	4.72	5.98	4.25
Merged-chr3-53863981-1	chr3	53863881	53864081	+	0	2.51	11.78	3.88	0.76	7.01	2.42	3.12	4.04	4.55	6.35	3.4	18.75	2.61	7.17	2.95	3.68	5.19
Merged-chr11-29546363-1	chr11	29546263	29546463	+	0.57	2.51	2.72	7.76	1.53	0	3.39	0	0	5.05	5.08	1.36	0	0	3.03	4.13	5.98	1.89
Merged-chr18-23841700-1	chr18	23841600	23841800	+	7.4	13.79	3.62	18.84	14.52	12.26	3.88	3.12	0.81	6.07	7.62	3.4	2.08	3.26	13.24	4.72	6.9	2.36
Merged-chr1-128825558-1	chr1	128825458	128825658	+	0.57	6.9	0	8.31	0	0	0	3.74	0.81	10.11	3.17	0	0	0.65	1.93	4.13	4.14	8.02
Merged-chr17-48167315-4	chr17	48167216	48167416	+	6.26	13.79	1.81	11.64	0	0	4.84	3.74	3.23	3.54	4.44	1.36	2.08	1.3	3.59	7.08	5.06	5.66
Merged-chr7-97356493-1	chr7	97356393	97356593	+	3.41	5.02	11.78	6.1	0	7.01	0	0	4.04	5.56	3.81	0	10.42	0	4.97	6.49	1.38	4.72
Merged-chr14-45627942-2	chr14	45627842	45628042	+	2.84	10.03	3.62	6.65	9.17	0	1.94	9.36	0	9.6	6.98	1.36	18.75	8.48	8.69	8.85	7.82	1.42
Merged-chr9-120571591-1	chr9	120571491	120571691	+	1.71	5.64	0	14.41	0	0	1.94	1.87	0.81	0.51	1.9	0.68	0	1.96	4.69	2.36	0.46	10.38
Merged-chr2-91286076-1	chr2	91285976	91286176	+	0.57	1.25	16.31	0	0	4.38	7.75	0	9.7	6.07	5.08	1.36	10.42	2.61	2.9	2.95	13.34	3.78
Merged-chr5-32464921-1	chr5	32464821	32465021	+	3.98	11.28	5.44	4.43	1.53	12.26	0.48	5.62	3.23	3.03	6.35	2.72	6.25	6.52	15.59	11.21	4.14	3.78
Merged-chr15-27516858-1	chr15	27516758	27516958	+	6.26	3.13	11.78	0.55	0	2.63	0.48	1.87	1.62	0	1.9	0	8.33	4.57	3.86	5.31	10.58	0
Merged-chr17-33718754-1	chr17	33718654	33718854	+	5.12	5.02	6.34	7.76	5.35	1.75	3.88	3.74	21.01	0.51	3.81	3.4	0	1.96	10.07	8.85	14.72	7.55
Merged-chr5-122968522-1	chr5	122968422	122968622	+	0	2.51	0.91	2.77	1.53	0	0	0	3.23	1.52	2.54	0	0	1.3	1.93	2.36	0.46	5.19
Merged-chr6-34176199-1	chr6	34176099	34176299	+	5.69	0.63	0	1.66	0	0	0	1.25	1.62	5.05	1.27	0.68	0	3.26	3.03	1.18	1.84	5.19
Merged-chrX-142932994-1	chrX	142932894	142933094	+	2.28	3.76	0.91	0	0	0	0	0	0	0.51	0.63	0.68	0	0	4	4.13	0.46	0
Merged-chr14-21616062-4	chr14	21615963	21616163	+	2.28	4.39	3.62	2.77	1.53	1.75	2.91	4.99	4.85	0	3.17	4.08	2.08	0	5.66	7.08	7.36	1.89
Merged-chr18-34331565-1	chr18	34331465	34331665	+	10.24	15.67	12.68	7.76	0	3.5	0.48	0.62	0	0.51	3.81	0.68	2.08	0	8.69	0	3.68	5.66
Merged-chr9-108852990-1	chr9	108852890	108853090	+	7.96	24.45	3.62	9.42	1.53	3.5	3.88	6.86	4.04	8.09	5.71	0	2.08	1.3	15.73	12.98	2.3	5.66
Merged-chr4-134929879-1	chr4	134929779	134929979	+	3.41	6.27	0.91	1.66	0	0	5.33	0	8.08	0.51	4.44	4.76	4.17	1.96	4.97	4.13	1.38	4.72
Merged-chr8-79941269-1	chr8	79941169	79941369	+	0	2.51	0	1.66	0	0	0	0	0	0	1.27	0	0	1.96	1.52	1.18	2.3	0.94
Merged-chr17-73950094-1	chr17	73949994	73950194	+	4.55	31.35	10.87	19.95	6.11	4.38	1.94	8.11	10.51	7.08	5.71	4.08	10.42	2.61	16	1.18	13.34	12.74
Merged-chr11-87025353-1	chr11	87025253	87025453	+	17.07	37.62	17.21	8.31	17.58	26.28	4.36	4.99	34.75	14.66	12.7	11.56	43.75	2.61	26.76	13.57	10.12	7.55
Merged-chr10-94909517-34	chr10	94909425	94909625	+	91.59	288.39	60.7	139.66	48.91	70.95	67.34	49.29	128.5	136.48	71.75	7.48	122.91	42.4	139.75	74.33	69.92	73.16
Merged-chr10-80398922-1	chr10	80398822	80399022	+	9.67	8.15	12.68	10.53	0.76	1.75	1.45	1.87	3.23	3.03	4.44	0	12.5	0.65	11.86	1.77	14.26	2.36
Merged-chr18-76933467-4	chr18	76933368	76933568	+	7.96	7.52	17.21	8.31	4.59	0	1.94	1.25	4.85	8.59	9.52	4.76	4.17	1.96	4	5.9	5.52	8.02
Merged-chr15-98533930-1	chr15	98533830	98534030	+	3.41	4.39	9.06	4.99	6.88	4.38	0	0.62	0	4.04	5.08	2.72	0	0	9.52	2.36	5.06	6.14
Merged-chr7-127077113-2	chr7	127077014	127077214	+	5.69	9.4	1.81	8.87	0	4.38	0.97	15.6	0.81	6.07	3.17	2.72	0	0.65	6.48	2.95	6.44	10.86
Merged-chr6-30300553-1	chr6	30300453	30300653	+	2.84	5.02	11.78	5.54	8.41	10.51	0	1.87	8.89	5.05	4.44	0.68	6.25	9.79	6.9	4.13	3.22	4.72
Merged-chr7-75683924-1	chr7	75683824	75684024	+	7.4	23.2	6.34	0	5.35	10.51	0	0	2.42	5.05	8.89	0	0	3.26	9.79	8.26	1.84	0.47
Merged-chr4-48440218-2	chr4	48440118	48440318	+	2.84	0	9.06	3.88	0	0.88	0.48	3.12	8.08	2.53	6.35	0	0	0	1.79	0	3.22	2.36
Merged-chr16-14350901-30	chr16	14350783	14350983	+	146.2	273.34	88.78	177.35	60.37	94.6	17.44	47.42	144.66	109.18	69.85	17.69	39.58	38.49	176.17	94.39	30.36	62.78
Merged-chr5-138187906-1	chr5	138187806	138188006	+	2.84	11.91	1.81	11.08	0	7.01	6.3	3.74	3.23	0	0.63	0.68	2.08	1.3	2.9	5.9	5.98	3.3
Merged-chr4-75317449-2	chr4	75317349	75317549	+	8.53	7.52	7.25	1.11	0.76	0	3.39	4.37	0.81	0	3.81	0	0	0.65	1.1	1.77	2.76	6.61
Merged-chr11-68063415-1	chr11	68063315	68063515	+	0	1.25	0	2.77	1.53	0	0.48	2.5	12.12	0	1.9	0.68	0	0	2.21	2.95	4.14	6.14
Merged-chr1-106629670-1	chr1	106629570	106629770	+	3.41	5.64	10.87	8.87	0	0.88	0.48	3.74	16.97	0	8.25	2.04	4.17	2.61	5.38	6.49	13.8	10.86
Merged-chr2-156516913-1	chr2	156516813	156517013	+	2.28	0	0	2.22	1.53	1.75	1.45	4.37	0.81	0.51	1.27	6.8	0	1.3	1.52	6.49	1.84	1.89
Merged-chr11-3134446-3	chr11	3134360	3134560	+	0	0	0	0	0	0	0	0	0	0	0	0	0	0	0	0	0	0
Merged-chr7-110908706-4	chr7	110908606	110908806	+	5.69	10.66	2.72	4.43	3.82	2.63	4.84	1.25	8.08	8.09	6.35	1.36	6.25	1.3	12.55	11.8	10.12	3.78
Merged-chr16-33906397-1	chr16	33906297	33906497	+	5.12	6.27	9.97	28.27	0.76	7.88	5.81	0.62	0	1.52	2.54	0	0	5.22	4.83	2.95	17.02	7.55
Merged-chr13-6109241-1	chr13	6109141	6109341	+	33.56	66.45	0.91	4.99	17.58	23.65	1.45	5.62	36.37	31.34	28.57	19.73	20.83	13.7	64.29	32.45	6.44	6.14
Merged-chr3-104788724-1	chr3	104788624	104788824	+	3.98	15.05	0.91	5.54	3.82	1.75	1.94	11.86	14.55	4.55	10.16	2.04	2.08	2.61	10.35	12.39	6.9	16.52
Merged-chr1-155006787-1	chr1	155006687	155006887	+	1.71	2.51	4.53	1.66	1.53	5.26	2.91	3.74	10.51	2.02	3.17	1.36	0	0	8.28	3.54	6.9	0.94
Merged-chr4-6512679-1	chr4	6512579	6512779	+	3.98	20.69	8.15	6.65	3.06	34.16	2.91	4.37	3.23	9.1	1.9	6.12	0	3.26	7.31	13.57	5.06	2.83
Merged-chr2-126602729-2	chr2	126602630	126602830	+	29.01	23.2	0	3.33	0.76	13.14	0	0	8.89	6.57	4.44	4.76	0	2.61	20.14	4.72	0.92	2.36
Merged-chr8-57622962-1	chr8	57622862	57623062	+	0	4.39	2.72	0	0	0	0	0	7.27	2.02	1.9	0.68	0	0	2.9	0.59	9.66	3.78
Merged-chr13-20788182-26	chr13	20788093	20788293	+	55.75	124.76	66.14	101.98	32.1	42.04	20.35	14.98	42.83	26.28	29.84	1.36	91.66	9.79	85.81	55.45	31.28	39.18
Merged-chr7-28808747-1	chr7	28808647	28808847	+	1.71	1.25	3.62	1.11	3.82	8.76	0	0.62	2.42	1.52	1.27	2.04	0	3.91	4	4.13	4.6	3.78
Merged-chr8-126554904-1	chr8	126554804	126555004	+	13.08	13.79	6.34	2.77	3.82	9.64	0	0	11.31	8.09	5.71	0	8.33	3.91	8.28	2.95	2.3	1.42
Merged-chr4-8888505-31	chr4	8888410	8888610	+	95.57	169.9	113.24	273.79	48.91	37.66	38.27	30.57	109.1	62.17	45.72	8.84	112.49	37.19	113.12	45.42	39.1	70.8
Merged-chr13-91908363-4	chr13	91908276	91908476	+	10.24	4.39	25.37	52.65	0.76	0	0	0	0	1.01	0.63	2.72	4.17	1.3	2.9	3.54	3.68	4.25
Merged-chr15-103339620-5	chr15	103339530	103339730	+	2.84	3.76	0.91	4.99	10.7	12.26	0	6.24	1.62	2.53	1.9	2.04	18.75	0	5.24	7.08	2.3	6.61
Merged-chr18-76268916-1	chr18	76268816	76269016	+	0	1.25	0.91	0	0	0	0.97	2.5	0	0	0	2.72	6.25	0	0.41	0	0	2.83
Merged-chr1-138064759-1	chr1	138064659	138064859	+	17.63	40.12	1.81	19.4	2.29	15.77	4.36	3.12	0	1.52	4.44	6.8	12.5	3.91	8.69	7.08	6.9	10.86
Merged-chr10-68156800-1	chr10	68156700	68156900	+	5.69	20.69	2.72	0	1.53	4.38	0.97	0.62	12.12	11.12	15.24	6.12	0	15	18.9	2.95	4.14	3.78
Merged-chr17-45394796-1	chr17	45394696	45394896	+	1.71	4.39	0	1.66	0	0.88	2.91	3.12	0	2.53	0	0	0	0	0.97	1.18	1.38	4.25
Merged-chr13-117028442-4	chr13	117028352	117028552	+	1.71	5.64	2.72	3.33	0	0	3.39	3.74	0	2.02	6.35	1.36	0	2.61	10.35	4.13	3.68	12.27
Merged-chr8-122906735-1	chr8	122906635	122906835	+	11.38	32.6	9.06	43.23	9.93	7.88	6.3	5.62	22.63	16.18	13.33	9.52	18.75	5.87	42.49	19.47	34.5	14.63
Merged-chr2-35530894-1	chr2	35530794	35530994	+	1.14	0.63	0	2.22	0	0	0	4.37	0	0	2.54	0	0	3.26	0.97	4.13	0.46	5.19
Merged-chr18-67724876-4	chr18	67724772	67724972	+	8.53	14.42	5.44	4.43	9.17	1.75	2.91	5.62	8.89	2.53	5.08	6.12	6.25	3.91	10.07	8.85	4.14	0.47
Merged-chr4-6365413-1	chr4	6365313	6365513	+	10.24	30.72	7.25	7.76	6.88	10.51	13.56	2.5	8.89	2.53	5.08	1.36	18.75	3.91	14.9	15.34	6.44	11.8
Merged-chr17-84041829-1	chr17	84041729	84041929	+	8.53	15.67	0.91	1.66	6.88	0	0	0	6.47	11.63	1.27	1.36	18.75	0.65	12.42	9.44	1.38	3.3
Merged-chr15-88662246-2	chr15	88662146	88662346	+	0	3.76	0	2.77	0	0	2.42	3.12	0	0	1.27	3.4	0	0	1.66	2.36	4.14	1.42
Merged-chr5-92328195-2	chr5	92328096	92328296	+	10.81	12.54	6.34	0	3.82	0	0	0	8.08	7.08	1.9	0.68	6.25	4.57	5.79	4.72	0	3.78
Merged-chr7-97332527-1	chr7	97332427	97332627	+	1.14	8.15	7.25	3.33	1.53	0	3.39	1.87	6.47	0	1.27	3.4	0	2.61	3.72	2.95	5.06	2.83
Merged-chr2-129539322-1	chr2	129539222	129539422	+	3.41	17.55	3.62	4.99	15.28	4.38	4.84	0.62	37.18	36.39	5.08	0	4.17	5.87	17.8	5.9	1.84	1.42
Merged-chr2-122571997-2	chr2	122571898	122572098	+	9.1	29.47	0	2.77	5.35	2.63	0	0	2.42	8.59	8.25	0.68	0	1.3	12.69	6.49	6.9	8.02
Merged-chr3-30995610-1	chr3	30995510	30995710	+	3.41	0.63	3.62	2.22	6.11	8.76	0	0.62	0	2.53	1.27	0	0	4.57	2.07	1.77	6.44	1.42
Merged-chr11-33163145-2	chr11	33163046	33163246	+	2.84	11.91	7.25	3.33	6.88	0	3.88	3.74	11.31	0	3.17	1.36	6.25	1.3	6.76	6.49	11.96	4.72
Merged-chr13-107838640-2	chr13	107838540	107838740	+	14.22	16.93	1.81	12.19	3.06	9.64	3.39	0	8.89	2.53	3.81	2.04	4.17	5.87	8.97	8.85	1.84	4.25
Merged-chr17-43540263-1	chr17	43540163	43540363	+	1.71	6.27	2.72	1.66	1.53	14.01	5.81	3.12	10.51	10.61	3.17	3.4	2.08	0.65	10.48	8.85	5.06	0
Merged-chr8-120720985-2	chr8	120720886	120721086	+	4.55	26.33	1.81	2.22	13.76	6.13	1.94	2.5	10.51	7.58	8.25	4.08	6.25	3.91	6.21	12.98	0	0.94
Merged-chr13-49213789-33	chr13	49213686	49213886	+	55.18	144.82	82.44	162.94	58.84	46.42	54.74	24.33	218.2	95.53	92.07	32.65	195.82	24.14	136.57	54.86	59.8	90.16
Merged-chr2-122716540-1	chr2	122716440	122716640	+	6.26	20.69	0	0	9.93	4.38	0	0	20.2	18.7	2.54	2.72	18.75	13.7	23.59	9.44	2.3	0
Merged-chr11-3159818-3	chr11	3159716	3159916	+	0	0	0	0	0	0	0	0	0	0	0	0	0	0	0	0	0	0.94
Merged-chr15-79650799-4	chr15	79650703	79650903	+	3.98	1.88	2.72	0	4.59	1.75	0	0.62	0	1.01	5.08	0	2.08	0	0.55	1.18	0.92	2.36
Merged-chr11-75461489-1	chr11	75461389	75461589	+	17.07	39.5	14.5	21.06	12.23	10.51	0	1.87	46.07	23.76	7.62	3.4	2.08	4.57	22.76	9.44	23.46	4.72
Merged-chr1-75254459-1	chr1	75254359	75254559	+	7.96	4.39	11.78	2.77	3.82	9.64	2.91	6.24	3.23	0	5.08	2.04	0	0.65	3.72	7.08	12.88	5.66
Merged-chr19-10709543-1	chr19	10709443	10709643	+	0.57	1.88	6.34	1.11	0	8.76	1.94	7.49	1.62	3.54	2.54	4.08	14.58	1.96	1.66	5.9	4.14	3.3
Merged-chr17-79346708-1	chr17	79346608	79346808	+	5.69	6.27	3.62	0	0.76	3.5	0.48	3.12	7.27	3.54	5.71	2.72	10.42	3.26	9.1	8.26	1.84	0
Merged-chr17-65779547-4	chr17	65779449	65779649	+	2.28	9.4	11.78	5.54	0	0	2.42	0	0	3.03	1.9	0	10.42	0	5.52	3.54	11.5	4.25
Merged-chr13-74494586-4	chr13	74494486	74494686	+	3.98	6.9	8.15	6.65	2.29	4.38	1.45	0	1.62	8.09	5.71	0	0	1.3	4.97	7.67	7.36	11.33
Merged-chr3-105898442-2	chr3	105898343	105898543	+	12.52	10.03	8.15	6.65	3.82	9.64	9.69	4.99	5.66	1.52	10.16	6.8	6.25	9.13	13.11	10.03	12.88	6.14
Merged-chr10-60261109-4	chr10	60261006	60261206	+	39.25	47.65	72.48	137.45	0	18.39	21.8	21.84	19.4	8.59	13.97	7.48	45.83	1.96	24	20.06	29.9	64.67
Merged-chr5-90892133-1	chr5	90892033	90892233	+	0.57	6.9	2.72	1.11	1.53	0	0	0	3.23	1.01	10.79	9.52	10.42	1.96	12.28	14.16	0.46	1.89
Merged-chr18-54893597-1	chr18	54893497	54893697	+	3.98	5.64	7.25	7.76	1.53	0.88	0.97	4.37	0.81	6.57	4.44	0	4.17	2.61	8.69	5.31	3.22	11.8
Merged-chr6-129462195-1	chr6	129462095	129462295	+	3.98	4.39	7.25	3.33	0	0	5.81	3.74	0	1.52	4.44	2.72	0	5.22	3.45	5.31	2.3	0.47
Merged-chr17-52168192-1	chr17	52168092	52168292	+	6.26	19.43	6.34	7.76	3.06	5.26	1.45	4.99	4.85	2.53	0.63	0.68	8.33	2.61	5.24	3.54	0.92	2.36
Merged-chr14-22791651-1	chr14	22791551	22791751	+	14.79	50.78	3.62	4.99	3.06	13.14	0	6.86	6.47	6.57	3.81	4.76	0	3.26	6.62	7.08	5.06	4.25
Merged-chr9-59527042-1	chr9	59526942	59527142	+	0	3.13	3.62	2.22	0	6.13	0	0	4.04	4.04	0	2.72	0	0	3.03	2.36	4.14	14.16
Merged-chr3-103500590-1	chr3	103500490	103500690	+	0.57	3.76	0	1.66	0	0.88	0	0	0	0	1.9	0	0	2.61	4.83	2.95	2.3	0
Merged-chr6-67056710-1	chr6	67056610	67056810	+	5.12	21.32	4.53	4.43	3.06	1.75	0.48	1.25	7.27	10.11	9.52	6.8	12.5	3.26	19.31	8.26	9.2	2.36
Merged-chr14-54900549-2	chr14	54900450	54900650	+	5.69	15.05	15.4	9.42	1.53	0	2.42	22.46	4.85	6.07	8.89	4.76	0	2.61	9.24	12.98	11.96	2.36
Merged-chr5-31571346-1	chr5	31571246	31571446	+	4.55	13.17	0.91	11.64	3.82	4.38	12.6	6.86	8.08	3.03	2.54	0.68	12.5	2.61	10.07	1.77	15.18	10.38
Merged-chr5-121344179-1	chr5	121344079	121344279	+	1.14	10.03	12.68	5.54	0.76	4.38	5.81	3.12	4.85	4.04	1.27	0	0	2.61	3.45	5.31	6.9	4.72
Merged-chr1-172314461-2	chr1	172314361	172314561	+	30.72	43.26	7.25	1.11	25.22	16.64	6.78	1.87	18.59	13.14	12.06	2.04	45.83	7.18	44.42	23.6	3.68	1.42
Merged-chr19-24723803-2	chr19	24723703	24723903	+	5.12	6.9	15.4	11.08	6.88	8.76	6.78	6.24	5.66	4.04	5.08	0.68	0	0	7.45	6.49	11.5	6.14
Merged-chr6-52253549-1	chr6	52253449	52253649	+	2.28	16.93	5.44	5.54	1.53	1.75	0.48	1.25	0.81	0	3.17	3.4	2.08	5.22	7.59	2.36	0	10.86
Merged-chr13-38079100-1	chr13	38079000	38079200	+	0	0.63	3.62	0	0	0	0	0	5.66	0	0.63	0	2.08	0	2.21	0.59	1.84	0.47
Merged-chr5-107778780-1	chr5	107778680	107778880	+	5.12	6.27	1.81	0	7.64	0.88	3.39	3.12	0	1.01	1.27	2.72	0	2.61	11.59	7.67	2.3	0
Merged-chr5-64297229-1	chr5	64297129	64297329	+	5.69	6.9	1.81	2.77	2.29	6.13	2.42	7.49	16.16	4.04	7.62	2.04	2.08	4.57	10.21	7.67	5.06	6.14
Merged-chr14-63138132-1	chr14	63138032	63138232	+	1.14	0	5.44	3.33	0	0	0	3.74	0.81	2.02	6.35	2.72	0	0.65	3.59	2.36	1.38	6.61
Merged-chr1-125478769-1	chr1	125478669	125478869	+	0	0.63	0.91	14.41	0	0	1.94	0	4.85	6.57	7.62	5.44	6.25	7.18	1.93	2.95	1.38	1.89
Merged-chr11-58330350-7	chr11	58330249	58330449	+	23.32	28.21	33.52	40.46	1.53	9.64	1.94	4.99	3.23	3.54	2.54	4.08	6.25	3.91	15.04	4.13	7.36	2.83
Merged-chr17-25727504-1	chr17	25727404	25727604	+	5.12	8.78	4.53	4.43	3.82	13.14	4.84	1.87	41.22	8.59	3.81	2.04	0	1.3	7.31	2.36	9.2	4.72
Merged-chr2-6721168-1	chr2	6721068	6721268	+	6.83	14.42	8.15	14.41	0	4.38	11.63	8.11	12.93	2.53	5.71	1.36	2.08	1.3	8.69	7.08	9.66	8.5
Merged-chr7-110123502-1	chr7	110123402	110123602	+	8.53	15.67	1.81	0.55	6.88	7.88	1.94	1.87	3.23	1.01	2.54	5.44	2.08	0.65	6.9	0.59	0.46	0.47
Merged-chr10-81571708-1	chr10	81571608	81571808	+	5.69	22.57	18.12	8.87	6.11	0.88	1.94	3.74	14.55	13.14	4.44	0	2.08	0	11.59	6.49	5.52	0
Merged-chr6-13874158-32	chr6	13874073	13874273	+	84.76	153.6	57.98	46.55	33.63	48.18	23.25	46.17	151.13	73.29	52.07	15.65	120.83	49.58	127.88	64.89	64.86	63.25
Merged-chr2-103605084-1	chr2	103604984	103605184	+	2.28	16.3	3.62	3.88	0.76	6.13	0	1.25	2.42	12.13	0.63	6.12	0	1.3	8	5.31	1.84	3.3
Merged-chr14-55822624-1	chr14	55822524	55822724	+	5.12	6.9	6.34	3.33	4.59	0	1.94	4.99	7.27	0.51	0.63	2.04	4.17	0	2.07	2.36	4.6	4.72
Merged-chr13-58687828-4	chr13	58687726	58687926	+	7.4	11.91	6.34	4.43	9.17	7.88	0.48	1.25	0.81	3.54	3.17	0	0	1.96	7.86	10.62	3.68	3.78
Merged-chr2-129186466-1	chr2	129186366	129186566	+	0.57	10.03	5.44	3.33	0	0	0	0	5.66	2.02	3.17	0.68	14.58	9.13	4.97	2.36	1.84	3.78
Merged-chr4-136469735-1	chr4	136469635	136469835	+	10.81	13.17	12.68	17.74	3.06	2.63	1.45	1.87	8.89	2.53	5.08	3.4	0	0.65	9.38	4.72	4.6	0.94
Merged-chr14-73186978-2	chr14	73186879	73187079	+	0	9.4	14.5	16.07	0	0	5.81	6.24	10.51	2.53	3.81	0	0	0	0.97	5.31	5.06	7.55
Merged-chr2-167375277-35	chr2	167375186	167375386	+	126.86	233.22	154.01	150.75	37.45	58.69	27.61	32.45	114.76	35.89	39.37	14.29	179.15	20.22	120.02	74.33	51.06	39.18
Merged-chr15-44619620-1	chr15	44619520	44619720	+	2.84	4.39	3.62	9.42	1.53	4.38	1.45	9.36	11.31	3.03	7.62	2.04	4.17	0.65	8.69	3.54	11.04	8.02
Merged-chr3-9556572-3	chr3	9556468	9556668	+	7.96	9.4	9.97	19.4	3.06	8.76	7.27	1.25	13.74	5.05	9.52	11.56	8.33	5.22	15.04	11.8	11.04	7.08
Merged-chr1-133302789-2	chr1	133302690	133302890	+	5.12	6.27	0	0	3.06	15.77	0	2.5	22.63	14.66	2.54	0	10.42	1.3	15.17	5.9	1.84	0
Merged-chr17-24141908-1	chr17	24141808	24142008	+	0.57	6.27	1.81	7.76	3.06	0	7.75	0	11.31	4.55	2.54	0.68	0	1.3	8.83	2.95	5.06	4.25
Merged-chr5-137748611-6	chr5	137748503	137748703	+	5.12	9.4	2.72	24.39	11.46	14.01	1.45	4.37	4.04	4.04	8.89	0	6.25	5.22	15.86	12.39	10.12	24.55
Merged-chr17-87149528-11	chr17	87149431	87149631	+	28.44	51.41	5.44	7.2	14.52	32.41	3.39	0	12.12	8.09	12.7	0.68	14.58	8.48	35.04	24.19	0	0
Merged-chr19-28657283-1	chr19	28657183	28657383	+	0.57	0.63	0	0	1.53	0	0	4.99	0	0	0	3.4	0	0	2.48	1.18	0	0.47
Merged-chr13-112382705-1	chr13	112382605	112382805	+	0.57	5.02	1.81	2.22	0	0	0	0	2.42	2.53	3.17	0	0	3.91	2.48	2.95	0.92	2.83
Merged-chr15-98534349-1	chr15	98534249	98534449	+	3.98	10.03	0.91	2.77	4.59	7.01	4.36	0.62	54.96	9.6	3.81	0.68	8.33	1.3	11.86	6.49	12.42	8.97
Merged-chr17-86063684-1	chr17	86063584	86063784	+	4.55	6.9	2.72	0.55	1.53	5.26	0	1.25	8.08	2.02	4.44	3.4	2.08	0.65	2.07	5.31	3.22	2.83
Merged-chr17-29716795-1	chr17	29716695	29716895	+	2.84	4.39	1.81	8.31	3.06	4.38	2.42	2.5	2.42	2.53	6.35	2.04	0	1.96	6.48	4.72	5.52	3.3
Merged-chr1-171558846-5	chr1	171558754	171558954	+	18.77	20.69	0	11.64	5.35	12.26	2.91	3.74	12.93	19.21	2.54	10.2	2.08	7.18	23.87	10.62	13.34	2.36
Merged-chr10-8886198-1	chr10	8886098	8886298	+	4.55	7.52	5.44	9.42	2.29	5.26	0	3.12	1.62	4.55	3.17	4.76	8.33	0	8.97	4.72	7.36	7.08
Merged-chr16-17234689-1	chr16	17234589	17234789	+	0	5.64	5.44	3.88	3.06	0	0	0.62	0.81	0	0.63	0.68	6.25	0.65	6.07	1.18	1.84	2.36
Merged-chr11-54963463-1	chr11	54963363	54963563	+	9.1	6.9	3.62	1.66	3.06	7.88	3.39	0	16.16	4.04	7.62	0	4.17	7.18	5.66	8.85	1.84	1.89
Merged-chr13-73328541-2	chr13	73328442	73328642	+	3.98	17.55	10.87	7.2	3.82	12.26	1.45	6.86	7.27	3.03	1.9	2.72	12.5	0	17.8	5.31	7.82	17.94
Merged-chr2-104888366-2	chr2	104888266	104888466	+	3.41	17.55	6.34	0.55	2.29	10.51	1.45	8.74	0.81	3.03	8.25	8.16	0	0.65	6.21	2.36	1.84	1.89
Merged-chr1-77389444-1	chr1	77389344	77389544	+	9.67	6.9	0	0	4.59	0	0	0	4.85	1.52	0	0	4.17	7.83	7.86	1.18	0	0.47
Merged-chr7-80501419-1	chr7	80501319	80501519	+	15.93	43.26	19.03	8.87	1.53	11.39	4.36	5.62	0	11.63	1.27	6.8	0	0.65	24.56	5.31	6.9	3.78
Merged-chr18-75044120-2	chr18	75044020	75044220	+	2.84	8.15	0.91	5.54	0	0	0	1.87	0	3.54	1.9	0.68	0	0.65	2.76	0	2.76	0
Merged-chr10-11316396-1	chr10	11316296	11316496	+	0	0	0	1.11	0	0	1.45	0	0	1.52	0	0	0	0.65	1.93	0	1.38	3.78
Merged-chr13-30670483-2	chr13	30670383	30670583	+	13.08	15.67	3.62	6.65	2.29	13.14	0.97	0	8.08	7.58	10.16	0	0	3.26	13.11	8.85	2.3	0.47
Merged-chr6-51881351-4	chr6	51881257	51881457	+	15.93	16.3	11.78	14.41	2.29	5.26	3.39	16.22	4.85	10.11	5.71	3.4	27.08	1.3	6.48	8.26	15.64	11.8
Merged-chr7-142408079-1	chr7	142407979	142408179	+	10.81	3.13	6.34	0.55	0	3.5	2.91	3.12	1.62	3.03	3.17	2.72	0	3.26	2.76	2.95	1.84	1.42
Merged-chr16-11174746-1	chr16	11174646	11174846	+	8.53	15.67	1.81	2.77	7.64	10.51	4.36	2.5	6.47	6.07	7.62	7.48	0	3.26	10.9	8.26	4.14	4.72
Merged-chr4-88332109-2	chr4	88332010	88332210	+	1.71	1.25	0.91	0	3.06	3.5	2.42	8.11	0	0.51	1.27	0	0	1.3	3.03	0.59	5.52	2.36
Merged-chr1-88218211-2	chr1	88218111	88218311	+	2.28	1.25	6.34	1.66	14.52	0.88	2.42	1.87	0	1.01	3.81	3.4	6.25	5.87	0.97	1.18	4.6	6.14
Merged-chr3-90267876-1	chr3	90267776	90267976	+	1.14	5.02	3.62	11.08	2.29	0	3.39	7.49	1.62	3.54	2.54	2.04	4.17	7.18	8.28	2.36	8.74	3.3
Merged-chr6-97818332-37	chr6	97818237	97818437	+	94.43	186.2	66.14	163.5	40.5	97.23	42.15	38.69	193.15	123.84	94.61	31.29	206.24	47.62	146.09	63.71	61.64	97.24
Merged-chr1-88221452-1	chr1	88221352	88221552	+	1.14	0	6.34	8.87	6.11	3.5	4.84	0	3.23	1.52	5.71	6.8	2.08	3.91	2.07	1.18	7.36	1.89
Merged-chr1-156713455-1	chr1	156713355	156713555	+	8.53	4.39	0	1.66	4.59	0	3.88	1.87	0	4.55	1.27	0	0	2.61	5.93	6.49	0	0
Merged-chr9-85609130-1	chr9	85609030	85609230	+	6.83	15.05	0	2.77	0	0	0	0	2.42	1.52	4.44	3.4	2.08	5.87	9.1	7.08	0.92	1.89
Merged-chr16-13225135-1	chr16	13225035	13225235	+	0	1.25	1.81	1.66	0	0	0	1.87	4.85	4.04	3.81	0	0	1.96	1.24	1.77	0.92	6.14
Merged-chr10-83168608-1	chr10	83168508	83168708	+	17.63	23.2	14.5	27.71	0.76	16.64	6.78	5.62	25.05	27.8	12.06	5.44	33.33	17.61	24.83	14.75	16.56	8.97
Merged-chr4-53120525-36	chr4	53120408	53120608	+	143.36	272.09	125.02	172.36	51.2	88.47	43.12	48.67	144.66	79.86	54.61	27.89	266.65	35.23	187.89	82	56.58	69.39
Merged-chr5-143033104-4	chr5	143033002	143033202	+	1.71	5.64	12.68	5.54	0	0	0	9.98	2.42	12.13	1.9	0	0	0.65	12.14	9.44	11.96	7.55
Merged-chr11-53502209-2	chr11	53502109	53502309	+	4.55	1.88	8.15	6.1	3.06	0.88	1.94	3.12	6.47	3.54	3.81	0	2.08	0	3.45	0.59	13.8	5.66
Merged-chr3-88459959-1	chr3	88459859	88460059	+	5.69	1.88	4.53	3.33	0	0.88	0	4.99	8.89	2.02	4.44	0	4.17	1.3	3.72	2.36	0.46	0
Merged-chr2-91206788-4	chr2	91206687	91206887	+	6.26	10.03	2.72	3.33	3.82	0.88	2.42	0.62	1.62	11.12	3.81	4.08	0	5.87	13.38	8.26	4.6	7.08
Merged-chr6-137002929-2	chr6	137002830	137003030	+	0	0	0.91	5.54	0	12.26	0.48	1.87	0	0	0	0	6.25	0	0.83	0	0.46	3.3
Merged-chr14-68048550-2	chr14	68048451	68048651	+	5.69	14.42	4.53	9.42	2.29	0.88	3.39	1.87	10.51	1.52	1.27	0	10.42	2.61	9.52	2.36	2.3	5.19
Merged-chr3-90525453-1	chr3	90525353	90525553	+	2.28	5.02	3.62	6.1	0	0	1.45	1.87	5.66	3.54	1.27	2.04	20.83	1.96	4.97	2.95	2.3	1.42
Merged-chr1-65171083-1	chr1	65170983	65171183	+	4.55	3.13	0.91	0.55	2.29	0	1.94	0	13.74	2.53	3.81	0.68	8.33	3.26	7.45	1.18	1.38	10.86
Merged-chr2-71619534-2	chr2	71619434	71619634	+	8.53	13.79	0.91	1.11	6.88	3.5	0.48	0.62	24.24	10.11	3.81	2.72	6.25	3.91	14.35	7.08	0	3.78
Merged-chr4-128787540-1	chr4	128787440	128787640	+	5.12	2.51	2.72	0	3.06	6.13	0	2.5	1.62	1.52	0.63	4.08	0	3.91	12.83	6.49	0	0.94
Merged-chr19-7303468-4	chr19	7303372	7303572	+	5.69	10.66	9.97	0	6.11	7.01	0.48	1.87	5.66	4.04	5.08	2.04	6.25	3.91	11.17	1.77	3.22	8.5
Merged-chr4-126058527-1	chr4	126058427	126058627	+	5.12	5.02	0.91	3.88	1.53	2.63	0	0	8.08	0.51	3.17	0	0	0	3.72	1.18	7.36	0
Merged-chr16-49937946-2	chr16	49937847	49938047	+	7.4	13.79	0.91	1.11	5.35	19.27	0	4.37	17.78	4.55	2.54	1.36	6.25	3.91	8.42	0.59	1.84	0
Merged-chr14-60745361-2	chr14	60745261	60745461	+	5.12	8.78	0	5.54	6.88	0	0.97	5.62	9.7	4.04	7.62	0.68	8.33	0	8.97	4.72	2.76	4.25
Merged-chr18-4830209-1	chr18	4830109	4830309	+	4.55	10.03	0.91	2.22	0	0	1.45	0	3.23	8.09	1.27	0	0	3.26	12	2.36	1.38	0.94
Merged-chr9-44174642-1	chr9	44174542	44174742	+	0	1.25	2.72	2.22	3.06	0	0.48	3.12	2.42	0.51	1.9	5.44	0	3.26	2.48	3.54	5.98	0
Merged-chrX-166721643-1	chrX	166721543	166721743	+	2.84	12.54	0	0	3.82	0	0.48	1.25	4.04	3.03	3.81	0	2.08	1.3	7.86	2.95	0	0
Merged-chr18-65191103-1	chr18	65191003	65191203	+	14.22	18.81	2.72	23.83	1.53	3.5	3.39	10.61	8.08	8.59	6.98	3.4	2.08	7.18	14.9	7.08	10.58	16.52
Merged-chr6-129494729-1	chr6	129494629	129494829	+	2.84	16.3	0	3.33	3.82	4.38	0	0	12.12	7.58	2.54	2.04	10.42	6.52	9.93	2.36	0.92	2.83
Merged-chr16-55776493-20	chr16	55776428	55776628	+	95	228.2	3.62	17.18	54.26	72.7	1.94	11.23	96.17	73.8	60.32	21.77	122.91	40.45	120.99	66.66	7.82	13.69
Merged-chr18-82877350-1	chr18	82877250	82877450	+	5.69	7.52	0	1.66	8.41	0	0	0	0	5.56	1.9	0	4.17	2.61	5.1	1.77	2.3	2.83
Merged-chr4-41314385-1	chr4	41314285	41314485	+	6.83	6.27	6.34	3.88	6.11	7.88	3.39	9.36	0.81	2.02	3.81	1.36	8.33	1.3	9.93	7.67	1.84	6.14
Merged-chr16-28911860-4	chr16	28911760	28911960	+	1.71	8.15	1.81	4.43	0.76	17.52	1.94	4.37	3.23	0	1.9	2.04	0	0.65	4.14	2.36	1.84	1.42
Merged-chr7-142361894-1	chr7	142361794	142361994	+	10.81	12.54	2.72	2.77	0	3.5	5.33	0	18.59	3.03	1.9	1.36	0	3.91	9.1	4.13	0	2.36
Merged-chr9-39795631-1	chr9	39795531	39795731	+	5.12	13.17	3.62	21.61	0.76	1.75	2.42	4.99	1.62	0	3.17	0	0	3.91	4	3.54	5.98	10.86
Merged-chr10-8768891-15	chr10	8768790	8768990	+	32.43	80.87	4.53	11.64	21.4	54.31	0	4.99	60.61	56.61	31.11	5.44	70.83	26.09	71.6	31.27	0	1.89
Merged-chr7-63875620-1	chr7	63875520	63875720	+	0	1.25	0	0.55	0	0	0	0	0.81	0.51	0	3.4	0	0.65	0	0.59	0	0
Merged-chr3-10265419-1	chr3	10265319	10265519	+	6.26	5.02	5.44	0	11.46	7.01	0	0.62	8.89	2.53	8.89	1.36	2.08	5.22	9.66	4.72	0	0
Merged-chr2-6685626-1	chr2	6685526	6685726	+	0	8.15	2.72	0	3.06	0	0	0	7.27	3.03	5.71	4.08	4.17	0	8.55	2.36	0	0.94
Merged-chr12-33061690-2	chr12	33061591	33061791	+	2.84	3.13	0	0	3.06	5.26	0	0	6.47	0	4.44	3.4	4.17	0.65	11.17	3.54	1.84	8.02
Merged-chr9-29888939-4	chr9	29888838	29889038	+	3.41	8.15	9.06	7.2	3.82	0	6.3	5.62	1.62	0	3.17	0	4.17	1.3	9.52	3.54	5.98	8.97
Merged-chr9-110877539-1	chr9	110877439	110877639	+	2.28	10.66	2.72	9.98	5.35	5.26	3.39	0	25.05	7.08	3.17	0.68	10.42	0.65	8.97	1.18	1.38	4.25
Merged-chr9-99182323-38	chr9	99182219	99182419	+	128	289.64	114.15	253.28	82.53	134.02	97.37	80.49	123.65	75.32	50.8	5.44	206.24	87.42	175.48	111.5	52.9	112.81
Merged-chr4-53217915-3	chr4	53217817	53218017	+	3.98	5.64	2.72	5.54	25.98	0	2.91	4.99	8.08	9.6	8.89	2.72	16.67	4.57	11.17	7.67	0.46	5.19
Merged-chr8-124066398-1	chr8	124066298	124066498	+	0.57	5.02	2.72	6.65	0	0	0.97	1.87	5.66	2.02	2.54	0.68	4.17	2.61	3.45	2.95	0.46	1.42
Merged-chr3-131271424-1	chr3	131271324	131271524	+	0	1.88	3.62	4.43	2.29	0	0.48	0.62	5.66	0	1.9	0.68	0	2.61	3.31	4.72	3.68	1.89
Merged-chr2-144010370-1	chr2	144010270	144010470	+	2.28	3.76	16.31	9.42	4.59	0	9.2	8.11	0	6.07	5.08	4.76	6.25	0.65	10.62	4.72	10.12	2.36
Merged-chr5-121124456-1	chr5	121124356	121124556	+	8.53	26.33	1.81	8.31	6.88	0.88	1.45	4.99	16.97	2.53	4.44	0	12.5	1.3	18.07	8.26	4.6	3.3
Merged-chr3-122344081-1	chr3	122343981	122344181	+	10.81	26.96	0.91	3.33	0.76	21.9	0	1.25	9.7	5.05	2.54	2.04	6.25	0.65	14.49	4.13	2.3	2.83
Merged-chr17-23969438-1	chr17	23969338	23969538	+	1.71	4.39	6.34	7.76	0.76	0	4.84	5.62	1.62	2.53	4.44	9.52	10.42	1.3	6.07	2.95	3.68	5.66
Merged-chr3-60842890-1	chr3	60842790	60842990	+	2.28	5.64	0.91	4.43	2.29	0.88	1.45	1.87	4.04	4.55	1.9	0.68	20.83	1.3	5.1	5.31	0.92	3.78
Merged-chr9-65432421-1	chr9	65432321	65432521	+	2.84	4.39	3.62	6.1	2.29	8.76	2.91	3.12	2.42	1.01	8.89	0	10.42	3.26	1.24	3.54	2.3	1.42
Merged-chr1-85975338-1	chr1	85975238	85975438	+	6.26	4.39	1.81	0	3.82	3.5	0	0	3.23	4.04	0.63	0	0	1.3	6.21	4.72	0	3.3
Merged-chr11-77785863-4	chr11	77785755	77785955	+	6.83	6.9	11.78	14.41	5.35	8.76	14.05	9.98	8.89	7.58	11.43	9.52	6.25	5.22	10.21	8.85	16.1	22.66
Merged-chr4-99163319-1	chr4	99163219	99163419	+	11.95	19.43	3.62	3.33	6.88	6.13	0	1.25	4.04	14.66	10.79	2.04	8.33	9.79	14.76	8.26	5.98	1.89
Merged-chr3-8924947-2	chr3	8924848	8925048	+	1.14	3.76	0	3.33	3.82	0	8.72	9.98	2.42	5.05	1.27	0	4.17	3.91	12.28	8.85	6.44	7.55
Merged-chr4-143112574-1	chr4	143112474	143112674	+	2.84	0.63	5.44	2.22	3.06	14.89	2.91	1.25	1.62	1.01	2.54	0	0	1.3	4.83	4.13	0	1.42
Merged-chr13-112251648-36	chr13	112251546	112251746	+	101.83	182.44	63.42	134.68	46.62	102.48	67.34	37.44	234.37	137.99	82.55	23.13	235.4	59.37	136.02	110.32	71.76	90.16
Merged-chr8-120321974-1	chr8	120321874	120322074	+	6.26	3.76	3.62	1.66	2.29	0.88	1.94	3.12	6.47	1.52	1.9	1.36	4.17	1.3	5.1	2.95	2.3	1.89
Merged-chr14-67712587-2	chr14	67712487	67712687	+	0.57	8.15	3.62	6.65	0	2.63	5.33	2.5	0.81	0	1.27	0	0	1.96	4.55	4.13	1.38	6.61
Merged-chr7-24992977-1	chr7	24992877	24993077	+	7.4	21.94	0	7.2	3.82	1.75	1.45	1.87	17.78	4.04	3.81	11.56	14.58	9.79	15.04	6.49	3.68	4.72
Merged-chr10-85920964-1	chr10	85920864	85921064	+	1.14	8.78	1.81	0	0	0	0	0	8.08	0.51	5.71	0.68	0	0	3.17	4.13	0.46	0
Merged-chr7-3665595-1	chr7	3665495	3665695	+	5.69	14.42	12.68	14.41	6.11	6.13	2.91	9.36	16.16	7.58	1.27	2.04	8.33	1.3	12.42	3.54	7.82	11.8
Merged-chr6-88435817-3	chr6	88435717	88435917	+	1.14	11.28	0.91	8.31	0.76	0.88	4.36	8.74	9.7	5.56	1.27	0.68	0	1.3	2.9	10.03	1.38	31.63
Merged-chr10-57761526-1	chr10	57761426	57761626	+	12.52	9.4	1.81	11.64	4.59	0.88	1.45	1.25	0	7.58	3.81	6.8	0	9.13	4.83	2.36	5.06	7.55
Merged-chr3-142604148-4	chr3	142604048	142604248	+	3.41	1.25	1.81	1.66	0	0	2.42	0.62	0	7.08	5.08	2.04	0	4.57	2.21	5.31	3.22	0
Merged-chr11-5520791-1	chr11	5520691	5520891	+	2.84	6.9	2.72	18.29	1.53	4.38	0	2.5	0	1.52	2.54	0	2.08	0	5.1	4.72	4.6	3.78
Merged-chr1-79858491-1	chr1	79858391	79858591	+	3.98	7.52	1.81	0.55	2.29	9.64	2.42	1.87	2.42	3.54	3.17	2.04	4.17	1.3	3.17	4.13	0.46	0
Merged-chr1-125435828-2	chr1	125435728	125435928	+	10.24	11.91	14.5	7.2	12.99	7.01	8.72	3.12	2.42	11.12	8.25	2.72	14.58	9.13	23.73	11.21	19.32	13.69
Merged-chr12-11329304-1	chr12	11329204	11329404	+	3.41	3.13	0	3.88	0.76	3.5	0	4.37	8.08	2.02	1.27	4.08	2.08	0.65	2.48	8.26	15.64	6.61
Merged-chr12-83487888-1	chr12	83487788	83487988	+	3.41	5.02	3.62	12.19	2.29	0	1.45	3.12	4.04	3.54	5.08	0	14.58	0	5.38	7.67	3.68	2.36
Merged-chr19-45229471-4	chr19	45229375	45229575	+	2.84	5.02	0	0	0	7.01	5.33	2.5	0	1.01	3.17	4.76	0	0	3.03	4.13	1.38	0.94
Merged-chr11-120158476-4	chr11	120158380	120158580	+	2.28	3.76	5.44	0	0.76	0	5.33	0.62	2.42	0	3.17	0.68	0	0	6.07	4.13	5.52	5.66
Merged-chr17-39847875-1	chr17	39847775	39847975	+	32.43	147.95	28.08	243.3	48.14	21.9	26.16	171.59	91.32	73.8	290.82	357.81	199.99	92.64	58.63	61.35	57.5	303.04
Merged-chr2-28539854-1	chr2	28539754	28539954	+	50.63	67.71	23.55	47.11	27.51	52.56	8.24	3.12	52.53	38.92	29.21	8.16	79.16	22.18	56.42	50.14	27.14	32.57
Merged-chr11-3160923-1	chr11	3160823	3161023	+	0	0	0.91	0.55	0	0	0	0	0	0	0	0	0	0	0	2.36	0	0
Merged-chr15-25941083-1	chr15	25940983	25941183	+	10.24	8.78	0	0	9.17	17.52	0	2.5	7.27	6.07	3.17	1.36	6.25	1.3	4.41	3.54	3.22	0
Merged-chr5-114371177-1	chr5	114371077	114371277	+	3.98	3.76	5.44	16.07	0	0	5.81	5.62	0	0	0	0.68	4.17	3.91	4.83	1.18	2.76	5.19
Merged-chr13-111225775-4	chr13	111225674	111225874	+	0.57	1.25	0	1.66	0	0	3.39	0.62	13.74	1.01	4.44	2.72	8.33	0	2.76	5.9	3.68	2.36
Merged-chr2-130176964-1	chr2	130176864	130177064	+	3.98	1.25	2.72	7.2	1.53	10.51	0.97	1.25	0.81	1.01	4.44	4.08	0	0	0.69	2.36	4.14	10.38
Merged-chr10-93242364-1	chr10	93242264	93242464	+	0.57	11.91	4.53	3.33	1.53	0	1.45	3.12	5.66	8.09	5.08	0.68	2.08	5.87	6.21	2.95	7.36	4.25
Merged-chr8-84969591-1	chr8	84969491	84969691	+	5.69	2.51	10.87	4.99	3.82	2.63	4.36	0	0.81	1.01	3.17	3.4	12.5	3.26	7.31	4.13	16.56	11.8
Merged-chr10-99461363-1	chr10	99461263	99461463	+	2.84	11.91	4.53	1.66	2.29	3.5	3.88	0	5.66	8.09	5.08	5.44	8.33	3.91	5.38	7.08	6.44	1.42
Merged-chrX-169994621-2	chrX	169994521	169994721	+	34.7	38.24	17.21	20.51	16.81	14.01	33.91	2.5	21.01	34.88	30.48	5.44	27.08	20.22	77.81	44.24	14.26	16.05
Merged-chr14-20702875-1	chr14	20702775	20702975	+	2.28	5.02	0.91	2.77	3.06	1.75	0	8.74	14.55	3.03	3.81	2.72	12.5	1.96	6.07	7.08	5.06	4.25
Merged-chr15-102364860-2	chr15	102364761	102364961	+	6.26	6.9	0	0	4.59	0	3.88	0.62	1.62	3.54	5.08	0.68	0	1.96	11.59	1.77	3.22	0
Merged-chr1-36307375-1	chr1	36307275	36307475	+	10.81	8.15	4.53	9.42	0.76	0	0.97	4.37	3.23	5.56	1.27	6.8	8.33	1.3	9.38	8.85	1.38	3.3
Merged-chrX-73582859-1	chrX	73582759	73582959	+	2.28	21.32	5.44	4.99	3.82	7.88	4.36	3.12	19.4	3.03	1.9	0	22.92	3.26	7.31	2.95	2.76	1.42
Merged-chr11-71234792-1	chr11	71234692	71234892	+	7.96	20.06	0.91	0.55	0.76	0	0.97	0	4.04	0.51	1.9	0.68	2.08	1.96	4.69	2.95	5.52	0
Merged-chr12-108766279-1	chr12	108766179	108766379	+	0.57	0	1.81	3.88	1.53	0	7.27	0	7.27	3.03	3.81	2.72	2.08	1.3	4.97	4.72	3.22	4.25
Merged-chr1-75168989-1	chr1	75168889	75169089	+	1.71	6.27	3.62	7.76	0	0.88	1.94	6.86	12.93	2.02	6.35	1.36	20.83	1.96	11.59	4.13	5.98	4.72
Merged-chr1-163757994-6	chr1	163757895	163758095	+	8.53	21.32	2.72	3.33	4.59	1.75	3.39	3.74	6.47	1.52	3.17	6.8	2.08	0	9.38	7.08	5.98	8.5
Merged-chr8-33653158-2	chr8	33653058	33653258	+	2.28	3.76	3.62	7.2	9.17	3.5	0	2.5	7.27	4.04	3.17	2.72	4.17	4.57	9.38	3.54	4.14	4.72
Merged-chr5-64070219-1	chr5	64070119	64070319	+	9.67	6.9	18.12	6.1	3.82	3.5	1.94	3.74	7.27	3.54	6.35	10.2	12.5	2.61	13.8	6.49	11.04	9.44
Merged-chr17-24169507-2	chr17	24169407	24169607	+	9.1	12.54	6.34	14.41	6.11	2.63	4.84	6.24	5.66	3.03	7.62	3.4	2.08	0.65	15.31	10.03	7.82	22.66
Merged-chr11-70655558-1	chr11	70655458	70655658	+	15.36	8.15	17.21	6.65	1.53	1.75	1.94	5.62	16.97	13.65	8.89	4.08	0	0.65	16.42	9.44	2.3	14.16
Merged-chr6-39302400-3	chr6	39302299	39302499	+	1.14	1.88	2.72	4.43	3.06	3.5	0	0	4.04	0	1.9	0.68	2.08	0.65	3.59	0.59	7.82	2.83
Merged-chr11-101019924-1	chr11	101019824	101020024	+	18.2	19.43	6.34	11.64	21.4	13.14	12.6	7.49	11.31	4.55	3.17	3.4	0	3.26	13.38	10.62	6.9	2.36
Merged-chr9-119064509-2	chr9	119064410	119064610	+	0	1.25	5.44	4.43	1.53	0	2.91	6.86	4.04	3.54	4.44	0	10.42	0	5.24	2.95	5.98	1.89
Merged-chr6-3379305-1	chr6	3379205	3379405	+	3.98	15.67	0.91	0	3.82	7.88	0	0	16.97	4.55	10.16	1.36	4.17	0	6.76	9.44	0	1.42
Merged-chr9-84345028-1	chr9	84344928	84345128	+	1.14	3.76	0	1.11	0	0	3.39	5.62	3.23	1.52	1.27	2.04	6.25	0	2.62	1.18	0	2.83
Merged-chr10-128337520-1	chr10	128337420	128337620	+	13.65	25.08	1.81	23.28	9.17	14.01	2.42	2.5	25.05	9.6	5.71	6.12	29.16	7.18	21.52	17.11	15.18	13.69
Merged-chr10-95557434-1	chr10	95557334	95557534	+	2.28	6.27	2.72	2.77	0	0	4.84	0	3.23	6.57	5.08	4.08	18.75	3.91	5.66	5.31	17.94	2.83
Merged-chr2-45027906-1	chr2	45027806	45028006	+	3.41	3.76	4.53	0	2.29	1.75	6.3	1.87	0	1.52	1.9	2.72	0	7.83	7.45	3.54	0	0.94
Merged-chr11-48799774-4	chr11	48799674	48799874	+	1.71	10.66	3.62	0	1.53	0	0	3.74	4.04	0	0	6.8	0	2.61	5.79	2.36	6.44	0.94
Merged-chr14-77904425-1	chr14	77904325	77904525	+	5.12	3.13	3.62	4.99	0	6.13	0	3.12	9.7	1.52	6.35	7.48	2.08	0.65	8	2.95	3.22	2.36
Merged-chr19-55683976-4	chr19	55683877	55684077	+	3.41	3.76	6.34	4.99	3.06	5.26	3.39	8.11	3.23	1.01	0.63	0	0	1.96	4.14	4.72	2.3	12.74
Merged-chr2-150841360-1	chr2	150841260	150841460	+	3.41	8.15	3.62	6.65	2.29	6.13	0.48	3.74	0	0.51	1.27	1.36	0	0	8	3.54	9.66	10.38
Merged-chr9-61044794-1	chr9	61044694	61044894	+	2.84	5.64	1.81	0	12.23	6.13	0	0	23.44	3.54	3.81	1.36	0	1.3	4.83	1.18	0	0.47
Merged-chr3-47282298-1	chr3	47282198	47282398	+	0	0	1.81	0	0.76	0	0	0	3.23	0	1.27	2.04	0	0	0	0	5.52	0
Merged-chr1-105747389-18	chr1	105747282	105747482	+	67.7	101.56	52.55	9.42	11.46	24.53	19.86	19.97	53.34	110.7	65.4	21.77	0	25.44	84.15	46.6	21.16	10.38
Merged-chr4-135267506-1	chr4	135267406	135267606	+	10.81	18.18	6.34	6.1	14.52	10.51	2.91	1.87	14.55	6.57	8.25	4.76	12.5	1.3	13.52	15.93	0.92	8.97
Merged-chr11-50508073-1	chr11	50507973	50508173	+	0	0	0	2.77	0	0	0	0	0	2.02	0.63	0	0	0.65	0	0.59	0	2.36
Merged-chr14-76750818-1	chr14	76750718	76750918	+	2.28	1.25	0	0	2.29	4.38	0	0.62	3.23	1.01	3.17	0	0	1.3	8.97	10.62	0.46	1.42
Merged-chr4-40134960-4	chr4	40134862	40135062	+	5.69	0.63	0	7.2	0.76	0	2.91	5.62	0	2.02	2.54	0.68	0	1.3	2.9	1.18	6.9	4.72
Merged-chr2-4919426-2	chr2	4919326	4919526	+	2.28	2.51	5.44	8.31	2.29	1.75	2.42	0	0	0	1.9	0	2.08	4.57	4.55	3.54	3.22	3.3
Merged-chr1-172016186-2	chr1	172016086	172016286	+	5.12	0.63	0.91	1.11	0	0	1.45	6.86	0.81	8.59	2.54	0.68	0	0	5.66	6.49	9.66	2.83
Merged-chr11-57644569-4	chr11	57644451	57644651	+	2.84	3.76	1.81	2.77	1.53	0.88	0	1.87	1.62	4.55	4.44	0.68	2.08	1.96	4.83	2.95	4.6	2.83
Merged-chr5-138442466-4	chr5	138442368	138442568	+	1.14	0.63	4.53	1.66	2.29	5.26	1.45	2.5	5.66	0	1.27	2.04	0	0	2.35	1.77	2.3	0.94
Merged-chr2-69206240-2	chr2	69206141	69206341	+	2.84	3.76	1.81	3.33	1.53	6.13	0.48	5.62	45.26	13.14	2.54	3.4	8.33	0	4.97	1.77	6.44	3.3
Merged-chr3-65603479-2	chr3	65603379	65603579	+	24.46	42.63	13.59	29.37	6.11	18.39	9.69	3.74	32.33	18.2	12.06	3.4	25	5.22	28.56	14.75	13.8	7.08
Merged-chr17-47569463-1	chr17	47569363	47569563	+	2.84	1.88	0	0	2.29	0	3.88	0	9.7	5.56	4.44	0	6.25	2.61	6.62	4.13	0.92	0.47
Merged-chr1-165460910-3	chr1	165460808	165461008	+	7.96	21.94	8.15	4.99	12.23	7.88	5.81	6.24	11.31	4.04	5.71	1.36	20.83	3.26	21.8	10.03	8.74	5.66
Merged-chr16-35770347-1	chr16	35770247	35770447	+	7.4	18.18	9.97	17.74	6.88	7.01	12.11	2.5	27.48	18.2	8.25	1.36	8.33	0	10.62	7.67	8.74	14.63
Merged-chr9-121923396-1	chr9	121923296	121923496	+	6.26	12.54	2.72	2.77	0	0	0	8.11	0.81	3.03	3.17	0.68	0	3.91	4.97	6.49	4.14	1.89
Merged-chrX-139485786-1	chrX	139485686	139485886	+	7.96	8.78	4.53	0.55	1.53	0	0	0	9.7	4.04	1.27	0	0	0	10.76	3.54	1.84	0.47
Merged-chr1-57977042-3	chr1	57976943	57977143	+	3.98	0	6.34	1.11	0	6.13	3.88	0	0	0.51	0.63	0	0	0	1.52	3.54	1.84	2.36
Merged-chr1-71958939-1	chr1	71958839	71959039	+	7.4	1.25	5.44	1.66	7.64	9.64	8.72	0	2.42	3.03	2.54	3.4	0	0	7.59	2.36	0.92	0
Merged-chr14-70231979-1	chr14	70231879	70232079	+	1.14	0.63	8.15	3.33	2.29	0	0.48	0.62	4.85	0	1.27	5.44	0	1.3	1.66	2.36	3.22	5.66
Merged-chr2-32260846-1	chr2	32260746	32260946	+	5.12	3.76	2.72	2.77	0	10.51	0.48	0.62	3.23	3.03	4.44	0	20.83	3.91	4.28	3.54	9.2	2.83
Merged-chr5-76525318-4	chr5	76525219	76525419	+	0.57	6.27	9.97	10.53	4.59	10.51	2.42	1.87	4.04	2.53	8.25	4.76	2.08	3.26	8	5.31	1.38	14.63
Merged-chr5-120590792-1	chr5	120590692	120590892	+	4.55	9.4	1.81	19.95	1.53	7.01	4.36	1.87	8.89	9.1	10.16	6.12	2.08	2.61	12	7.08	8.28	8.97
Merged-chr11-95842287-1	chr11	95842187	95842387	+	1.14	7.52	1.81	1.66	1.53	0	1.45	3.12	0	0	2.54	2.04	14.58	3.91	3.17	2.95	2.3	12.74
Merged-chr6-136692655-1	chr6	136692555	136692755	+	1.71	0	1.81	3.88	0	0	3.88	0	0	2.02	2.54	6.12	4.17	0.65	0.83	0	0	0.94
Merged-chr2-35144320-4	chr2	35144221	35144421	+	12.52	7.52	8.15	4.43	0	0	7.75	6.86	0.81	4.55	5.08	5.44	4.17	0.65	4.41	3.54	5.98	2.83
Merged-chr17-55931721-1	chr17	55931621	55931821	+	1.71	3.13	1.81	1.66	2.29	7.01	0	6.24	7.27	2.53	6.35	0	6.25	5.22	6.21	3.54	2.3	1.42
Merged-chr18-38944601-4	chr18	38944498	38944698	+	7.4	5.02	0.91	1.11	1.53	7.88	10.17	0.62	1.62	0	5.08	4.08	0	0.65	6.48	5.9	5.98	2.83
Merged-chr13-36086781-28	chr13	36086680	36086880	+	140.51	257.67	77.01	254.94	40.5	70.07	24.71	44.93	108.29	81.89	64.13	16.33	149.99	31.97	123.61	62.53	53.82	67.5
Merged-chr18-36711222-4	chr18	36711124	36711324	+	3.98	6.9	5.44	13.3	6.11	7.88	10.17	11.23	8.89	0	6.35	2.04	2.08	7.18	4.83	2.95	7.36	10.38
Merged-chr8-84420736-11	chr8	84420641	84420841	+	4.55	18.81	1.81	8.31	3.82	0	2.42	21.84	8.89	6.07	5.71	1.36	6.25	0.65	16.28	7.67	0.92	1.89
Merged-chr2-129300503-1	chr2	129300403	129300603	+	7.4	2.51	0	0	6.11	5.26	0	1.25	6.47	5.05	2.54	5.44	8.33	2.61	10.62	10.03	0.46	2.36
Merged-chr11-100356280-1	chr11	100356180	100356380	+	0	3.13	0	3.88	3.82	0	0.48	0	3.23	2.02	3.17	0	0	5.87	4.69	2.36	5.52	4.25
Merged-chr12-111035347-4	chr12	111035249	111035449	+	0.57	1.88	0	6.1	5.35	8.76	2.91	0	7.27	4.04	1.27	2.72	6.25	1.3	5.38	4.72	6.44	3.3
Merged-chr13-96131325-6	chr13	96131231	96131431	+	2.84	3.76	0.91	0	0	4.38	0	0	0	0	3.81	1.36	0	1.3	3.17	2.36	3.22	0
Merged-chr5-109752039-1	chr5	109751939	109752139	+	3.98	5.64	7.25	12.75	2.29	5.26	0	1.87	4.04	2.02	1.27	0	2.08	3.26	4.28	3.54	1.38	5.19
Merged-chr3-95625313-1	chr3	95625213	95625413	+	5.12	10.03	4.53	14.41	2.29	6.13	5.33	5.62	49.3	6.57	6.35	1.36	12.5	4.57	11.17	7.08	3.68	9.91
Merged-chr13-29855626-1	chr13	29855526	29855726	+	3.41	7.52	2.72	11.64	3.82	3.5	3.88	0	0	1.01	3.17	2.04	8.33	0.65	5.24	4.13	7.36	5.19
Merged-chr2-117082853-1	chr2	117082753	117082953	+	7.4	14.42	0	0	15.28	7.88	0	1.25	0.81	13.14	5.71	4.08	0	1.96	15.31	7.08	2.76	2.36
Merged-chr7-24772107-1	chr7	24772007	24772207	+	0	3.13	3.62	0.55	0	1.75	0	2.5	0	2.53	1.27	3.4	8.33	0	0.55	1.77	0	3.78
Merged-chr8-90378189-1	chr8	90378089	90378289	+	7.96	10.66	1.81	9.98	0	2.63	4.84	1.25	5.66	4.04	6.35	0	8.33	0.65	5.52	1.77	1.38	8.02
Merged-chr7-128297067-1	chr7	128296967	128297167	+	8.53	3.76	0.91	0.55	3.82	0	0	0.62	1.62	2.02	1.9	4.08	0	5.87	6.62	2.36	1.84	0.47
Merged-chr8-33977782-1	chr8	33977682	33977882	+	5.69	8.78	12.68	15.52	0.76	0	23.25	3.12	11.31	3.54	11.43	2.72	10.42	2.61	8.14	5.31	7.82	15.58
Merged-chr13-51955986-1	chr13	51955886	51956086	+	0.57	8.15	2.72	0	0	0	0	2.5	0	3.03	5.08	1.36	8.33	0	5.38	2.95	0.46	1.89
Merged-chr5-51591680-1	chr5	51591580	51591780	+	0.57	3.76	3.62	9.42	4.59	2.63	1.45	1.25	1.62	6.57	1.27	8.84	8.33	3.91	3.45	3.54	0.92	2.83
Merged-chr9-72274887-2	chr9	72274787	72274987	+	0.57	6.27	5.44	1.66	5.35	0	1.45	0.62	4.85	2.53	6.35	3.4	0	1.96	13.11	7.08	6.9	26.43
Merged-chr4-135271368-1	chr4	135271268	135271468	+	8.53	6.27	5.44	2.77	5.35	0	1.45	0.62	4.85	4.04	1.9	9.52	2.08	5.22	4	5.31	0	2.83
Merged-chr12-33090403-1	chr12	33090303	33090503	+	10.81	17.55	2.72	0	2.29	3.5	0	0	1.62	0	4.44	0	6.25	0	9.1	7.67	0	0
Merged-chr14-63080524-1	chr14	63080424	63080624	+	7.4	17.55	21.74	28.82	4.59	33.29	16.96	11.86	9.7	9.6	12.06	5.44	25	6.52	13.52	15.34	20.7	33.04
Merged-chr5-134614539-4	chr5	134614439	134614639	+	3.98	8.78	2.72	12.75	12.99	2.63	6.3	4.99	0.81	3.03	7.62	2.72	0	0	4.28	7.08	1.84	12.74
Merged-chr9-113026804-1	chr9	113026704	113026904	+	1.71	0	1.81	1.66	0.76	2.63	0	0	0.81	0	0	4.76	0	3.26	0.97	2.36	0.92	2.36
Merged-chr5-137502513-1	chr5	137502413	137502613	+	17.63	17.55	6.34	6.1	3.82	14.01	5.33	11.86	8.89	2.53	5.08	0	12.5	1.3	19.59	6.49	11.04	5.66
Merged-chr4-134097239-1	chr4	134097139	134097339	+	24.46	60.18	7.25	8.87	18.34	28.91	11.14	4.99	33.94	21.74	19.05	10.88	50	7.18	47.18	23.6	5.52	4.72
Merged-chr1-174055453-3	chr1	174055353	174055553	+	0.57	11.28	7.25	2.77	9.17	0	3.88	0	9.7	5.56	9.52	1.36	0	3.26	5.24	4.13	5.98	0.94
Merged-chr8-22536619-1	chr8	22536519	22536719	+	0.57	20.69	6.34	0.55	5.35	4.38	3.39	0	4.04	3.03	5.71	9.52	4.17	1.96	8	5.9	0.92	0.94
Merged-chr18-62739064-2	chr18	62738965	62739165	+	0	10.66	1.81	2.77	0.76	4.38	1.94	0	9.7	7.08	2.54	2.72	8.33	1.3	12	2.36	2.76	0.94
Merged-chr4-156229187-2	chr4	156229088	156229288	+	2.84	11.91	4.53	8.87	2.29	2.63	4.84	10.61	4.85	3.54	0	2.72	8.33	1.3	6.9	10.03	6.9	9.91
Merged-chr2-60880834-3	chr2	60880731	60880931	+	9.1	23.2	8.15	10.53	3.82	9.64	2.91	1.87	39.6	22.24	15.24	7.48	43.75	1.96	36.14	18.88	6.44	8.5
Merged-chr3-149174660-1	chr3	149174560	149174760	+	2.84	13.79	2.72	1.66	3.82	0.88	0	0	11.31	6.57	1.9	7.48	10.42	0	13.24	3.54	0	0
Merged-chr6-115485804-4	chr6	115485709	115485909	+	6.26	12.54	7.25	6.65	6.11	1.75	3.88	11.23	1.62	0.51	5.71	9.52	8.33	1.96	5.1	0.59	8.28	0.47
Merged-chrX-142532264-1	chrX	142532164	142532364	+	3.98	7.52	0	0	0	14.89	0	1.25	11.31	8.09	3.81	1.36	8.33	1.96	7.73	5.31	0.46	0
Merged-chr9-50835207-1	chr9	50835107	50835307	+	2.28	1.25	5.44	12.19	6.88	0	8.72	4.99	5.66	2.02	1.27	1.36	18.75	1.96	3.45	1.18	10.12	13.22
Merged-chr11-22782930-1	chr11	22782830	22783030	+	0.57	4.39	9.06	5.54	0	0	0.48	11.86	0	1.01	1.27	6.8	0	1.3	2.62	0.59	0.92	6.14
Merged-chr2-84790601-2	chr2	84790501	84790701	+	4.55	16.3	0.91	0	6.11	7.01	0	0	13.74	6.57	5.71	3.4	4.17	3.91	11.59	8.26	0.92	1.42
Merged-chr13-23701333-1	chr13	23701233	23701433	+	3.41	3.13	19.03	13.86	2.29	0	0	2.5	4.85	3.03	4.44	5.44	12.5	3.26	6.21	6.49	4.6	5.66
Merged-chr2-28533240-30	chr2	28533167	28533367	+	110.93	176.79	57.08	84.24	59.61	114.75	28.1	15.6	118.8	60.66	32.38	11.56	120.83	52.84	155.2	66.66	36.8	45.79
Merged-chr17-70746946-30	chr17	70746833	70747033	+	97.28	181.81	49.83	97.54	51.2	27.15	27.61	34.32	163.25	132.94	57.78	37.41	156.24	54.15	119.05	74.92	35.42	47.67
Merged-chr5-90951638-1	chr5	90951538	90951738	+	1.14	4.39	2.72	2.77	5.35	3.5	3.88	0	1.62	1.01	1.9	0.68	0	1.96	3.03	8.85	5.98	5.19
Merged-chr7-28917699-1	chr7	28917599	28917799	+	0.57	1.88	4.53	3.33	3.06	0	5.33	1.87	4.04	0.51	1.9	0	2.08	1.96	4.55	1.18	4.14	3.3
Merged-chr10-20105077-1	chr10	20104977	20105177	+	1.14	16.93	1.81	0	2.29	8.76	2.91	3.12	3.23	14.66	4.44	3.4	4.17	2.61	11.86	6.49	1.84	0
Merged-chr5-64161235-9	chr5	64161125	64161325	+	24.46	43.88	6.34	1.11	19.87	11.39	2.42	3.74	8.89	19.71	13.97	5.44	18.75	2.61	42.63	20.06	3.68	5.19
Merged-chr2-94105552-1	chr2	94105452	94105652	+	1.14	1.25	0	0.55	3.06	0	1.45	3.74	0.81	3.03	0	1.36	0	0	3.86	5.31	0	0
Merged-chr8-105608011-4	chr8	105607912	105608112	+	1.71	10.66	0.91	2.22	4.59	8.76	1.94	9.36	2.42	0.51	7.62	3.4	2.08	0	5.38	7.08	4.6	6.14
Merged-chr7-118164298-1	chr7	118164198	118164398	+	2.84	3.13	4.53	2.77	0	0	0.48	0.62	1.62	0	4.44	1.36	0	1.96	5.66	2.36	0	7.55
Merged-chr10-19907731-4	chr10	19907632	19907832	+	1.71	6.9	3.62	2.22	0	13.14	2.42	3.74	8.89	3.03	4.44	0	4.17	0	4.28	1.18	3.22	5.19
Merged-chr2-32439588-1	chr2	32439488	32439688	+	2.28	13.79	0	3.33	1.53	0	0	0	10.51	4.04	3.17	4.08	0	0.65	6.9	4.72	0	4.72
Merged-chr9-121697850-1	chr9	121697750	121697950	+	3.98	6.27	0	0.55	2.29	2.63	0	6.86	3.23	4.04	2.54	0.68	0	3.26	4	7.67	9.2	10.38
Merged-chr10-91182160-1	chr10	91182060	91182260	+	3.41	6.9	3.62	2.22	2.29	0	0.97	6.86	5.66	1.52	32.38	53.74	0	11.09	7.17	6.49	8.74	6.61
Merged-chr13-95494595-1	chr13	95494495	95494695	+	8.53	23.2	0	1.11	2.29	18.39	0	8.11	18.59	6.07	8.25	3.4	2.08	0.65	11.86	7.08	0.46	0.94
Merged-chr2-84359963-1	chr2	84359863	84360063	+	9.67	8.15	0	0.55	9.17	18.39	3.88	1.87	6.47	4.04	1.9	3.4	2.08	0	8.55	9.44	0.92	0
Merged-chr14-63087954-1	chr14	63087854	63088054	+	6.26	1.88	3.62	6.65	4.59	0.88	5.33	4.37	4.85	3.54	1.27	6.12	4.17	0.65	3.72	4.72	8.28	3.3
Merged-chr8-10849841-1	chr8	10849741	10849941	+	16.5	47.02	24.46	37.69	0	19.27	19.38	9.36	30.71	25.78	17.78	5.44	29.16	6.52	19.87	11.21	16.1	22.66
Merged-chr7-30323256-10	chr7	30323184	30323384	+	19.91	25.7	1.81	6.65	9.93	23.65	0.97	11.86	5.66	2.02	5.08	2.04	2.08	3.91	11.73	8.85	3.68	2.36
Merged-chr11-3409352-1	chr11	3409252	3409452	+	1.14	0.63	3.62	2.22	2.29	8.76	4.36	1.87	1.62	2.53	3.17	0.68	4.17	3.26	5.52	10.03	4.6	2.83
Merged-chr17-48558082-4	chr17	48557989	48558189	+	5.69	6.9	2.72	2.77	0	0	1.94	8.74	4.04	10.11	3.17	0.68	0	1.96	3.59	5.31	6.9	8.5
Merged-chr6-46144671-2	chr6	46144572	46144772	+	2.28	0	0.91	0.55	3.82	0	0	4.37	0	0	0	0	0	0	0.69	1.77	0	0.94
Merged-chr3-32333607-1	chr3	32333507	32333707	+	0.57	2.51	2.72	3.33	4.59	5.26	3.39	5.62	4.85	3.03	4.44	2.72	6.25	5.87	3.72	4.72	4.14	8.02
Merged-chr11-115185299-1	chr11	115185199	115185399	+	13.65	25.7	15.4	15.52	12.23	0.88	16.47	8.11	13.74	6.57	5.08	3.4	18.75	5.87	26.21	13.57	23	27.38
Merged-chr7-68738846-3	chr7	68738747	68738947	+	12.52	11.28	4.53	2.77	5.35	0	6.78	0	9.7	4.04	4.44	0	0	1.96	6.07	10.03	7.82	7.08
Merged-chr16-13160507-37	chr16	13160415	13160615	+	97.85	230.71	92.41	152.97	44.32	108.62	24.22	36.81	155.98	106.15	66.04	22.45	174.99	33.27	157.68	79.64	73.14	112.81
Merged-chr1-59476198-1	chr1	59476098	59476298	+	2.28	10.03	2.72	2.77	2.29	5.26	3.39	0	6.47	2.53	4.44	1.36	0	5.22	6.62	2.36	4.6	3.3
Merged-chr18-14682857-1	chr18	14682757	14682957	+	0	1.25	0.91	3.88	5.35	0.88	0	0	0.81	2.53	2.54	0.68	0	0	5.66	1.18	11.5	1.89
Merged-chr12-104124187-25	chr12	104124091	104124291	+	84.19	142.94	63.42	159.06	13.76	98.1	26.16	26.83	68.69	46	39.37	7.48	97.91	18.92	69.25	49.55	44.62	69.39
Merged-chr7-72306608-1	chr7	72306508	72306708	+	2.84	6.27	0.91	2.22	9.17	2.63	0	1.87	0.81	3.03	0.63	1.36	2.08	1.3	5.93	1.77	3.68	6.61
Merged-chr11-89942254-1	chr11	89942154	89942354	+	7.4	12.54	0	11.08	4.59	2.63	0	0	0	9.1	3.17	0	2.08	3.91	14.49	2.95	0.46	1.42
Merged-chr19-18890399-1	chr19	18890299	18890499	+	0	1.88	0	0	4.59	3.5	0	3.74	4.04	0	8.25	3.4	2.08	1.96	3.72	1.18	0	1.42
Merged-chr2-131353649-4	chr2	131353551	131353751	+	3.98	2.51	0	2.22	2.29	0	4.84	1.25	0	5.56	3.81	4.08	0	1.96	2.76	4.13	0	4.25
Merged-chr9-121385333-4	chr9	121385235	121385435	+	1.14	6.9	5.44	2.77	3.06	0	0.97	0.62	1.62	8.09	5.08	2.72	0	1.96	6.76	6.49	15.18	0.47
Merged-chr6-129434396-31	chr6	129434293	129434493	+	147.34	218.17	115.96	186.22	51.2	98.98	53.29	33.69	129.31	68.74	55.88	12.92	70.83	32.62	171.48	84.36	73.14	77.41
Merged-chrX-100494263-1	chrX	100494163	100494363	+	5.69	8.78	3.62	2.22	2.29	0	0	0	7.27	5.05	0	6.8	8.33	0	8.97	4.13	1.84	6.14
Merged-chr2-93162170-4	chr2	93162071	93162271	+	5.12	11.28	9.06	1.66	3.06	0	1.94	3.74	4.85	3.03	1.27	2.04	8.33	2.61	8.69	15.34	8.74	1.89
Merged-chr15-55090137-4	chr15	55090047	55090247	+	2.28	8.15	4.53	8.87	3.82	0	0.48	7.49	0	4.04	3.17	5.44	8.33	0	4.97	5.31	3.68	5.66
Merged-chr18-65044730-1	chr18	65044630	65044830	+	5.12	15.05	0.91	2.22	11.46	1.75	4.36	3.12	1.62	4.04	11.43	3.4	0	0.65	16.14	5.9	0.92	0.47
Merged-chr13-110601844-1	chr13	110601744	110601944	+	4.55	24.45	11.78	12.19	6.88	3.5	3.88	6.86	29.09	7.08	6.35	0.68	2.08	1.96	9.93	2.95	6.44	4.25
Merged-chr5-66041497-18	chr5	66041383	66041583	+	67.13	110.97	2.72	4.99	32.86	48.18	1.94	0	90.51	58.13	32.38	15.65	85.41	31.31	106.64	42.47	1.84	4.72
Merged-chr16-51792886-1	chr16	51792786	51792986	+	1.71	5.02	1.81	1.66	3.06	0	0.97	0	1.62	1.01	6.98	0	0	0	5.24	3.54	0	0.94
Merged-chr16-4887862-2	chr16	4887762	4887962	+	10.81	8.78	0	2.77	5.35	7.01	5.81	0	12.93	4.55	3.81	4.08	2.08	5.22	15.59	14.75	1.84	0.94
Merged-chr8-11039019-32	chr8	11038911	11039111	+	80.21	117.86	71.57	150.19	45.85	63.07	31.97	33.07	86.47	59.14	45.08	19.73	56.25	19.57	87.19	50.73	30.82	37.76
Merged-chr14-20830217-1	chr14	20830117	20830317	+	8.53	10.03	23.55	8.87	14.52	14.89	9.69	8.74	8.89	4.04	9.52	6.8	0	1.3	19.04	15.93	18.4	8.02
Merged-chr11-22897424-1	chr11	22897324	22897524	+	10.81	5.02	6.34	0	0	5.26	0	0.62	7.27	14.15	4.44	1.36	2.08	1.3	14.76	12.39	5.52	3.78
Merged-chr14-118594658-1	chr14	118594558	118594758	+	4.55	3.76	6.34	6.1	0	0	0.48	3.74	4.85	3.03	1.27	0	6.25	1.3	3.17	5.9	3.22	7.08
Merged-chr12-52503587-1	chr12	52503487	52503687	+	3.41	0	1.81	5.54	0	7.01	0	0.62	2.42	2.02	5.71	2.72	2.08	1.3	6.21	5.9	0	4.25
Merged-chr6-50074267-1	chr6	50074167	50074367	+	4.55	1.25	0	6.65	0	0	1.94	0	0	0	1.9	2.72	2.08	3.91	3.72	1.77	8.74	1.42
Merged-chr9-41157879-1	chr9	41157779	41157979	+	11.95	15.05	6.34	9.42	6.88	3.5	10.66	6.86	18.59	6.57	5.71	5.44	4.17	5.87	8.97	10.62	11.96	3.3
Merged-chr3-54594617-1	chr3	54594517	54594717	+	3.98	2.51	5.44	7.2	6.11	0	1.45	6.24	0	3.54	5.08	2.72	0	0.65	4.69	0.59	4.14	3.78
Merged-chr6-127294056-29	chr6	127293955	127294155	+	102.97	245.75	75.19	118.05	37.45	103.36	30.52	25.58	91.32	71.78	35.56	26.53	95.83	39.14	135.19	57.22	44.16	48.15
Merged-chr11-110608741-2	chr11	110608642	110608842	+	1.71	4.39	2.72	2.22	0	0	4.36	5.62	0	0	0	0	0	3.26	1.52	2.36	1.84	1.89
Merged-chr18-24178927-2	chr18	24178827	24179027	+	1.14	5.02	5.44	7.76	0.76	7.88	0	2.5	4.85	0	7.62	0.68	4.17	0	2.62	2.36	2.76	10.38
Merged-chr2-24379029-1	chr2	24378929	24379129	+	1.14	6.9	1.81	4.99	0	0	6.78	3.12	3.23	2.02	0	0.68	4.17	0	3.59	0.59	5.06	5.66
Merged-chr5-90660782-1	chr5	90660682	90660882	+	5.69	9.4	4.53	1.11	3.82	6.13	1.45	3.12	14.55	6.07	1.9	0.68	0	0.65	7.17	2.95	0	4.72
Merged-chr8-111627107-4	chr8	111627005	111627205	+	1.14	3.13	0.91	10.53	1.53	0	0	1.87	5.66	2.02	8.25	6.12	4.17	3.26	6.35	6.49	1.84	11.33
Merged-chr15-7132936-1	chr15	7132836	7133036	+	1.14	1.25	0	0	0	2.63	0	0	0	0	1.27	2.72	4.17	0	0.41	1.18	4.14	2.36
Merged-chr16-24625770-27	chr16	24625666	24625866	+	80.21	171.78	65.23	117.5	48.91	50.8	18.41	31.82	66.27	60.15	24.76	8.84	56.25	21.53	102.36	38.93	24.84	45.31
Merged-chr7-127807632-1	chr7	127807532	127807732	+	9.67	7.52	8.15	8.87	1.53	0	0.48	0	9.7	2.02	5.71	3.4	2.08	1.3	8.97	2.95	6.9	1.42
Merged-chr11-54208290-1	chr11	54208190	54208390	+	2.28	1.88	0	3.88	3.06	4.38	0	4.99	0	4.55	1.27	2.72	0	3.26	2.62	0	0	1.42
Merged-chr4-102530966-2	chr4	102530867	102531067	+	9.1	15.05	3.62	1.11	4.59	8.76	0	1.25	10.51	10.11	2.54	4.08	2.08	2.61	14.49	9.44	1.38	0.94
Merged-chr19-29197539-1	chr19	29197439	29197639	+	5.12	10.03	0	0.55	0	0	3.39	0	16.97	2.02	2.54	0	12.5	0	10.62	4.72	1.38	0
Merged-chr14-30458473-3	chr14	30458378	30458578	+	9.1	17.55	0	6.1	5.35	20.15	2.91	4.37	11.31	5.05	3.17	2.04	8.33	1.3	19.73	8.85	4.14	13.22
Merged-chr15-74740244-1	chr15	74740144	74740344	+	2.28	2.51	5.44	2.22	1.53	7.01	7.75	3.74	3.23	1.52	0	0	2.08	0	1.52	2.36	1.38	0.47
Merged-chr1-120305373-1	chr1	120305273	120305473	+	6.83	21.32	14.5	16.63	3.82	10.51	6.3	4.37	0.81	3.03	1.27	2.04	14.58	3.26	5.93	3.54	5.06	2.36
Merged-chr9-57390960-1	chr9	57390860	57391060	+	14.22	16.93	6.34	28.27	0	0	10.17	9.36	12.93	3.54	3.81	2.04	12.5	0.65	9.1	1.77	12.88	10.86
Merged-chr10-44691757-32	chr10	44691694	44691894	+	126.29	260.17	94.22	162.94	59.61	133.14	45.54	32.45	159.21	94.02	81.28	23.81	133.32	48.28	165.27	93.8	78.66	88.74
Merged-chr18-6145100-1	chr18	6145000	6145200	+	2.28	10.66	4.53	9.42	2.29	0	0	4.99	23.44	5.05	2.54	0.68	12.5	0	8.55	7.67	0.46	5.66
Merged-chr17-35189391-4	chr17	35189289	35189489	+	2.28	5.64	5.44	9.42	4.59	0	0	8.11	0.81	2.02	2.54	2.72	2.08	2.61	4.69	9.44	4.6	7.08
Merged-chr5-140999911-1	chr5	140999811	141000011	+	1.71	6.9	5.44	11.08	6.88	4.38	3.88	4.99	0	2.02	1.9	0.68	2.08	1.3	1.24	2.95	4.6	0.47
Merged-chr15-67178181-3	chr15	67178083	67178283	+	5.12	5.02	9.06	5.54	2.29	14.01	4.84	4.37	2.42	8.09	6.35	3.4	0	0	12.28	8.26	0	0.47
Merged-chr5-146261236-4	chr5	146261130	146261330	+	6.26	68.33	31.71	51.54	17.58	9.64	20.83	37.44	9.7	19.71	149.22	253.05	95.83	25.44	23.73	23.01	29.44	87.8
Merged-chr2-71261550-27	chr2	71261441	71261641	+	73.95	184.94	57.08	110.29	29.04	75.33	34.4	18.1	102.64	95.03	57.78	19.73	170.82	21.53	127.33	54.27	61.64	63.25
Merged-chr5-143329231-1	chr5	143329131	143329331	+	13.65	9.4	8.15	5.54	4.59	5.26	0	1.25	3.23	0	3.17	13.61	18.75	0	8.97	11.21	5.06	5.19
Merged-chr8-18761923-2	chr8	18761824	18762024	+	5.69	8.78	0	2.22	3.06	15.77	0	0	4.85	6.57	4.44	0.68	12.5	5.87	6.76	4.72	2.76	1.89
Merged-chr13-19833197-2	chr13	19833097	19833297	+	1.14	3.13	3.62	3.88	0.76	0	0	1.87	0	0	1.27	0.68	0	0	1.24	4.13	0.46	1.42
Merged-chr10-44428404-1	chr10	44428304	44428504	+	2.84	4.39	1.81	1.11	0	0	0	8.11	0	4.04	0	7.48	4.17	3.91	2.35	4.72	2.3	6.61
Merged-chr5-5333219-1	chr5	5333119	5333319	+	0	5.64	0	4.99	5.35	2.63	0	1.87	0	3.54	1.27	0	0	0	0.28	1.18	3.22	0
Merged-chr18-64991314-1	chr18	64991214	64991414	+	9.67	10.66	7.25	10.53	0	0	3.39	1.25	13.74	5.05	13.97	4.08	2.08	3.26	11.86	4.72	7.36	12.27
Merged-chr11-29715908-1	chr11	29715808	29716008	+	0.57	4.39	2.72	1.11	5.35	0	3.88	4.37	0.81	6.07	1.27	4.08	0	0.65	3.86	3.54	3.22	0
Merged-chr14-76722336-1	chr14	76722236	76722436	+	8.53	16.93	0	2.77	0	6.13	0	1.87	2.42	13.14	7.62	4.08	39.58	5.87	11.17	9.44	0	0
Merged-chr9-57836753-1	chr9	57836653	57836853	+	5.69	1.88	3.62	8.31	12.99	5.26	2.91	8.74	4.04	3.03	5.71	2.72	0	4.57	8.69	4.72	4.6	5.19
Merged-chr11-69990831-1	chr11	69990731	69990931	+	7.4	5.64	4.53	7.76	9.93	6.13	7.75	4.99	4.85	0.51	7.62	7.48	27.08	1.3	5.38	10.03	17.48	1.89
Merged-chrX-71492766-1	chrX	71492666	71492866	+	2.28	6.27	2.72	12.19	4.59	6.13	2.91	1.25	10.51	0	3.81	4.76	8.33	0	4.97	3.54	1.84	21.24
Merged-chr16-92783781-1	chr16	92783681	92783881	+	1.14	5.64	8.15	6.1	1.53	2.63	0.48	2.5	2.42	0	3.17	4.08	4.17	0.65	1.93	1.18	1.38	7.55
Merged-chr9-116163157-1	chr9	116163057	116163257	+	6.83	17.55	0	4.99	1.53	9.64	3.88	1.25	11.31	13.65	4.44	2.04	4.17	1.96	10.35	5.9	0	1.42
Merged-chr16-45090592-1	chr16	45090492	45090692	+	7.4	10.66	8.15	2.22	3.06	10.51	0.97	0	3.23	6.07	5.71	2.72	6.25	1.3	16.97	7.67	3.68	3.3
Merged-chr1-85962238-1	chr1	85962138	85962338	+	0.57	6.9	4.53	11.08	0	0.88	0	3.74	0	3.54	1.27	1.36	0	3.26	2.35	2.36	1.38	8.97
Merged-chr8-84998006-4	chr8	84997906	84998106	+	3.98	5.02	9.97	17.18	1.53	0	1.45	5.62	8.08	1.01	7.62	4.08	2.08	1.96	3.59	4.13	11.04	6.14
Merged-chr13-35383169-5	chr13	35383068	35383268	+	5.69	1.88	0	2.77	0	0	2.42	1.87	0.81	2.53	1.27	3.4	2.08	0	2.07	2.95	5.06	0
Merged-chr16-62782474-4	chr16	62782375	62782575	+	3.41	13.79	6.34	3.33	5.35	5.26	0.48	3.74	13.74	6.57	5.71	5.44	2.08	2.61	6.62	8.26	8.28	5.66
Merged-chr17-24479037-1	chr17	24478937	24479137	+	1.14	3.76	5.44	3.33	12.23	2.63	0	8.11	1.62	2.53	7.62	0	27.08	0	11.17	7.08	7.36	14.16
Merged-chr12-17666800-1	chr12	17666700	17666900	+	3.41	3.76	5.44	4.43	0	0	0.48	0.62	0.81	0.51	2.54	2.72	8.33	1.96	2.35	7.08	0	5.19
Merged-chr11-57519006-4	chr11	57518903	57519103	+	2.28	5.02	5.44	9.98	2.29	0	0	8.11	0	0	3.81	2.04	0	0	2.35	0.59	3.22	0.94
Merged-chr17-80997353-31	chr17	80997243	80997443	+	101.26	176.79	51.64	59.3	38.97	82.34	26.16	46.8	72.73	115.75	38.1	12.24	68.75	50.88	64.15	42.47	21.62	30.21
Merged-chr10-26890792-1	chr10	26890692	26890892	+	1.71	1.88	0	5.54	2.29	0	0	0.62	0	0	0.63	0	0	0	3.72	3.54	6.9	6.61
Merged-chr14-52083272-4	chr14	52083175	52083375	+	1.14	16.3	4.53	1.66	0	0	0	13.73	0	0	4.44	0.68	0	0.65	8.69	9.44	9.2	0.94
Merged-chr10-13499772-1	chr10	13499672	13499872	+	3.98	11.91	4.53	1.66	3.06	0	0	4.99	4.85	0	7.62	0.68	14.58	1.3	4.28	11.21	5.06	8.02
Merged-chr9-45231851-19	chr9	45231743	45231943	+	90.45	199.36	8.15	24.39	54.26	82.34	5.33	9.36	227.09	167.82	95.88	24.49	164.57	63.93	156.72	81.41	10.12	0.94
Merged-chr18-34651860-1	chr18	34651760	34651960	+	6.26	5.64	2.72	16.63	3.82	9.64	5.33	0	12.93	4.04	6.35	0	2.08	0	8.14	3.54	5.98	3.3
Merged-chr10-84829217-1	chr10	84829117	84829317	+	3.41	9.4	9.97	6.1	0	0	0	6.24	5.66	0.51	3.81	0	10.42	0.65	3.59	0.59	2.3	7.08
Merged-chr13-51931023-1	chr13	51930923	51931123	+	5.12	6.27	0	5.54	4.59	0	0	0	5.66	1.01	2.54	2.04	2.08	5.22	14.9	5.31	0	2.36
Merged-chr9-70503332-2	chr9	70503233	70503433	+	1.71	3.13	0.91	1.66	16.81	3.5	0	4.37	2.42	3.03	6.35	0	0	0.65	6.62	4.13	9.66	2.83
Merged-chr9-48594010-2	chr9	48593911	48594111	+	1.14	1.88	1.81	3.88	0	7.01	1.45	1.87	8.08	8.09	7.62	0.68	6.25	0	2.76	4.72	4.6	0
Merged-chr11-97408435-1	chr11	97408335	97408535	+	5.69	3.76	5.44	0.55	0.76	3.5	1.45	4.37	18.59	2.53	5.08	0	16.67	0	3.72	7.67	11.5	0
Merged-chr9-46933407-1	chr9	46933307	46933507	+	0	0	1.81	2.22	0	2.63	0	0	0	0.51	1.9	4.08	0	1.96	0	0	0.46	0
Merged-chr9-78039199-4	chr9	78039097	78039297	+	2.84	5.02	4.53	16.63	8.41	0	2.91	4.99	6.47	4.55	8.89	3.4	10.42	0	6.35	4.72	8.74	8.02
Merged-chr12-75297490-1	chr12	75297390	75297590	+	5.69	2.51	9.06	1.66	2.29	7.88	0	0	0	3.03	3.81	0	0	1.3	1.93	4.13	2.76	1.42
Merged-chr15-27675803-4	chr15	27675705	27675905	+	3.41	0	1.81	4.99	3.06	0	6.3	4.99	3.23	0	5.08	0	0	0.65	1.38	5.31	6.44	10.86
Merged-chr16-25036528-4	chr16	25036428	25036628	+	5.12	9.4	7.25	2.77	14.52	3.5	7.27	7.49	7.27	8.59	7.62	2.04	4.17	3.26	3.72	11.8	4.6	4.72
Merged-chr17-87398008-1	chr17	87397908	87398108	+	5.12	21.94	2.72	1.66	6.88	7.88	0	2.5	10.51	9.6	6.98	1.36	2.08	2.61	14.9	11.21	2.76	2.83
Merged-chr5-75342815-1	chr5	75342715	75342915	+	0.57	13.17	7.25	15.52	5.35	2.63	0	1.87	4.85	2.53	6.35	0	8.33	1.3	3.03	7.67	1.84	2.83
Merged-chr7-131549398-2	chr7	131549298	131549498	+	0	1.25	0.91	0.55	1.53	0	2.42	2.5	0	0	1.27	0	6.25	0	1.24	0.59	0	1.42
Merged-chr11-3105723-1	chr11	3105623	3105823	+	5.12	5.02	7.25	16.63	0	1.75	6.78	0	4.85	7.58	6.98	5.44	14.58	0	3.45	6.49	4.6	18.41
Merged-chr18-61786752-1	chr18	61786652	61786852	+	1.71	5.64	0	0	0	0	0.48	0	0.81	1.01	5.08	4.76	8.33	3.26	3.03	5.31	0	1.89
Merged-chr15-59816845-1	chr15	59816745	59816945	+	14.22	15.67	0	0	0.76	0	1.45	2.5	12.12	12.13	6.35	0	14.58	5.22	11.04	10.03	1.84	0
Merged-chr2-23040601-4	chr2	23040501	23040701	+	9.67	22.57	3.62	3.88	9.17	7.01	8.72	6.24	13.74	2.02	4.44	10.88	0	9.13	15.73	6.49	4.14	6.14
Merged-chr4-35096966-1	chr4	35096866	35097066	+	5.69	11.28	12.68	21.06	3.06	6.13	4.84	8.11	10.51	5.56	1.9	4.76	6.25	3.26	9.66	5.31	2.3	12.27
Merged-chr18-80713742-19	chr18	80713649	80713849	+	80.78	142.31	4.53	0.55	42.8	39.42	3.39	0	79.2	35.89	27.3	6.12	87.49	24.14	82.5	43.06	3.22	0
Merged-chr1-88250151-1	chr1	88250051	88250251	+	0	1.88	3.62	6.1	4.59	7.01	1.94	1.25	1.62	1.52	3.17	2.04	4.17	2.61	0.83	6.49	1.84	1.42
Merged-chr7-81808409-1	chr7	81808309	81808509	+	19.34	30.72	9.06	11.08	7.64	6.13	8.72	0.62	4.85	4.04	10.16	2.04	0	1.3	12.83	7.67	3.22	4.72
Merged-chr2-158028668-1	chr2	158028568	158028768	+	1.71	8.15	5.44	3.33	0	0	0.97	7.49	0.81	0	1.27	1.36	8.33	1.3	8.28	2.95	6.44	6.61
Merged-chr5-144277394-5	chr5	144277299	144277499	+	4.55	8.15	7.25	6.65	4.59	0	7.27	0.62	5.66	3.54	5.71	12.24	12.5	2.61	7.31	5.9	9.66	13.22
Merged-chr17-6779120-1	chr17	6779020	6779220	+	3.98	1.88	1.81	8.87	9.93	0	0	6.86	0.81	6.57	7.62	4.76	4.17	5.22	6.9	1.18	2.3	3.78
Merged-chr1-134406412-1	chr1	134406312	134406512	+	7.96	18.18	1.81	4.43	3.82	0	0	6.86	1.62	3.54	4.44	0	4.17	8.48	8.42	6.49	2.76	6.14
Merged-chr19-23114621-4	chr19	23114521	23114721	+	4.55	7.52	0.91	1.11	0	3.5	1.94	0	0	4.04	1.27	1.36	0	0.65	4.83	1.77	18.86	6.61
Merged-chr5-148652698-1	chr5	148652598	148652798	+	2.28	7.52	3.62	3.33	0	0	0	6.86	0	3.03	1.27	2.04	0	2.61	3.03	0	4.14	5.66
Merged-chr1-97630221-1	chr1	97630121	97630321	+	12.52	11.28	10.87	24.39	0	5.26	0	11.86	4.04	0	0.63	2.72	0	5.22	5.1	8.26	2.76	13.69
Merged-chr7-110004555-1	chr7	110004455	110004655	+	9.1	5.64	10.87	3.33	4.59	4.38	11.14	4.99	9.7	8.09	4.44	6.12	0	7.18	11.45	5.31	2.76	0.94
Merged-chr15-51834327-2	chr15	51834228	51834428	+	14.79	31.97	0.91	9.98	0.76	25.4	2.42	13.73	2.42	7.08	6.98	1.36	14.58	1.3	5.79	4.13	6.44	3.3
Merged-chr6-85069473-1	chr6	85069373	85069573	+	1.14	4.39	5.44	13.86	4.59	9.64	0	0.62	3.23	1.52	1.9	0.68	4.17	5.22	10.35	3.54	14.26	6.61
Merged-chr7-81860495-1	chr7	81860395	81860595	+	9.1	13.17	10.87	41.01	6.88	7.88	5.33	8.74	14.55	2.53	2.54	2.72	14.58	2.61	8	9.44	5.98	16.52
Merged-chr1-166244557-1	chr1	166244457	166244657	+	2.28	1.88	2.72	2.22	0	0	0.48	0	2.42	1.52	0.63	0	0	0	2.48	0.59	2.3	4.25
Merged-chr19-53408587-20	chr19	53408513	53408713	+	99.55	154.22	27.18	40.46	34.39	58.69	12.11	6.86	71.12	82.9	69.85	8.16	106.24	35.23	131.47	54.27	3.22	18.88
Merged-chr9-78482556-2	chr9	78482457	78482657	+	9.67	8.78	18.12	6.1	1.53	11.39	1.94	14.35	2.42	1.52	8.25	0	0	2.61	14.62	10.03	10.12	5.66
Merged-chr7-139949945-1	chr7	139949845	139950045	+	2.84	3.13	1.81	1.11	4.59	0	5.81	0.62	4.85	5.05	1.27	0.68	8.33	1.3	6.62	2.36	6.44	3.78
Merged-chr13-94155244-1	chr13	94155144	94155344	+	6.26	10.66	4.53	22.17	6.88	0	4.36	2.5	12.12	7.08	3.81	0.68	6.25	3.91	14.07	2.95	5.52	12.27
Merged-chr5-54002486-1	chr5	54002386	54002586	+	7.96	24.45	1.81	0	6.88	11.39	0	0	11.31	17.69	6.98	8.16	4.17	10.44	16.42	6.49	0	0.47
Merged-chr5-53390409-1	chr5	53390309	53390509	+	4.55	11.91	0.91	1.11	9.93	0	0	0	8.08	7.58	2.54	2.72	0	10.44	14.21	8.26	1.38	0
Merged-chr12-86819217-1	chr12	86819117	86819317	+	39.25	57.68	0	14.96	20.63	21.9	1.45	3.12	57.38	45.49	34.92	8.16	56.25	15.66	74.63	35.99	2.3	7.08
Merged-chr7-24902974-2	chr7	24902875	24903075	+	6.26	0.63	0	1.11	3.82	0	4.36	0	0	4.04	5.08	0.68	0	0.65	5.24	1.18	7.82	4.25
Merged-chr11-120344451-1	chr11	120344351	120344551	+	0	0.63	0	0	3.82	8.76	0	0	2.42	4.55	5.71	17.69	6.25	4.57	9.79	12.98	6.44	5.19
Merged-chr15-58034388-3	chr15	58034288	58034488	+	13.08	6.9	2.72	6.65	5.35	5.26	3.39	3.74	8.89	3.54	2.54	2.72	8.33	0.65	6.76	9.44	4.6	3.78
Merged-chrX-155585717-1	chrX	155585617	155585817	+	1.14	8.78	1.81	0	3.82	3.5	1.45	0	6.47	15.67	3.17	3.4	0	3.91	14.07	4.72	9.2	0.47
Merged-chr3-104794082-2	chr3	104793983	104794183	+	6.26	6.27	0.91	1.11	6.11	4.38	2.91	8.74	4.04	11.63	3.17	6.8	4.17	3.26	4.97	8.26	1.84	0.47
Merged-chr10-83530506-1	chr10	83530406	83530606	+	5.12	17.55	0	1.11	0.76	10.51	0	0	8.89	6.07	1.9	2.04	31.25	2.61	11.04	7.67	0	0.47
Merged-chr18-46139189-3	chr18	46139088	46139288	+	2.84	1.88	2.72	3.33	0	5.26	5.81	1.25	4.85	0.51	8.89	4.08	0	2.61	1.38	1.77	5.52	1.89
Merged-chr15-77842577-1	chr15	77842477	77842677	+	5.69	8.78	0	7.76	2.29	12.26	6.3	4.37	23.44	7.08	5.71	4.08	6.25	3.26	18.9	6.49	8.28	5.66
Merged-chr5-127611341-5	chr5	127611240	127611440	+	6.26	7.52	9.06	18.84	8.41	0.88	0.48	3.74	0.81	2.53	5.08	0	10.42	0	10.9	5.31	15.18	6.61
Merged-chr11-116218865-1	chr11	116218765	116218965	+	4.55	8.78	0	4.99	1.53	0	7.27	4.37	9.7	0	3.81	0	8.33	2.61	5.38	0.59	13.8	11.8
Merged-chr10-127501007-1	chr10	127500907	127501107	+	9.67	14.42	6.34	6.65	3.82	12.26	1.94	4.99	16.97	6.07	8.25	0.68	4.17	2.61	11.59	3.54	0.92	6.61
Merged-chr11-20201417-1	chr11	20201317	20201517	+	14.79	8.78	5.44	18.29	12.23	0.88	5.33	7.49	2.42	4.04	8.89	2.04	6.25	0.65	12.97	8.26	8.74	16.05
Merged-chr6-83014774-1	chr6	83014674	83014874	+	0.57	8.15	1.81	3.33	3.06	4.38	4.36	0	14.55	4.04	5.71	0	0	0	10.21	4.72	11.96	4.72
Merged-chr7-80777284-1	chr7	80777184	80777384	+	29.58	55.17	3.62	3.88	14.52	6.13	0	3.12	23.44	23.25	6.35	6.8	10.42	12.4	30.76	15.34	5.98	0.47
Merged-chr7-79792131-1	chr7	79792031	79792231	+	4.55	6.9	0	4.43	4.59	1.75	0.48	0	10.51	5.05	4.44	3.4	14.58	1.96	8.28	4.13	1.38	0
Merged-chr11-107567713-1	chr11	107567613	107567813	+	3.98	3.13	0	2.77	1.53	0	0.97	4.99	0	0	1.27	1.36	0	4.57	4.28	1.18	5.98	0.94
Merged-chr4-129335978-4	chr4	129335878	129336078	+	6.26	4.39	6.34	24.39	5.35	7.01	8.24	6.86	1.62	3.54	2.54	3.4	4.17	5.22	11.17	3.54	5.52	20.3
Merged-chr11-51817897-4	chr11	51817798	51817998	+	7.4	9.4	5.44	9.98	8.41	2.63	0	3.74	15.36	4.04	2.54	2.72	2.08	2.61	7.04	4.72	8.74	7.08
Merged-chr9-116178317-32	chr9	116178221	116178421	+	125.15	208.14	149.48	220.58	15.28	105.11	38.76	29.95	39.6	41.95	31.75	12.92	43.75	27.4	102.09	50.73	63.94	64.19
Merged-chr5-17880064-36	chr5	17880016	17880216	+	146.2	283.37	118.68	162.94	48.91	122.63	56.2	54.29	83.24	89.47	55.88	16.33	4.17	39.79	160.72	61.94	52.44	55.23
Merged-chr3-65436566-1	chr3	65436466	65436666	+	11.95	6.27	8.15	2.22	2.29	4.38	0	0	5.66	8.09	0.63	0.68	4.17	1.96	12.42	2.36	0.46	3.3
Merged-chr19-8966842-4	chr19	8966747	8966947	+	8.53	15.67	9.06	4.43	5.35	9.64	0.97	9.36	21.82	6.07	8.89	2.04	2.08	3.26	19.73	10.62	7.36	4.72
Merged-chr3-104156941-2	chr3	104156841	104157041	+	2.28	5.02	1.81	0	3.82	0	0	0	0	0	1.9	0	0	0.65	1.52	0	3.68	1.89
Merged-chr6-67102316-2	chr6	67102217	67102417	+	1.71	6.9	6.34	4.43	7.64	7.88	12.6	5.62	1.62	1.01	2.54	0	8.33	3.91	4.14	4.13	5.52	4.25
Merged-chr1-105864772-1	chr1	105864672	105864872	+	9.67	19.43	3.62	1.66	7.64	11.39	0	0	12.12	7.08	5.08	10.88	2.08	9.13	10.9	4.72	0	5.19
Merged-chr2-118429522-2	chr2	118429422	118429622	+	1.14	0	4.53	0.55	3.06	6.13	0	2.5	0	5.05	0.63	1.36	0	3.26	1.52	0.59	1.38	0
Merged-chr17-36025056-6	chr17	36024951	36025151	+	17.07	33.85	10.87	1.66	13.76	3.5	0	0	30.71	43.98	6.35	5.44	8.33	15	30.35	7.08	4.14	4.72
Merged-chr5-98024773-1	chr5	98024673	98024873	+	6.26	6.27	1.81	4.43	5.35	0	4.36	0	3.23	12.64	4.44	0.68	0	0.65	4.14	7.08	0	0.94
Merged-chr12-73475222-1	chr12	73475122	73475322	+	0	1.88	5.44	0	0.76	0.88	0	1.25	4.85	0	1.27	3.4	0	0.65	1.24	0	0	0
Merged-chr13-33932072-1	chr13	33931972	33932172	+	10.81	13.79	19.03	8.31	6.88	0	2.42	3.12	0	6.07	2.54	2.72	2.08	0.65	7.45	3.54	13.34	14.16
Merged-chr2-150645432-1	chr2	150645332	150645532	+	2.84	11.91	13.59	14.96	3.06	7.01	1.94	11.86	5.66	4.55	1.9	2.72	4.17	1.96	9.1	4.13	3.22	0.94
Merged-chr17-87602415-4	chr17	87602316	87602516	+	1.71	5.64	5.44	13.86	3.06	0	0	17.47	3.23	4.04	5.08	1.36	4.17	4.57	11.86	8.85	7.36	8.5
Merged-chr13-55361373-2	chr13	55361273	55361473	+	0	7.52	0.91	11.64	0.76	1.75	2.91	1.25	0	1.01	3.81	1.36	8.33	3.26	2.07	1.18	4.14	2.36
Merged-chr10-96254936-1	chr10	96254836	96255036	+	7.4	20.06	0	2.77	1.53	2.63	0.48	1.25	10.51	4.04	1.9	5.44	0	0	6.35	6.49	0	1.89
Merged-chr5-120511916-1	chr5	120511816	120512016	+	7.4	11.28	6.34	11.64	8.41	13.14	0	5.62	4.85	7.08	3.17	8.16	6.25	2.61	7.59	2.95	9.2	4.25
Merged-chr4-129050554-1	chr4	129050454	129050654	+	1.71	3.76	1.81	0.55	3.06	0	0	0.62	0	6.57	0	3.4	2.08	0.65	2.9	1.18	1.84	3.78
Merged-chr1-85614725-1	chr1	85614625	85614825	+	2.84	1.88	0	0.55	1.53	0	0	0	1.62	3.03	1.27	4.08	0	0.65	0.83	1.77	0	0
Merged-chr1-155052185-1	chr1	155052085	155052285	+	6.26	8.15	0	0	12.23	5.26	0	0	2.42	18.2	3.17	2.72	2.08	9.13	9.24	6.49	1.38	3.3
Merged-chr7-113468546-1	chr7	113468446	113468646	+	2.28	4.39	0.91	4.43	0	4.38	14.05	1.87	0.81	2.53	7.62	0	0	1.3	3.17	4.72	11.04	8.02
Merged-chr16-49843947-1	chr16	49843847	49844047	+	3.41	3.76	2.72	8.87	0.76	0	2.91	6.86	0	4.04	6.35	2.72	0	2.61	3.59	0.59	5.06	0
Merged-chr2-45586531-1	chr2	45586431	45586631	+	0.57	25.08	0.91	0.55	2.29	12.26	0	4.37	9.7	3.03	1.9	0	0	5.22	5.93	8.26	0.46	1.42
Merged-chr5-23576526-1	chr5	23576426	23576626	+	0	0.63	1.81	0.55	1.53	0	0	0	0.81	0	0.63	2.04	6.25	0	0.83	1.77	0.46	1.42
Merged-chr2-19716097-1	chr2	19715997	19716197	+	0	3.76	0.91	3.88	0	0.88	1.94	0	7.27	5.05	0.63	2.04	0	0	3.59	8.85	4.14	0.94
Merged-chr19-37439423-1	chr19	37439323	37439523	+	5.69	1.88	4.53	0.55	0	0	7.27	0	7.27	1.52	0	1.36	0	1.96	2.35	1.77	2.76	0.47
Merged-chr3-131564820-1	chr3	131564720	131564920	+	5.12	10.03	9.97	15.52	3.82	8.76	7.75	13.1	4.04	11.12	4.44	0	10.42	3.91	11.59	5.9	19.78	7.55
Merged-chr15-83016190-2	chr15	83016091	83016291	+	11.95	12.54	4.53	3.88	5.35	2.63	0.48	1.25	15.36	4.04	2.54	2.04	14.58	7.83	18.49	10.62	4.14	0.94
Merged-chr12-92903271-1	chr12	92903171	92903371	+	0	9.4	1.81	0	1.53	5.26	4.36	2.5	0.81	3.03	0.63	0.68	0	0	7.45	2.95	0.46	1.42
Merged-chr16-45024070-1	chr16	45023970	45024170	+	4.55	3.76	2.72	7.2	3.06	1.75	1.45	2.5	15.36	3.03	7.62	3.4	0	1.96	6.07	4.72	14.26	4.25
Merged-chr6-124641221-1	chr6	124641121	124641321	+	0	3.13	0	0.55	6.88	0	3.39	1.87	9.7	3.54	2.54	2.04	4.17	0	5.38	0	7.82	4.25
Merged-chr5-139021265-4	chr5	139021163	139021363	+	0.57	0.63	2.72	8.87	0	0.88	2.42	5.62	4.04	1.01	3.17	3.4	0	0	5.1	11.8	7.82	4.25
Merged-chr1-93825481-1	chr1	93825381	93825581	+	1.71	17.55	2.72	28.82	0.76	14.01	3.39	2.5	8.08	2.53	6.98	4.76	6.25	3.26	10.76	10.62	3.68	21.71
Merged-chr5-120522859-1	chr5	120522759	120522959	+	0	3.13	0	2.22	5.35	0	8.24	0	0	0	0.63	3.4	0	0.65	2.35	1.77	5.98	2.36
Merged-chr8-12784709-3	chr8	12784605	12784805	+	9.1	16.3	0	0	7.64	20.15	0	1.87	12.12	4.55	7.62	1.36	10.42	15.66	10.35	7.67	0	1.42
Merged-chr19-24707515-31	chr19	24707414	24707614	+	68.26	127.89	99.66	107.52	15.28	63.94	40.69	33.69	44.45	34.37	38.1	7.48	8.33	18.92	71.32	45.42	39.56	57.11
Merged-chr16-13310336-2	chr16	13310237	13310437	+	0.57	6.9	1.81	4.43	0	0.88	7.27	2.5	5.66	1.52	7.62	3.4	4.17	5.22	7.31	2.36	7.36	8.02
Merged-chr13-9107508-2	chr13	9107408	9107608	+	7.96	8.15	6.34	6.1	6.88	1.75	7.27	7.49	2.42	3.03	3.81	8.16	0	0.65	5.93	1.77	2.76	2.36
Merged-chr19-10022345-3	chr19	10022246	10022446	+	7.4	8.78	2.72	3.33	3.82	10.51	2.42	1.25	1.62	1.52	1.9	4.76	14.58	0.65	6.48	5.9	2.3	9.91
Merged-chr16-36640723-2	chr16	36640623	36640823	+	7.4	16.93	0.91	1.66	2.29	9.64	0	0	33.94	7.58	8.89	2.04	8.33	1.96	13.66	8.26	2.76	0.94
Merged-chr11-97903643-1	chr11	97903543	97903743	+	0.57	5.02	0	3.88	4.59	0	0	0	0	0	0	3.4	10.42	0	6.48	2.95	8.74	8.02
Merged-chr17-7335405-2	chr17	7335306	7335506	+	1.71	13.17	0	1.66	4.59	4.38	0	2.5	4.04	3.54	5.08	0.68	8.33	11.74	12.97	2.36	2.76	0.94
Merged-chr12-32017759-36	chr12	32017674	32017874	+	98.41	184.94	113.24	164.05	51.97	73.58	40.21	47.42	169.71	89.47	73.66	21.77	185.4	50.88	160.16	91.44	62.1	95.82
Merged-chr1-157299197-1	chr1	157299097	157299297	+	0	3.76	3.62	3.33	0	1.75	0	9.36	0	4.04	3.17	1.36	0	3.26	0.55	0	2.3	3.3
Merged-chr14-16380370-1	chr14	16380270	16380470	+	3.41	3.76	3.62	2.22	3.06	0	5.33	1.25	1.62	5.05	5.08	2.04	2.08	8.48	4.28	4.13	11.04	7.08
Merged-chr11-114884023-1	chr11	114883923	114884123	+	3.98	6.9	2.72	3.88	2.29	13.14	9.2	1.87	4.85	9.6	1.27	0	6.25	6.52	12	4.72	3.68	9.44
Merged-chr2-31769908-1	chr2	31769808	31770008	+	9.1	13.17	7.25	36.58	3.06	0	2.42	2.5	8.89	4.04	9.52	2.72	6.25	1.3	9.1	4.72	5.06	10.86
Merged-chr6-120174202-1	chr6	120174102	120174302	+	6.83	3.13	1.81	2.77	1.53	0.88	0.48	0.62	8.89	8.59	2.54	6.8	0	2.61	9.38	1.18	11.5	9.44
Merged-chr16-33892014-1	chr16	33891914	33892114	+	26.17	61.44	18.12	37.13	12.23	32.41	9.2	8.74	47.68	13.65	8.89	6.12	31.25	2.61	38.35	22.42	15.18	29.27
Merged-chr7-44755869-1	chr7	44755769	44755969	+	3.98	21.32	4.53	9.98	6.88	7.01	9.2	0	25.86	4.55	5.71	4.76	10.42	0.65	12	1.18	13.8	9.44
Merged-chr1-85085143-1	chr1	85085043	85085243	+	0.57	1.25	0	0	0	0	0	0	0.81	0	0	0	0	0	0.28	0	0	0
Merged-chr11-79461250-1	chr11	79461150	79461350	+	1.14	8.78	4.53	2.77	0	10.51	0.97	9.36	3.23	0.51	1.27	0.68	4.17	0.65	1.1	6.49	5.98	8.97
Merged-chr11-83303545-1	chr11	83303445	83303645	+	5.69	3.76	0	0.55	3.06	4.38	0.48	1.87	0	2.02	0.63	0	0	0.65	2.9	4.13	1.38	0
Merged-chr18-9731041-2	chr18	9730942	9731142	+	0.57	3.13	0	0	2.29	0	0.48	0	0	2.02	1.27	3.4	8.33	0.65	0.69	1.18	0.46	0.47
Merged-chr6-49039095-1	chr6	49038995	49039195	+	0.57	0.63	0	3.88	2.29	2.63	5.81	3.74	9.7	0	4.44	2.72	2.08	0	4.14	1.18	7.82	9.91
Merged-chr2-77279724-1	chr2	77279624	77279824	+	2.84	3.76	0	0	3.06	0	0	0	7.27	2.02	2.54	0	0	0	6.07	4.13	3.22	3.3
Merged-chr13-119488804-1	chr13	119488704	119488904	+	6.26	6.9	6.34	12.75	5.35	0	6.3	4.99	8.89	5.05	8.25	2.72	14.58	12.4	4.41	7.08	6.44	3.3
Merged-chr16-31540574-1	chr16	31540474	31540674	+	2.84	0	0	0	0.76	0	0	0	0	0	0	0.68	2.08	1.96	1.66	1.77	2.76	0
Merged-chr5-120775599-1	chr5	120775499	120775699	+	2.84	5.64	7.25	9.42	0	8.76	6.3	6.24	8.89	3.03	3.17	4.76	8.33	0	5.52	4.72	3.22	6.61
Merged-chr11-111089219-2	chr11	111089120	111089320	+	31.29	40.12	19.93	1.11	13.76	18.39	5.33	2.5	44.45	34.88	14.6	6.12	20.83	9.79	30.76	14.16	0.46	5.19
Merged-chr18-35562633-1	chr18	35562533	35562733	+	1.14	2.51	0	4.99	12.99	4.38	0	3.74	0	1.01	1.9	2.04	2.08	1.96	6.07	1.77	3.68	7.55
Merged-chr12-100615348-5	chr12	100615263	100615463	+	5.12	11.28	11.78	7.2	4.59	16.64	1.94	3.74	7.27	8.59	6.35	2.72	6.25	5.87	14.21	7.08	15.64	8.02
Merged-chr5-102820366-1	chr5	102820266	102820466	+	2.84	13.17	0	2.77	0	0	1.94	0	4.04	7.08	6.98	0	0	2.61	3.31	0.59	0.92	0.94
Merged-chr5-149016073-1	chr5	149015973	149016173	+	5.12	8.78	0.91	0.55	1.53	0	0	3.12	1.62	2.02	6.35	0	14.58	0.65	5.93	7.08	0	2.36
Merged-chr7-137414919-1	chr7	137414819	137415019	+	1.71	3.76	10.87	10.53	3.82	0	3.88	0	1.62	0.51	2.54	0.68	0	4.57	3.17	3.54	0.46	3.3
Merged-chr2-157428496-24	chr2	157428421	157428621	+	63.14	121.62	0.91	9.98	42.8	49.05	4.36	9.98	157.59	134.46	51.43	25.17	218.74	36.53	138.78	54.27	4.14	13.69
Merged-chr5-149135623-1	chr5	149135523	149135723	+	0.57	0	0.91	0	1.53	0	0	1.25	0	0	1.9	0	0	0	0.14	0.59	1.84	7.08
Merged-chr6-17482364-1	chr6	17482264	17482464	+	3.98	6.9	1.81	1.66	2.29	7.01	0.48	0	0	5.56	6.98	0	0	1.96	8.97	4.72	1.84	1.42
Merged-chr5-122245565-1	chr5	122245465	122245665	+	2.28	0	0	1.11	0	0	0	0	4.04	1.52	3.17	3.4	0	3.26	0.28	0	2.76	0.94
Merged-chr10-10556004-4	chr10	10555908	10556108	+	1.71	2.51	5.44	3.88	0.76	5.26	0	4.37	2.42	5.05	6.35	27.21	0	3.26	4.14	7.67	3.68	2.36
Merged-chr7-46463195-1	chr7	46463095	46463295	+	0	0.63	2.72	2.22	0	0	1.94	0	0	1.01	1.27	0	0	0.65	0	0	2.3	0.94
Merged-chr16-59460794-1	chr16	59460694	59460894	+	4.55	5.02	0.91	0	1.53	9.64	0.97	1.87	1.62	3.03	4.44	2.04	0	1.3	7.31	8.26	0	0
Merged-chr11-114724144-1	chr11	114724044	114724244	+	6.26	10.03	0.91	7.2	5.35	0	0	2.5	4.04	3.03	3.81	4.08	0	1.3	7.31	6.49	1.84	1.42
Merged-chr13-14640210-1	chr13	14640110	14640310	+	2.84	5.64	17.21	13.3	0	6.13	0	0.62	0.81	5.05	4.44	0	0	1.96	2.9	3.54	7.36	5.66
Merged-chr4-15256958-3	chr4	15256852	15257052	+	3.41	5.64	7.25	7.76	0	0	0	3.74	0.81	0.51	1.9	0	0	3.91	3.17	1.77	2.76	6.14
Merged-chr7-97306072-1	chr7	97305972	97306172	+	0	6.27	5.44	4.43	1.53	0	2.42	8.11	0	1.52	5.08	0.68	8.33	0	4	1.77	10.58	3.3
Merged-chr17-31559054-5	chr17	31558955	31559155	+	11.95	17.55	7.25	1.66	11.46	1.75	0.97	0.62	9.7	7.08	5.08	3.4	12.5	7.18	18.07	8.85	4.6	7.55
Merged-chr11-119692973-1	chr11	119692873	119693073	+	4.55	13.17	7.25	11.08	0.76	18.39	1.45	1.25	2.42	3.54	2.54	1.36	0	4.57	8.55	2.36	1.38	5.66
Merged-chr2-129633234-12	chr2	129633120	129633320	+	29.01	70.84	46.2	108.63	17.58	14.89	17.44	28.7	36.37	23.25	14.6	6.8	47.91	7.83	45.52	27.73	33.58	41.07
Merged-chr4-126016872-1	chr4	126016772	126016972	+	13.08	10.66	0	1.11	0	16.64	0	8.11	3.23	4.55	1.9	2.72	6.25	3.91	6.35	6.49	0	5.66
Merged-chr12-25298668-2	chr12	25298568	25298768	+	1.14	1.25	0.91	0	5.35	4.38	2.42	1.87	0	0	0.63	1.36	0	0	0.69	1.18	2.76	2.83
Merged-chr16-20724623-1	chr16	20724523	20724723	+	1.14	4.39	0	0	0	0	1.45	7.49	4.04	1.52	0	0	2.08	0	1.24	2.95	0	6.14
Merged-chr13-101733092-1	chr13	101732992	101733192	+	3.98	11.28	2.72	4.99	2.29	0	0	0	5.66	7.58	3.81	2.72	2.08	2.61	11.04	4.72	1.84	7.08
Merged-chr2-72332301-3	chr2	72332203	72332403	+	11.95	11.91	5.44	5.54	2.29	1.75	4.36	4.99	1.62	5.05	3.81	4.76	6.25	7.18	4.83	5.9	7.82	0.94
Merged-chr15-83149971-1	chr15	83149871	83150071	+	1.14	11.28	2.72	12.75	0.76	1.75	9.2	5.62	10.51	9.1	3.81	8.16	18.75	5.22	11.45	6.49	3.68	2.83
Merged-chr7-30559966-1	chr7	30559866	30560066	+	6.83	10.66	9.97	7.76	7.64	0	5.81	6.24	3.23	4.55	5.08	3.4	16.67	3.26	18.76	7.08	9.2	5.66
Merged-chr2-154603616-1	chr2	154603516	154603716	+	0.57	3.76	1.81	1.11	2.29	9.64	2.91	1.87	3.23	2.53	1.9	0	0	1.96	8.28	5.9	0.46	3.3
Merged-chr4-136180149-1	chr4	136180049	136180249	+	1.71	3.76	9.97	7.2	0.76	2.63	7.27	0	0	0.51	5.71	6.8	4.17	3.26	5.93	2.36	6.44	3.3
Merged-chr2-173785082-1	chr2	173784982	173785182	+	6.83	20.06	1.81	20.51	0	13.14	4.84	5.62	7.27	7.58	6.98	4.08	0	0.65	11.86	7.08	3.68	21.71
Merged-chr12-55315413-4	chr12	55315314	55315514	+	1.71	5.02	1.81	0.55	5.35	13.14	9.2	1.25	8.89	3.54	3.81	4.76	4.17	3.91	5.66	4.72	0.92	0.94
Merged-chr5-66067521-1	chr5	66067421	66067621	+	7.4	21.32	4.53	17.74	7.64	0	5.81	2.5	8.89	8.59	3.81	5.44	25	8.48	26.62	7.67	12.42	13.69
Merged-chr4-33261604-1	chr4	33261504	33261704	+	10.24	21.32	1.81	12.75	14.52	15.77	0.48	11.23	21.82	18.7	13.97	1.36	27.08	9.79	18.35	10.62	2.3	16.05
Merged-chr2-170169227-5	chr2	170169121	170169321	+	6.26	5.64	7.25	7.2	3.82	5.26	9.2	9.98	8.89	5.05	9.52	1.36	8.33	5.22	12.14	4.13	11.04	5.66
Merged-chr15-84054177-1	chr15	84054077	84054277	+	0.57	0.63	0	0.55	0	0	0	2.5	0	0	1.27	2.04	0	0	0	1.18	3.68	4.25
Merged-chr11-72795839-1	chr11	72795739	72795939	+	2.84	3.13	7.25	8.31	4.59	1.75	0.48	3.12	8.08	3.03	3.17	1.36	2.08	3.26	6.48	4.13	3.68	5.66
Merged-chr3-103887536-1	chr3	103887436	103887636	+	3.41	0.63	0	3.88	0	1.75	6.3	4.99	1.62	0	3.81	4.08	0	0.65	4.28	5.31	5.52	0.47
Merged-chr3-94482987-31	chr3	94482922	94483122	+	38.11	50.15	35.33	111.95	18.34	38.54	22.28	43.05	83.24	42.97	40	5.44	118.74	6.52	57.8	31.86	45.54	65.61
Merged-chr6-29998992-4	chr6	29998894	29999094	+	2.28	13.79	9.06	12.19	2.29	0	4.36	7.49	7.27	6.57	5.71	2.72	0	1.3	10.21	1.77	2.76	4.25
Merged-chr3-75956368-1	chr3	75956268	75956468	+	9.67	5.64	0	7.2	7.64	0	3.39	0.62	11.31	4.04	3.17	0	0	0	2.9	1.18	2.3	8.97
Merged-chr11-88599749-1	chr11	88599649	88599849	+	13.65	10.03	0	2.22	3.06	5.26	0	1.25	19.4	2.02	1.9	2.72	6.25	3.26	7.17	5.9	0	0.47
Merged-chr7-128392086-5	chr7	128391987	128392187	+	10.24	10.66	10.87	14.41	4.59	24.53	4.36	5.62	3.23	15.67	1.9	4.76	16.67	1.96	14.49	11.21	15.18	5.66
Merged-chr2-126520378-1	chr2	126520278	126520478	+	3.98	6.27	9.06	18.29	1.53	0	5.33	0.62	5.66	1.01	0	4.08	6.25	1.96	3.45	7.67	6.9	6.14
Merged-chr5-25100694-1	chr5	25100594	25100794	+	2.84	3.76	1.81	4.43	0	9.64	0	3.74	0	3.03	1.27	2.04	4.17	0	5.38	0	9.2	5.19
Merged-chr14-22047850-1	chr14	22047750	22047950	+	0.57	4.39	3.62	0	2.29	5.26	0	0	0	2.02	5.71	0	0	4.57	3.17	8.26	0	0
Merged-chr11-102697729-1	chr11	102697629	102697829	+	2.84	3.13	0.91	4.43	2.29	3.5	0.97	4.99	0.81	4.04	5.08	0	8.33	1.3	9.24	5.9	5.52	12.74
Merged-chr15-86182150-1	chr15	86182050	86182250	+	0	0	3.62	5.54	2.29	0	7.75	0.62	1.62	3.03	1.9	0.68	8.33	1.3	2.48	1.77	6.9	4.72
Merged-chr9-47581760-1	chr9	47581660	47581860	+	0	6.27	5.44	0	2.29	0	0	2.5	0	1.52	1.27	0	0	5.22	0.97	4.13	0	4.25
Merged-chr17-28864749-1	chr17	28864649	28864849	+	4.55	11.91	1.81	2.22	0.76	0	4.36	0.62	4.85	6.07	3.17	1.36	6.25	3.26	8.42	4.72	0.92	6.14
Merged-chr9-124118655-1	chr9	124118555	124118755	+	1.71	5.02	5.44	4.99	6.11	3.5	1.45	9.36	8.89	2.02	2.54	0.68	0	0	6.07	7.67	9.2	3.78
Merged-chr2-10152608-1	chr2	10152508	10152708	+	0.57	0.63	0	2.77	0	7.01	0.97	0	6.47	2.53	5.08	3.4	0	0	1.24	0.59	0.46	0.94
Merged-chr19-4989145-1	chr19	4989045	4989245	+	2.84	5.64	3.62	9.98	2.29	4.38	6.3	4.99	2.42	5.56	7.62	5.44	10.42	7.18	7.31	2.95	0.92	6.14
Merged-chr2-128230265-1	chr2	128230165	128230365	+	22.19	28.84	7.25	0	15.28	14.01	0	3.12	16.16	19.21	13.97	3.4	0	1.3	31.73	18.29	1.84	0
Merged-chr6-137473095-1	chr6	137472995	137473195	+	2.28	0.63	5.44	1.66	0	0	0	0	0	0.51	2.54	0	0	2.61	1.24	0.59	0	10.38
Merged-chr10-77583868-1	chr10	77583768	77583968	+	1.71	8.15	0.91	0.55	3.82	0	2.42	13.1	7.27	9.1	5.08	0.68	4.17	1.3	8.83	1.77	4.14	8.02
Merged-chr17-29076420-4	chr17	29076323	29076523	+	3.41	8.78	7.25	2.22	2.29	6.13	6.78	5.62	9.7	3.03	2.54	2.04	10.42	0.65	10.21	6.49	9.66	4.25
Merged-chr5-123039239-1	chr5	123039139	123039339	+	1.71	5.02	6.34	6.65	0.76	13.14	2.42	2.5	1.62	1.52	3.81	0.68	0	0.65	1.66	5.31	12.42	8.02
Merged-chr2-71765144-1	chr2	71765044	71765244	+	2.28	7.52	19.03	6.65	0	2.63	0	3.12	11.31	8.09	4.44	3.4	0	9.79	15.45	4.72	11.04	5.19
Merged-chr1-31050458-34	chr1	31050368	31050568	+	81.92	178.05	75.19	127.47	24.45	55.18	23.25	51.17	125.27	75.32	44.45	21.09	135.41	23.49	108.02	44.83	27.6	90.63
Merged-chr2-144297579-1	chr2	144297479	144297679	+	3.98	23.82	0	2.77	1.53	0.88	0	4.37	9.7	17.19	12.7	2.72	16.67	5.87	15.04	7.08	1.38	1.89
Merged-chr1-86500034-4	chr1	86499936	86500136	+	7.4	3.13	6.34	0.55	3.06	0	0	3.74	0	3.03	4.44	5.44	4.17	0.65	5.1	2.95	2.3	11.8
Merged-chr5-137152294-5	chr5	137152193	137152393	+	100.12	430.7	103.28	235.54	42.03	66.57	28.1	37.44	30.71	57.62	49.53	44.9	206.24	42.4	159.34	51.32	44.16	75.05
Merged-chr19-53566423-14	chr19	53566323	53566523	+	82.49	97.17	14.5	4.43	40.5	72.7	3.39	4.99	101.02	137.49	50.16	11.56	114.58	35.23	86.08	49.55	3.68	10.86
Merged-chr12-118748659-1	chr12	118748559	118748759	+	3.98	3.13	8.15	0.55	0	0	1.45	0	12.93	1.01	2.54	0	0	0	1.1	0.59	0.46	2.36
Merged-chr7-110630120-2	chr7	110630020	110630220	+	1.71	8.78	0.91	6.1	1.53	4.38	8.24	8.11	4.04	0.51	1.9	0	2.08	0.65	4	1.18	4.6	0
Merged-chr9-89541792-1	chr9	89541692	89541892	+	10.24	8.78	0	1.11	0	0	0	5.62	7.27	4.04	4.44	2.04	0	0.65	3.86	3.54	4.14	4.25
Merged-chr4-3228601-2	chr4	3228502	3228702	+	0	0	0	2.22	5.35	0	0.97	2.5	1.62	0	0	0.68	8.33	0	0.55	0	0	0.94
Merged-chr17-79569861-4	chr17	79569765	79569965	+	10.81	12.54	1.81	5.54	5.35	22.77	6.78	8.74	2.42	3.54	5.71	0.68	0	0	12.55	5.31	2.76	7.08
Merged-chr6-97927939-1	chr6	97927839	97928039	+	5.12	3.76	4.53	0	3.82	0	0.48	0	4.04	3.54	3.17	4.08	0	7.18	7.86	4.72	0	0
Merged-chr8-127852376-2	chr8	127852277	127852477	+	10.81	6.9	7.25	7.2	3.82	4.38	20.83	6.24	5.66	0.51	1.9	4.76	0	0.65	6.48	7.08	6.44	6.61
Merged-chr19-43801878-3	chr19	43801781	43801981	+	17.07	29.47	18.12	44.34	0.76	20.15	2.91	18.72	16.16	15.16	12.06	6.8	18.75	3.26	15.04	20.65	11.04	15.1
Merged-chr12-12278809-3	chr12	12278709	12278909	+	27.31	17.55	3.62	11.64	12.23	4.38	0	3.12	8.08	10.11	5.08	4.76	18.75	4.57	13.93	4.13	5.06	8.97
Merged-chr12-8437561-2	chr12	8437462	8437662	+	4.55	6.27	5.44	8.31	1.53	6.13	0.48	4.37	11.31	7.08	0.63	1.36	0	1.96	6.76	5.31	2.3	3.78
Merged-chr8-111747871-1	chr8	111747771	111747971	+	4.55	5.02	0.91	2.77	6.88	2.63	0	0	16.97	13.65	3.81	2.04	0	0.65	9.66	7.67	0	1.89
Merged-chr13-32874047-1	chr13	32873947	32874147	+	2.84	8.15	0.91	2.77	3.82	5.26	1.94	8.74	8.08	12.13	5.71	0	8.33	0	7.59	7.08	3.22	2.36
Merged-chr1-10038054-1	chr1	10037954	10038154	+	1.14	5.64	2.72	12.75	7.64	6.13	2.42	3.12	5.66	1.52	5.71	2.72	2.08	3.91	7.17	3.54	1.84	10.38
Merged-chr11-51289679-1	chr11	51289579	51289779	+	6.26	6.9	2.72	1.11	0	0	4.36	0	4.85	0.51	2.54	0.68	4.17	0.65	3.59	5.9	1.38	1.42
Merged-chr12-3831869-2	chr12	3831769	3831969	+	11.95	9.4	7.25	0.55	5.35	11.39	3.88	3.74	0	4.55	1.27	2.72	10.42	0	11.17	11.8	10.12	0.47
Merged-chr1-154008858-1	chr1	154008758	154008958	+	0.57	2.51	1.81	6.65	0.76	1.75	2.42	0	15.36	2.02	3.17	2.04	2.08	0.65	4	1.77	6.44	2.36
Merged-chr15-6415506-4	chr15	6415406	6415606	+	6.83	5.02	1.81	10.53	0.76	7.01	8.24	3.12	7.27	5.56	2.54	0.68	0	3.91	4.41	2.95	6.9	9.91
Merged-chr17-7863963-1	chr17	7863863	7864063	+	3.98	1.25	0	2.22	6.11	0.88	0	0	1.62	2.53	4.44	1.36	14.58	0.65	3.59	8.26	5.06	8.02
Merged-chr7-4411822-1	chr7	4411722	4411922	+	3.98	3.13	0	0.55	0	0	0	0	5.66	1.52	1.27	3.4	0	0.65	3.86	2.95	1.38	0
Merged-chr17-25760229-1	chr17	25760129	25760329	+	4.55	3.76	0	4.43	1.53	5.26	1.45	5.62	4.85	0	1.27	2.72	2.08	0	2.35	1.18	1.84	1.89
Merged-chr16-3236868-2	chr16	3236768	3236968	+	0	0	0	2.22	3.06	0	0	1.87	2.42	1.52	0	0	0	1.96	0.28	1.18	2.3	1.89
Merged-chr5-18000623-1	chr5	18000523	18000723	+	20.48	24.45	26.27	27.16	3.82	18.39	16.47	23.71	18.59	16.18	7.62	2.04	0	2.61	20.42	11.21	13.8	12.27
Merged-chr2-14207004-30	chr2	14206904	14207104	+	71.68	163.63	73.38	48.22	36.68	61.32	37.3	29.95	142.24	84.41	59.69	14.97	70.83	21.53	118.23	56.04	67.16	36.35
Merged-chr2-26325964-2	chr2	26325864	26326064	+	1.14	13.17	4.53	4.43	6.88	3.5	0.97	4.37	0	2.53	3.17	1.36	2.08	1.96	0.83	1.77	1.84	14.16
Merged-chr9-110333255-6	chr9	110333166	110333366	+	6.83	21.94	6.34	1.11	19.11	18.39	3.39	4.37	2.42	7.08	6.98	2.72	22.92	1.96	13.38	5.31	16.1	9.91
Merged-chr16-25042660-4	chr16	25042558	25042758	+	9.67	11.91	0	6.1	8.41	0	9.69	0	1.62	0.51	12.7	5.44	8.33	0	16.14	8.26	13.34	3.78
Merged-chr13-5562613-6	chr13	5562507	5562707	+	22.19	35.73	1.81	2.22	1.53	28.91	0.97	0	12.12	13.14	24.76	10.88	0	10.44	43.46	23.01	0.46	0.94
Merged-chr1-87181059-38	chr1	87180983	87181183	+	174.07	473.33	152.2	308.15	63.43	160.3	48.93	78	281.24	193.09	106.04	34.69	356.23	67.19	203.9	89.67	107.18	111.4
Merged-chr11-85893224-1	chr11	85893124	85893324	+	1.14	9.4	0	0	3.82	13.14	2.42	0	18.59	0	4.44	6.8	2.08	0	8.83	4.13	0	0
Merged-chr5-90892956-1	chr5	90892856	90893056	+	1.14	5.64	0.91	0	1.53	0	0.97	0.62	1.62	0	8.25	6.8	18.75	0	8.83	8.85	3.68	0.47
Merged-chr7-133102152-1	chr7	133102052	133102252	+	5.12	6.27	0.91	2.22	6.88	6.13	0.97	6.86	5.66	2.53	3.81	2.04	12.5	0.65	12.42	4.72	0	1.89
Merged-chr1-88695302-2	chr1	88695202	88695402	+	0	1.88	0	1.11	0	0	0	0	0	6.57	1.9	0	0	1.3	3.59	1.18	0.92	0.47
Merged-chr5-111341894-1	chr5	111341794	111341994	+	2.84	10.03	3.62	0	0	12.26	2.42	0	0	1.52	3.81	0	0	0.65	3.31	3.54	2.3	0
Merged-chr13-3525959-3	chr13	3525861	3526061	+	0	1.25	0	2.77	0	0	4.84	5.62	0	1.01	3.17	2.72	2.08	1.3	2.07	0	4.6	0
Merged-chr7-101108122-1	chr7	101108022	101108222	+	5.12	3.76	2.72	8.31	3.06	0	3.88	6.86	4.04	3.54	3.81	0	16.67	3.91	6.21	10.03	1.84	4.25
Merged-chr7-28377426-1	chr7	28377326	28377526	+	8.53	10.66	0.91	0	0	0	2.91	4.99	0.81	0.51	5.71	8.84	12.5	1.3	9.52	2.36	5.52	2.36
Merged-chr6-88446371-1	chr6	88446271	88446471	+	1.14	5.64	0.91	4.43	5.35	1.75	0	0	3.23	1.52	6.35	7.48	2.08	1.3	6.62	8.26	8.74	5.19
Merged-chr2-38524388-17	chr2	38524295	38524495	+	47.22	86.52	1.81	0.55	27.51	70.95	11.63	0.62	76.78	89.97	44.45	10.2	89.58	44.36	93.95	37.17	5.52	0.47
Merged-chr19-43511701-1	chr19	43511601	43511801	+	7.4	15.67	19.03	18.84	2.29	0	4.36	3.12	16.97	2.02	5.71	8.16	0	1.96	8.55	7.08	4.14	15.1
Merged-chr9-104490876-4	chr9	104490779	104490979	+	1.14	1.25	1.81	0	1.53	0	4.36	0.62	0	2.02	1.9	2.04	2.08	0.65	1.93	5.31	6.44	1.89
Merged-chr10-125270413-2	chr10	125270314	125270514	+	5.12	21.32	6.34	12.75	0	8.76	8.24	1.25	0.81	6.57	3.81	1.36	2.08	0	8.14	3.54	7.82	7.08
Merged-chr2-131178608-4	chr2	131178514	131178714	+	1.14	4.39	2.72	6.1	3.06	5.26	0.48	3.12	0.81	0.51	0	4.08	0	3.26	6.35	4.72	8.28	0.47
Merged-chr11-100725096-11	chr11	100725000	100725200	+	18.2	24.45	15.4	11.08	11.46	28.03	3.88	5.62	25.05	11.63	14.6	0	10.42	5.87	38.21	16.52	5.52	10.86
Merged-chr7-127630098-1	chr7	127629998	127630198	+	2.28	0	0	0.55	0	4.38	0	0	0	5.56	1.9	0	0	0	1.66	4.72	0.92	0
Merged-chr5-146261075-1	chr5	146260975	146261175	+	7.96	16.93	29.9	34.36	9.17	9.64	15.99	49.29	23.44	35.89	100.96	171.42	79.16	40.45	23.73	13.57	8.74	55.7
Merged-chr6-35637023-4	chr6	35636929	35637129	+	7.96	20.69	2.72	2.22	5.35	3.5	0.48	6.86	20.2	8.09	3.17	8.84	0	1.3	25.94	8.85	0	0
Merged-chr8-80948927-4	chr8	80948828	80949028	+	21.05	20.69	3.62	10.53	11.46	6.13	4.36	0	52.53	17.69	10.79	3.4	18.75	3.91	22.76	21.24	15.64	6.61
Merged-chr9-98986999-2	chr9	98986899	98987099	+	15.36	9.4	8.15	8.31	1.53	0	1.45	31.82	1.62	1.01	1.9	2.04	10.42	0.65	7.45	6.49	11.04	5.66
Merged-chr6-108874693-2	chr6	108874593	108874793	+	6.26	10.66	0.91	1.66	3.06	5.26	7.27	0	1.62	5.05	3.17	6.12	29.16	0	6.9	2.36	1.38	2.83
Merged-chr5-21189277-35	chr5	21189183	21189383	+	166.68	260.17	137.71	303.71	74.89	119.13	48.93	47.42	134.16	146.08	100.96	26.53	124.99	69.8	198.38	94.39	78.2	103.84
Merged-chr11-102277549-1	chr11	102277449	102277649	+	0.57	5.02	0	2.22	2.29	2.63	0	0	9.7	8.09	2.54	3.4	16.67	3.91	12	4.13	0	0
Merged-chr11-82078187-1	chr11	82078087	82078287	+	9.1	25.7	8.15	3.33	0	12.26	0	7.49	8.08	5.56	7.62	8.16	0	0.65	22.9	10.03	0.92	2.83
Merged-chr2-170322221-36	chr2	170322078	170322278	+	133.12	283.37	125.02	253.28	53.49	82.34	34.88	56.16	132.54	61.16	52.7	7.48	166.66	43.06	158.23	70.79	49.68	49.09
Merged-chr4-53847741-1	chr4	53847641	53847841	+	2.84	5.02	4.53	4.99	0.76	0	2.42	2.5	3.23	0	2.54	2.04	2.08	5.22	4.41	3.54	5.98	0.94
Merged-chr5-67654390-1	chr5	67654290	67654490	+	4.55	10.03	1.81	3.33	3.06	0	0	0	1.62	1.52	0.63	0.68	0	4.57	9.24	2.36	2.76	0
Merged-chr17-47221238-4	chr17	47221137	47221337	+	3.41	16.3	8.15	8.87	2.29	0	7.27	4.99	5.66	6.57	3.17	0.68	20.83	3.91	11.59	4.13	12.88	13.69
Merged-chr5-137510255-1	chr5	137510155	137510355	+	5.69	3.13	6.34	18.29	4.59	0	0	1.25	0	2.02	1.27	0	0	1.96	2.9	0	0.92	0.47
Merged-chr5-29434716-1	chr5	29434616	29434816	+	6.26	11.28	0.91	6.65	2.29	9.64	0	0	3.23	3.03	3.17	4.08	6.25	0	9.1	2.36	5.06	5.66
Merged-chr15-64206578-1	chr15	64206478	64206678	+	8.53	14.42	0.91	0	12.23	7.01	0	0	6.47	5.05	3.81	1.36	10.42	9.13	15.17	7.08	4.6	0.47
Merged-chr10-88727348-1	chr10	88727248	88727448	+	1.71	1.88	0	1.66	0.76	0	6.3	7.49	4.85	3.03	3.81	0	4.17	1.3	3.03	2.36	0.46	4.25
Merged-chr7-19667658-6	chr7	19667557	19667757	+	9.1	5.02	13.59	16.07	2.29	7.88	10.66	3.74	14.55	8.59	4.44	0.68	6.25	3.91	10.21	12.39	7.82	9.44
Merged-chr2-146094183-4	chr2	146094081	146094281	+	4.55	3.76	0	2.22	2.29	0	2.42	0	0	2.53	3.17	0	0	0.65	1.52	1.18	1.38	0
Merged-chr11-94994471-1	chr11	94994371	94994571	+	2.28	8.78	9.06	2.22	0.76	0	0.97	0	3.23	1.01	3.17	5.44	6.25	1.3	4.28	0.59	5.52	1.89
Merged-chr15-103457196-1	chr15	103457096	103457296	+	9.67	6.9	9.06	10.53	6.11	3.5	3.39	5.62	2.42	7.08	6.98	1.36	0	1.96	15.73	8.26	3.22	5.19
Merged-chr3-51553211-1	chr3	51553111	51553311	+	4.55	21.94	0.91	11.08	0	2.63	2.42	2.5	1.62	3.54	2.54	1.36	4.17	0	8.69	8.85	5.52	3.3
Merged-chr17-23985162-33	chr17	23985055	23985255	+	117.76	239.49	30.8	128.58	60.37	98.98	28.58	48.67	173.76	88.46	53.34	15.65	164.57	39.79	166.23	82.59	37.26	64.19
Merged-chr6-13684393-21	chr6	13684257	13684457	+	62.58	127.27	35.33	73.16	42.03	80.59	46.99	31.2	58.19	61.16	43.81	8.84	2.08	13.7	92.57	33.04	21.16	32.57
Merged-chr5-96968708-3	chr5	96968610	96968810	+	3.98	13.79	0	11.08	0	0	5.33	2.5	4.85	1.52	5.71	0.68	6.25	1.3	5.79	1.18	9.66	3.78
Merged-chr5-93044904-1	chr5	93044804	93045004	+	0	4.39	5.44	5.54	4.59	0	0	1.25	0	4.04	3.17	4.08	2.08	2.61	0.69	0	0.46	5.19
Merged-chr10-41490200-1	chr10	41490100	41490300	+	0	0.63	0.91	0.55	2.29	6.13	1.45	1.87	1.62	2.53	1.27	1.36	0	1.3	3.03	0	1.84	4.72
Merged-chr10-95201725-1	chr10	95201625	95201825	+	7.4	5.02	0.91	1.66	1.53	0	8.24	8.74	0	3.03	5.08	0	4.17	0.65	4.69	0	4.14	3.78
Merged-chr1-131110598-1	chr1	131110498	131110698	+	41.53	44.51	14.5	21.06	9.17	63.94	15.5	11.86	23.44	19.21	12.06	0.68	27.08	7.18	27.73	28.32	10.12	7.55
Merged-chr14-57576714-1	chr14	57576614	57576814	+	2.28	5.02	0.91	1.11	2.29	0	0	1.25	3.23	0	3.17	4.76	12.5	0	0.97	1.77	2.3	0
Merged-chr1-74001657-4	chr1	74001546	74001746	+	2.28	5.02	8.15	12.75	3.82	4.38	1.45	11.23	4.85	0	3.81	0.68	12.5	2.61	2.76	4.72	15.18	25.96
Merged-chr1-88246367-1	chr1	88246267	88246467	+	0	0	0	4.43	0	0	4.84	4.99	1.62	1.52	1.9	0.68	14.58	5.22	2.48	0	1.38	8.5
Merged-chr6-113076737-1	chr6	113076637	113076837	+	2.84	7.52	3.62	2.77	9.93	10.51	4.36	3.74	6.47	7.58	3.81	2.04	4.17	1.96	4.28	4.13	8.28	12.74
Merged-chr6-71907912-1	chr6	71907812	71908012	+	0.57	5.02	2.72	3.33	2.29	3.5	4.84	0	0.81	4.04	0.63	1.36	10.42	4.57	3.72	0	4.14	1.89
Merged-chr16-92301684-2	chr16	92301584	92301784	+	3.98	2.51	1.81	2.22	6.88	3.5	5.81	6.24	11.31	2.53	2.54	1.36	2.08	0	7.17	2.95	5.06	0.94
Merged-chr7-58608379-1	chr7	58608279	58608479	+	3.41	0.63	1.81	2.77	0	0	1.94	0	4.04	3.03	1.9	0	0	0	1.38	1.77	1.38	3.78
Merged-chr14-25789400-31	chr14	25789289	25789489	+	54.04	120.37	43.49	93.66	25.98	55.18	37.79	37.44	117.99	64.19	64.77	10.2	85.41	20.88	79.46	70.79	45.54	74.11
Merged-chr9-65214618-34	chr9	65214525	65214725	+	134.25	241.99	87.88	147.98	46.62	122.63	61.04	43.05	94.56	53.58	48.26	12.92	164.57	23.49	163.2	86.72	72.68	52.87
Merged-chr4-48549919-1	chr4	48549819	48550019	+	5.12	5.64	3.62	3.33	4.59	5.26	5.81	1.25	0	2.02	3.17	0	2.08	0	7.86	3.54	1.38	3.3
Merged-chr9-16034236-1	chr9	16034136	16034336	+	11.38	25.08	0	3.88	6.88	7.88	0	0	2.42	9.1	3.81	0	0	1.3	36.97	4.72	0.46	2.83
Merged-chr6-121110327-1	chr6	121110227	121110427	+	2.28	0.63	2.72	1.11	1.53	0.88	3.39	1.25	3.23	0	3.81	2.72	0	6.52	6.21	7.08	2.3	7.08
Merged-chr11-3130875-3	chr11	3130776	3130976	+	0	0	0	0	0	0	0	0	0	0	0	0	0	0	0.14	0	0	0
Merged-chr2-60050096-3	chr2	60049998	60050198	+	1.71	1.25	0	0.55	2.29	0	0	1.87	0	0	1.27	6.8	0	0	4	1.18	3.68	7.08
Merged-chr7-55957334-1	chr7	55957234	55957434	+	7.4	11.91	0	0	3.82	13.14	1.94	4.99	4.85	6.57	5.08	0	2.08	0.65	7.86	7.08	0.92	6.14
Merged-chr17-36252387-1	chr17	36252287	36252487	+	2.84	5.02	3.62	9.98	0.76	0.88	3.88	1.87	3.23	4.55	5.71	0	12.5	2.61	4.69	5.31	3.68	28.79
Merged-chr8-125199472-5	chr8	125199368	125199568	+	4.55	7.52	0	2.22	3.82	2.63	1.45	1.25	5.66	7.08	2.54	4.08	10.42	0.65	9.1	5.31	7.36	0
Merged-chr15-95804396-34	chr15	95804316	95804516	+	113.2	186.2	62.51	151.86	35.92	61.32	48.93	28.08	95.36	101.6	74.29	19.05	114.58	21.53	127.47	59.58	57.5	88.27
Merged-chr3-116189549-33	chr3	116189477	116189677	+	108.65	218.8	47.11	91.45	38.97	62.19	32.46	18.72	219.82	95.53	90.8	27.89	137.49	43.71	136.71	76.69	55.66	47.2
Merged-chr9-123124407-1	chr9	123124307	123124507	+	9.1	8.15	0	0	0.76	0	4.84	0	8.89	4.04	6.35	3.4	2.08	0.65	4.41	6.49	0.92	2.36
Merged-chr2-90543322-10	chr2	90543232	90543432	+	52.34	95.92	5.44	6.65	42.8	63.94	2.91	3.74	81.62	68.74	38.73	16.33	79.16	43.71	105.26	54.86	6.9	2.36
Merged-chr7-28810331-2	chr7	28810232	28810432	+	7.96	6.9	12.68	7.2	4.59	1.75	7.27	4.99	0.81	3.54	1.9	0	2.08	0	9.1	3.54	4.14	1.42
Merged-chr3-126793056-1	chr3	126792956	126793156	+	14.79	15.67	0	2.22	7.64	9.64	0	0.62	7.27	14.66	8.25	1.36	0	0	12.42	11.21	5.06	0
Merged-chr14-54351243-2	chr14	54351143	54351343	+	1.14	6.9	0	2.22	0	0	1.45	2.5	9.7	2.53	0.63	0	2.08	0	2.62	3.54	1.38	4.72
Merged-chr9-20651752-4	chr9	20651653	20651853	+	5.69	6.27	0	17.74	2.29	0	0	2.5	13.74	3.03	0	0.68	2.08	1.3	6.07	7.67	9.2	10.38
Merged-chr6-92198856-1	chr6	92198756	92198956	+	0	4.39	0	3.88	0	0	3.88	2.5	4.85	2.02	1.27	0	4.17	0	2.9	0.59	1.84	2.83
Merged-chr15-76905936-1	chr15	76905836	76906036	+	1.71	1.88	1.81	2.22	1.53	0	3.88	3.74	3.23	1.52	4.44	0	6.25	3.26	4.41	1.77	0	0
Merged-chr10-80033657-1	chr10	80033557	80033757	+	6.83	8.78	6.34	6.1	10.7	6.13	5.33	1.25	8.89	18.2	13.33	3.4	12.5	3.91	9.93	10.62	12.42	6.61
Merged-chr13-52981683-3	chr13	52981582	52981782	+	3.41	9.4	3.62	11.64	3.82	10.51	0	3.74	1.62	4.55	6.35	3.4	8.33	0.65	8	3.54	0.46	6.61
Merged-chr2-117852146-6	chr2	117852063	117852263	+	10.81	21.32	4.53	3.33	9.17	0	0	4.37	6.47	7.58	12.7	2.04	6.25	4.57	9.38	7.08	0	2.36
Merged-chr10-82997647-1	chr10	82997547	82997747	+	0	3.76	0.91	1.11	3.06	3.5	0	5.62	5.66	3.03	1.27	6.8	4.17	0.65	2.62	3.54	5.98	2.83
Merged-chr8-11016520-1	chr8	11016420	11016620	+	17.07	31.35	17.21	7.2	9.93	18.39	2.42	7.49	3.23	2.53	1.27	6.12	0	1.96	14.9	2.95	5.06	2.83
Merged-chr9-62359891-1	chr9	62359791	62359991	+	5.69	17.55	0	0	3.82	0	0.97	0.62	2.42	3.54	3.17	2.72	0	0.65	11.45	2.95	2.3	0.47
Merged-chr4-132618034-35	chr4	132617924	132618124	+	84.76	156.1	135.89	93.11	59.61	46.42	66.85	53.04	144.66	101.6	53.97	31.29	210.4	43.71	156.72	62.53	87.4	32.57
Merged-chr7-35086765-1	chr7	35086665	35086865	+	2.84	1.88	2.72	2.22	0	7.01	1.45	9.36	7.27	1.01	0.63	4.08	0	0.65	3.17	2.95	5.52	4.72
Merged-chr8-122551685-1	chr8	122551585	122551785	+	7.96	13.79	7.25	2.77	3.06	9.64	7.27	3.74	2.42	3.03	8.25	8.16	2.08	1.96	5.93	14.75	21.16	5.66
Merged-chr9-105053239-1	chr9	105053139	105053339	+	7.4	0	8.15	2.22	5.35	0	0.48	2.5	0	0	1.9	0.68	6.25	2.61	5.79	2.36	12.42	4.25
Merged-chr19-5460868-4	chr19	5460773	5460973	+	0	1.88	5.44	2.22	0.76	0	2.42	4.99	1.62	5.05	5.08	0	2.08	0.65	5.24	2.36	9.66	5.66
Merged-chr11-110427009-4	chr11	110426918	110427118	+	9.1	7.52	9.97	4.43	3.06	6.13	0	4.99	0	4.04	2.54	5.44	0	1.3	7.31	8.26	6.9	2.36
Merged-chr6-91713379-2	chr6	91713279	91713479	+	3.98	16.93	8.15	21.06	0.76	15.77	6.3	7.49	2.42	0.51	5.71	2.04	8.33	0.65	12.28	14.16	25.3	8.5
Merged-chr7-45455854-1	chr7	45455754	45455954	+	0.57	3.13	0	1.66	2.29	0	0.48	1.25	0.81	0.51	4.44	3.4	4.17	1.96	4	0.59	5.06	0.47
Merged-chr6-51910038-1	chr6	51909938	51910138	+	6.83	10.03	0	1.11	3.06	5.26	0	0	4.04	0.51	1.9	8.84	0	0	5.1	1.18	1.38	1.42
Merged-chr1-78187344-4	chr1	78187245	78187445	+	1.14	3.76	0	1.66	2.29	0	0	4.37	9.7	2.02	5.71	0.68	6.25	0	4.55	4.72	2.76	0.47
Merged-chr7-92876775-5	chr7	92876671	92876871	+	6.26	5.02	7.25	7.76	14.52	14.01	2.42	11.86	8.89	2.02	6.98	0	10.42	0	12.42	14.75	11.04	2.83
Merged-chr10-58393511-1	chr10	58393411	58393611	+	17.63	24.45	5.44	9.98	3.82	0	2.42	1.87	0	3.54	9.52	1.36	0	5.87	22.49	6.49	0.46	3.78
Merged-chr1-131911411-1	chr1	131911311	131911511	+	12.52	13.17	3.62	12.19	0	3.5	1.45	3.74	12.93	2.02	7.62	0	2.08	4.57	5.79	8.26	5.52	4.25
Merged-chr2-6647190-1	chr2	6647090	6647290	+	7.4	3.76	0	1.11	4.59	2.63	0	0	0.81	5.05	1.27	5.44	0	5.22	6.35	6.49	0	0.47
Merged-chr13-51639075-1	chr13	51638975	51639175	+	10.24	11.28	0	6.1	0.76	7.88	0.48	3.74	1.62	7.58	0	3.4	4.17	1.96	6.62	4.13	1.38	6.61
Merged-chr11-54809749-1	chr11	54809649	54809849	+	2.84	3.76	4.53	6.65	0.76	0	0	1.25	16.97	7.08	5.08	2.04	10.42	10.44	6.35	2.95	5.52	2.83
Merged-chr8-117298489-2	chr8	117298389	117298589	+	2.28	3.13	10.87	13.86	4.59	0	0.48	5.62	4.04	6.07	1.9	2.04	8.33	1.3	11.45	1.77	2.76	11.33
Merged-chr7-62571910-1	chr7	62571810	62572010	+	0.57	2.51	0.91	0	0	6.13	0	6.86	0	1.01	0	0	6.25	0	1.38	0	0	2.83
Merged-chr15-58775721-1	chr15	58775621	58775821	+	6.83	18.18	5.44	4.99	3.06	11.39	4.36	1.87	2.42	0	8.25	4.76	2.08	9.13	20.14	7.08	4.14	8.5
Merged-chr1-165675262-20	chr1	165675189	165675389	+	34.7	92.16	31.71	34.36	16.05	17.52	12.6	4.99	34.75	19.21	15.24	7.48	22.92	5.87	46.9	17.7	12.88	18.88
Merged-chr1-75190136-1	chr1	75190036	75190236	+	1.71	3.13	0.91	1.11	0	0	0.48	5.62	7.27	1.52	0.63	0.68	12.5	2.61	1.79	2.36	0	2.36
Merged-chr16-30025167-1	chr16	30025067	30025267	+	32.99	45.14	14.5	37.69	16.05	11.39	2.91	2.5	39.6	19.21	10.79	2.72	39.58	14.35	44.01	23.6	4.14	3.3
Merged-chr12-72361064-1	chr12	72360964	72361164	+	5.69	9.4	2.72	0.55	0	0	1.94	0	5.66	10.61	2.54	4.08	0	9.13	9.38	6.49	0	0
Merged-chr19-41320938-2	chr19	41320838	41321038	+	13.08	25.7	0.91	12.19	9.17	45.55	0	0	12.12	13.65	10.16	6.12	14.58	9.79	24	10.62	10.58	8.5
Merged-chr14-103840677-33	chr14	103840580	103840780	+	154.16	276.47	103.28	80.92	46.62	111.24	47.48	43.05	169.71	118.79	57.15	12.92	104.16	49.58	176.17	95.57	53.36	50.03
Merged-chr17-29380904-1	chr17	29380804	29381004	+	4.55	3.13	7.25	0.55	4.59	0.88	0	5.62	3.23	2.53	8.25	9.52	4.17	0.65	9.38	7.67	6.9	2.36
Merged-chr5-35551816-1	chr5	35551716	35551916	+	0.57	0.63	1.81	6.65	0	0.88	0	0.62	7.27	0	0.63	0	0	0	2.21	0.59	0	6.61
Merged-chr3-116511871-2	chr3	116511771	116511971	+	13.65	15.05	0.91	1.11	7.64	0	1.45	0	12.12	6.07	6.98	0	0	11.09	16.42	10.03	3.22	0.94
Merged-chr10-129004357-1	chr10	129004257	129004457	+	4.55	3.76	8.15	2.22	0	0	0	1.25	3.23	7.58	0	2.72	2.08	2.61	12.28	2.95	0.92	3.78
Merged-chr8-33944939-1	chr8	33944839	33945039	+	3.41	0	0.91	1.66	5.35	0	0.48	0.62	2.42	1.01	1.9	1.36	2.08	1.3	2.35	3.54	2.3	0
Merged-chr5-23410430-4	chr5	23410333	23410533	+	10.24	21.32	17.21	3.88	1.53	11.39	6.78	6.24	15.36	9.1	8.89	7.48	0	5.87	24.69	14.75	19.78	11.8
Merged-chr9-110297246-1	chr9	110297146	110297346	+	2.84	8.78	2.72	2.22	0	0	2.91	1.25	5.66	4.04	1.9	1.36	8.33	1.3	4.69	5.9	5.52	4.25
Merged-chr14-25496613-1	chr14	25496513	25496713	+	6.83	11.91	6.34	0.55	9.17	5.26	0	5.62	4.85	9.1	5.71	0	6.25	1.96	9.1	7.67	7.82	1.42
Merged-chr14-55122078-2	chr14	55121979	55122179	+	0	2.51	6.34	3.33	6.88	2.63	4.36	3.12	0	2.53	5.08	4.08	2.08	4.57	2.9	4.13	11.96	3.3
Merged-chr8-85526279-1	chr8	85526179	85526379	+	5.69	1.88	3.62	4.43	4.59	0	0	0.62	10.51	4.04	5.71	0.68	8.33	1.3	3.03	5.9	8.74	1.42
Merged-chr16-8862460-33	chr16	8862343	8862543	+	77.37	177.42	67.04	134.12	33.63	83.21	41.66	42.43	109.1	106.65	60.96	10.2	108.33	26.09	102.64	58.4	72.22	79.3
Merged-chr2-102702550-1	chr2	102702450	102702650	+	2.84	1.88	6.34	1.66	0	3.5	3.39	3.12	0	1.52	1.9	3.4	2.08	3.91	2.07	3.54	2.3	3.78
Merged-chr12-25352340-2	chr12	25352240	25352440	+	0	1.88	0	1.66	2.29	0	0.97	0	0	3.54	3.17	4.08	0	1.3	1.79	3.54	5.06	1.42
Merged-chr6-106494689-1	chr6	106494589	106494789	+	0	0	3.62	1.66	2.29	0	0	0	0	0	1.27	1.36	0	0	1.52	0.59	0	0.94
Merged-chr3-95230821-7	chr3	95230752	95230952	+	7.96	6.27	6.34	7.76	3.06	0	0	10.61	4.04	4.04	3.81	0	10.42	9.79	10.07	4.13	6.44	7.55
Merged-chr19-4770791-1	chr19	4770691	4770891	+	2.84	16.93	0	0	0	7.01	0	3.12	4.85	19.21	5.08	3.4	8.33	4.57	11.73	7.67	1.84	0
Merged-chr11-59534967-1	chr11	59534867	59535067	+	2.84	3.13	0	0	6.11	8.76	1.45	0	4.85	1.52	3.17	0.68	0	1.96	8.28	5.31	1.84	0
Merged-chr1-88224265-1	chr1	88224165	88224365	+	5.69	3.76	5.44	11.08	3.82	0	4.84	2.5	1.62	2.53	5.08	7.48	2.08	3.26	2.21	6.49	9.2	11.8
Merged-chr13-52636682-1	chr13	52636582	52636782	+	9.1	20.06	4.53	1.11	7.64	5.26	13.08	1.87	18.59	16.68	11.43	3.4	20.83	5.22	16.28	8.26	7.36	0.94
Merged-chrX-103305466-1	chrX	103305366	103305566	+	0	0	1.81	1.11	0	0	0	0	1.62	0	0.63	4.76	16.67	0	1.52	2.36	0	0
Merged-chr1-105748568-1	chr1	105748468	105748668	+	7.96	15.67	0	1.11	10.7	24.53	1.94	0	23.44	12.64	4.44	0	4.17	0.65	18.76	10.03	0.92	4.72
Merged-chr1-54921731-2	chr1	54921631	54921831	+	0.57	8.78	3.62	4.99	2.29	3.5	11.63	6.24	2.42	2.02	2.54	4.76	0	0	4	7.08	2.76	2.36
Merged-chr16-11035763-1	chr16	11035663	11035863	+	10.24	28.21	0	0	5.35	7.88	1.94	0.62	16.97	20.22	4.44	4.76	6.25	3.26	16.69	17.11	0	0
Merged-chrX-134689880-1	chrX	134689780	134689980	+	1.71	15.05	4.53	2.77	3.82	2.63	2.42	1.87	4.85	7.08	5.08	0	0	2.61	8.69	3.54	3.68	3.78
Merged-chr1-131113720-1	chr1	131113620	131113820	+	13.08	20.06	4.53	2.22	9.17	34.16	0	0.62	3.23	12.64	3.81	5.44	4.17	3.26	13.66	9.44	1.38	0.47
Merged-chr8-116585870-2	chr8	116585770	116585970	+	4.55	11.28	0.91	1.66	0	11.39	0.97	0.62	7.27	11.12	6.35	0.68	18.75	1.3	6.76	2.36	0	4.25
Merged-chr14-25857275-2	chr14	25857175	25857375	+	10.81	15.05	4.53	11.08	0	1.75	5.33	3.12	21.82	14.15	3.17	1.36	16.67	6.52	8.28	12.39	5.98	9.44
Merged-chr12-55389077-1	chr12	55388977	55389177	+	6.26	6.27	1.81	1.11	10.7	4.38	0	0	7.27	8.09	8.25	1.36	8.33	0	10.62	11.8	0	1.42
Merged-chr11-117824708-1	chr11	117824608	117824808	+	3.98	12.54	5.44	14.41	8.41	0.88	0	4.99	5.66	2.02	5.71	2.72	0	1.96	6.48	4.13	4.6	10.86
Merged-chr5-144931823-1	chr5	144931723	144931923	+	4.55	30.72	8.15	1.11	0.76	14.01	2.42	4.37	0	21.23	11.43	4.76	0	3.91	25.94	7.08	7.36	0.94
Merged-chr9-25510759-28	chr9	25510683	25510883	+	47.79	110.34	70.66	89.23	34.39	53.43	38.27	34.94	61.42	48.53	33.02	18.37	54.16	23.49	60.84	43.06	46	77.88
Merged-chr8-83694059-5	chr8	83693949	83694149	+	5.69	8.15	0	5.54	3.06	6.13	2.42	6.24	6.47	0	5.08	1.36	8.33	0.65	7.59	6.49	5.98	7.08
Merged-chr1-164975991-1	chr1	164975891	164976091	+	4.55	3.76	0	0.55	1.53	9.64	0	0	3.23	8.09	6.35	2.72	10.42	2.61	7.86	5.9	0	3.78
Merged-chr1-7109623-1	chr1	7109523	7109723	+	0	1.25	5.44	6.65	0	3.5	0	6.86	6.47	1.01	0.63	1.36	0	0	1.1	0.59	8.28	4.72
Merged-chr1-134990999-2	chr1	134990900	134991100	+	7.96	25.08	12.68	23.83	6.88	14.01	0	6.86	9.7	2.53	6.98	0.68	25	3.91	17.38	6.49	4.6	7.55
Merged-chr11-63925513-1	chr11	63925413	63925613	+	1.71	0.63	1.81	8.31	0	0	0.97	1.25	0	0	2.54	0	14.58	0	1.79	1.77	2.76	8.5
Merged-chr1-21078607-3	chr1	21078504	21078704	+	1.71	12.54	3.62	0.55	0	0.88	0.48	2.5	31.52	4.55	5.71	2.04	6.25	0.65	9.52	8.26	1.84	0.47
Merged-chr9-40324713-1	chr9	40324613	40324813	+	10.81	16.93	1.81	20.51	5.35	0	7.27	9.36	2.42	3.03	2.54	4.08	12.5	7.83	10.35	7.67	1.38	3.3
Merged-chr12-16077426-3	chr12	16077325	16077525	+	11.38	10.66	36.24	89.78	0	4.38	5.33	5.62	0	1.52	1.27	0	2.08	2.61	1.38	1.77	0.46	5.66
Merged-chr6-38811953-1	chr6	38811853	38812053	+	5.12	18.18	0	1.11	9.93	0	2.42	4.37	2.42	3.54	3.17	10.2	6.25	2.61	5.93	2.95	1.84	2.36
Merged-chr15-100041945-1	chr15	100041845	100042045	+	2.28	8.15	13.59	9.98	5.35	5.26	12.6	0.62	0	3.54	3.81	1.36	0	4.57	7.31	2.95	2.3	5.66
Merged-chr1-38602010-1	chr1	38601910	38602110	+	0.57	0.63	1.81	2.22	0	0	0	0	0	0	1.27	0	0	2.61	1.24	1.18	0.92	2.36
Merged-chr1-95604536-1	chr1	95604436	95604636	+	13.08	3.76	0.91	0	0.76	14.01	6.78	1.87	17.78	4.04	8.89	0.68	4.17	4.57	9.24	10.03	0.92	0.94
Merged-chr7-82894718-1	chr7	82894618	82894818	+	11.95	21.32	0	6.65	3.06	5.26	0	0	14.55	15.16	10.79	6.8	10.42	13.7	15.86	13.57	3.68	7.55
Merged-chr6-72162396-5	chr6	72162290	72162490	+	7.4	11.28	6.34	49.33	6.88	2.63	5.33	11.86	35.56	10.11	5.08	2.04	6.25	3.91	10.35	5.31	5.52	28.32
Merged-chr11-83662442-30	chr11	83662346	83662546	+	110.93	305.94	76.1	79.81	97.82	91.1	37.3	23.71	147.89	92	62.86	21.09	212.49	23.49	182.24	87.9	42.78	32.57
Merged-chr16-44985030-1	chr16	44984930	44985130	+	11.38	13.79	0.91	10.53	14.52	9.64	8.72	7.49	12.12	16.68	10.79	1.36	6.25	5.22	12.97	2.95	3.68	6.61
Merged-chr1-178282261-1	chr1	178282161	178282361	+	2.28	5.64	0	0	0	0	0	4.99	8.89	4.55	5.71	0	0	0	4.69	0.59	4.6	5.66
Merged-chr4-8700390-5	chr4	8700293	8700493	+	3.98	5.02	14.5	5.54	0	5.26	0.48	3.12	4.04	3.54	5.08	6.8	2.08	0	3.86	8.85	6.44	16.52
Merged-chr1-191313815-2	chr1	191313716	191313916	+	2.84	1.25	1.81	1.66	1.53	0	0.48	5.62	5.66	0	8.25	3.4	0	0.65	4.97	1.77	7.82	4.72
Merged-chr4-141794347-4	chr4	141794248	141794448	+	15.36	16.3	12.68	3.33	3.82	17.52	7.27	2.5	10.51	2.02	10.79	4.76	6.25	1.96	12	14.75	6.9	4.72
Merged-chr19-33120532-1	chr19	33120432	33120632	+	3.98	14.42	1.81	0.55	7.64	10.51	4.36	0	2.42	7.58	5.08	6.12	6.25	5.87	16.97	3.54	0	2.36
Merged-chr5-35100842-1	chr5	35100742	35100942	+	2.84	6.9	1.81	2.77	1.53	0.88	0	1.25	8.08	5.56	2.54	0	6.25	0.65	9.38	5.9	0	0
Merged-chr13-20307104-1	chr13	20307004	20307204	+	3.41	31.97	0	3.88	13.76	10.51	5.33	0	10.51	9.1	5.08	10.88	4.17	3.91	19.73	8.85	0.46	0.94
Merged-chr2-160048268-4	chr2	160048169	160048369	+	2.28	3.13	6.34	5.54	5.35	0	2.42	3.12	3.23	0	3.17	2.04	6.25	0	2.21	3.54	17.48	2.36
Merged-chr8-94122920-2	chr8	94122821	94123021	+	1.14	5.64	0	3.88	6.88	7.01	0	6.86	2.42	0	3.17	2.04	10.42	1.96	7.73	1.18	0.46	10.86
Merged-chr1-176730433-1	chr1	176730333	176730533	+	0	0	1.81	0	0	9.64	0.97	1.87	0	2.02	0.63	1.36	0	0	0.69	1.18	3.22	0.47
Merged-chr8-117264763-4	chr8	117264668	117264868	+	3.98	15.05	5.44	4.99	0	7.88	2.91	2.5	6.47	1.52	2.54	2.72	2.08	3.26	9.79	7.08	10.12	2.36
Merged-chr2-36244907-2	chr2	36244808	36245008	+	0.57	1.25	1.81	0.55	0	0	0	8.11	0.81	3.54	1.9	0	14.58	0	2.21	1.18	4.14	2.36
Merged-chr11-94388868-2	chr11	94388769	94388969	+	2.28	1.88	1.81	1.11	2.29	0	4.84	0	0	2.02	1.27	4.08	2.08	0.65	1.79	0.59	0.46	1.42
Merged-chr5-21220767-1	chr5	21220667	21220867	+	12.52	9.4	0	0	4.59	7.01	0	2.5	11.31	20.22	7.62	5.44	6.25	1.96	12	10.62	1.38	0.47
Merged-chr5-69592328-1	chr5	69592228	69592428	+	2.28	3.13	10.87	3.33	7.64	1.75	5.33	1.87	0	2.53	2.54	0.68	4.17	0	5.24	0.59	9.66	1.89
Merged-chr5-96922864-4	chr5	96922766	96922966	+	3.98	0	1.81	3.33	2.29	4.38	2.91	6.86	0.81	0.51	4.44	5.44	4.17	1.96	2.62	3.54	4.6	7.08
Merged-chr6-59219901-2	chr6	59219802	59220002	+	5.69	0	3.62	3.33	0	0	0	0.62	0	0.51	4.44	0	0	0.65	2.21	6.49	6.9	4.72
Merged-chr13-37044938-1	chr13	37044838	37045038	+	11.38	20.06	0.91	2.22	5.35	8.76	0	1.87	8.08	8.59	4.44	0.68	6.25	5.22	12	10.03	2.3	0
Merged-chr15-12414857-1	chr15	12414757	12414957	+	3.41	2.51	8.15	0.55	0.76	0	3.88	0.62	4.04	2.02	7.62	0	14.58	0	4	7.08	2.76	2.36
[truncated: 116,514 more rows]

## Sheet: Fig. 2C
Condition	GRO-seq Log2 Fold Change	Genomic Coordinate	KLA-1h Reads	Monomer	Veh Reads
[truncated: 28,401 more rows]

## Sheet: Fig. 3B
Motif	VIF	Motif	Factor	Type
[truncated: 2,145 more rows]

[truncated: 21 more sheets: Fig. 3C, Fig. 4A, Fig. 4B, Fig. 4C, Fig. S4A, Fig. S4B, Fig. S4C, Fig. 5A, Fig. S5A, Fig. 5B, Fig. S5B, Fig. S5C, Fig. 6A, Fig. S6A, Fig. S6B, Fig. 6E, Fig. S6C, Fig. S6F, Fig. 7A-C, Fig. 7E …]
